# Supplementary material for: Clam focal and systemic immune responses to QPX infection revealed by RNA-seq technology
Source: BMC Genomics. 2016 Feb 27;17:146. doi: 10.1186/s12864-016-2493-9 (PMC4769524; doi:10.1186/s12864-016-2493-9)
Supplement: Additional file 1: — Sequence summary of M. mercenaria de novo assembled transcriptome. This is a Microsoft Excel worksheet that contains descriptions and annotation information of individual transcript sequences. (XLSX 6600 kb) [file 12864_2016_2493_MOESM1_ESM.xlsx]

## Sheet: with Blast hit (19107) 
Seq. Name	Seq. Description	Seq. Length	#Hits	E-Value	mean Similarity	Hit desc.	Hit ACC	Similarity	Bit-Score	Alignment length	Positives	#GOs	GOs	Enzyme Codes	KEGG Orthology (KO)	InterProScan
comp156729_c0_seq3	1-aminocyclopropane-1-carboxylate synthase-like protein 1	752	5	9.31958e-09	0.612	gi|585656546|ref|XP_006815690.1|PREDICTED: 1-aminocyclopropane-1-carboxylate synthase-like protein 1-like, partial [Saccoglossus kowalevskii]	XP_006815690	59	64.3142	82	49	0	-		-	no IPS match
comp155995_c0_seq1	1-phosphatidylinositol -bisphosphate phosphodiesterase delta-1 isoform x2	2761	5	0	0.644	gi|405975525|gb|EKC40084.1|1-phosphatidylinositol-4,5-bisphosphate phosphodiesterase delta-1 [Crassostrea gigas]	EKC40084	72	642.499	594	433	0	-		-	no IPS match
comp158223_c0_seq1	116 kda u5 small nuclear ribonucleoprotein component-like isoform x1	1278	5	0	0.9	gi|405973457|gb|EKC38172.1|hypothetical protein CGI_10020867 [Crassostrea gigas]	EKC38172	93	689.878	385	359	2	F:GTP binding; F:GTPase activity		-	IPR000795 (PRINTS); IPR005225 (TIGRFAM); IPR027417 (G3DSA:3.40.50.GENE3D); IPR000795 (PFAM); G3DSA:3.90.1430.10 (GENE3D); PTHR23115:SF5 (PANTHER); PTHR23115 (PANTHER); IPR027417 (SUPERFAMILY)
comp158232_c1_seq1	116 kda u5 small nuclear ribonucleoprotein component-like isoform x1	2442	5	0	0.95	gi|405973457|gb|EKC38172.1|hypothetical protein CGI_10020867 [Crassostrea gigas]	EKC38172	97	1051.58	540	524	1	F:GTP binding		-	IPR005517 (SMART); IPR000640 (SMART); IPR004161 (PFAM); G3DSA:3.30.70.870 (GENE3D); IPR000640 (PFAM); IPR000640 (G3DSA:3.30.70.GENE3D); G3DSA:2.40.30.10 (GENE3D); IPR009022 (PFAM); IPR005517 (PFAM); IPR014721 (G3DSA:3.30.230.GENE3D); PTHR23115 (PANTHER); PTHR23115:SF5 (PANTHER); IPR009022 (SUPERFAMILY); IPR009022 (SUPERFAMILY); IPR020568 (SUPERFAMILY); IPR009000 (SUPERFAMILY)
comp162173_c0_seq1	13 kda ribonucleoprotein-associated protein	1095	5	1.20545e-28	0.962	gi|555703056|gb|ESO06289.1|hypothetical protein HELRODRAFT_184927 [Helobdella robusta]	ESO06289	98	118.242	73	72	9	C:nucleolus; C:ribosome; P:RNA splicing; F:snoRNA binding; C:spliceosomal complex; P:ribosome biogenesis; P:mRNA processing; P:translation; F:structural constituent of ribosome	-	K12845	IPR000948 (PRINTS); IPR018492 (PRINTS); IPR029064 (G3DSA:3.30.1330.GENE3D); IPR004038 (PFAM); PTHR23105 (PANTHER); IPR004037 (PROSITE_PATTERNS); IPR029064 (SUPERFAMILY)
comp158991_c0_seq1	14 kda phosphohistidine phosphatase-like	1827	5	3.95687e-55	0.746	gi|556097689|gb|ESO86341.1|hypothetical protein LOTGIDRAFT_150831 [Lottia gigantea]	ESO86341	82	194.126	135	111	0	-		K01112	IPR007702 (PFAM); PTHR12258 (PANTHER); SSF143724 (SUPERFAMILY)
comp158991_c0_seq2	14 kda phosphohistidine phosphatase-like	2188	5	1.65175e-54	0.746	gi|556097689|gb|ESO86341.1|hypothetical protein LOTGIDRAFT_150831 [Lottia gigantea]	ESO86341	82	193.741	135	111	0	-		K01112	IPR007702 (PFAM); PTHR12258 (PANTHER); SSF143724 (SUPERFAMILY)
comp157905_c0_seq1	14-3- isoform a	1836	5	9.22917e-84	0.778	gi|47085939|ref|NP_998329.1|tyrosine 3-monooxygenase/tryptophan 5-monooxygenase activation protein, gamma polypeptide [Danio rerio] >gi|31419255|gb|AAH53130.1| Tyrosine 3-monooxygenase/tryptophan 5-monooxygenase activation protein, eta polypeptide [Danio rerio]	NP_998329	77	273.863	206	160	22	P:Ras protein signal transduction; P:compound eye photoreceptor cell differentiation; P:oocyte microtubule cytoskeleton polarization; P:protein folding; P:olfactory learning; P:cell proliferation; P:protein stabilization; F:protein heterodimerization activity; C:germline ring canal; F:monooxygenase activity; F:protein domain specific binding; F:protein kinase C inhibitor activity; P:chromosome se…	-	-	Coil (COILS); IPR000308 (PRINTS); IPR023410 (SMART); IPR000308 (PIRSF); IPR023410 (G3DSA:1.20.190.GENE3D); IPR023410 (PFAM); IPR000308 (PANTHER); IPR023409 (PROSITE_PATTERNS); IPR023409 (PROSITE_PATTERNS); IPR023410 (SUPERFAMILY)
comp178138_c2_seq2	14-3- isoform c	2653	5	2.93451e-127	0.878	gi|557763388|ref|XP_005181406.1|PREDICTED: 14-3-3 protein epsilon-like [Musca domestica]	XP_005181406	88	395.201	258	229	20	P:determination of adult lifespan; P:Ras protein signal transduction; P:wing disc dorsal/ventral pattern formation; P:oocyte microtubule cytoskeleton polarization; P:mitotic G2 DNA damage checkpoint; P:response to UV; C:cytoplasm; F:protein heterodimerization activity; C:germline ring canal; P:regulation of mitosis; F:protein domain specific binding; P:positive regulation of growth; P:nonassociat…	-	-	IPR000308 (PRINTS); IPR000308 (PIRSF); IPR023410 (SMART); IPR023410 (PFAM); IPR023410 (G3DSA:1.20.190.GENE3D); IPR000308 (PANTHER); IPR023409 (PROSITE_PATTERNS); IPR023409 (PROSITE_PATTERNS); IPR023410 (SUPERFAMILY)
comp178236_c1_seq1	14-3- isoform c	2723	5	5.06673e-127	0.878	gi|557763388|ref|XP_005181406.1|PREDICTED: 14-3-3 protein epsilon-like [Musca domestica]	XP_005181406	88	395.201	258	229	20	P:determination of adult lifespan; P:Ras protein signal transduction; P:wing disc dorsal/ventral pattern formation; P:oocyte microtubule cytoskeleton polarization; P:mitotic G2 DNA damage checkpoint; P:response to UV; C:cytoplasm; F:protein heterodimerization activity; C:germline ring canal; P:regulation of mitosis; F:protein domain specific binding; P:positive regulation of growth; P:nonassociat…	-	-	IPR000308 (PRINTS); IPR000308 (PIRSF); IPR023410 (SMART); IPR023410 (PFAM); IPR023410 (G3DSA:1.20.190.GENE3D); IPR000308 (PANTHER); IPR023409 (PROSITE_PATTERNS); IPR023409 (PROSITE_PATTERNS); IPR023410 (SUPERFAMILY)
comp178364_c0_seq20	14-3- isoform c	2951	5	2.81742e-126	0.878	gi|557763388|ref|XP_005181406.1|PREDICTED: 14-3-3 protein epsilon-like [Musca domestica]	XP_005181406	88	395.201	258	229	20	P:determination of adult lifespan; P:Ras protein signal transduction; P:wing disc dorsal/ventral pattern formation; P:oocyte microtubule cytoskeleton polarization; P:mitotic G2 DNA damage checkpoint; P:response to UV; C:cytoplasm; F:protein heterodimerization activity; C:germline ring canal; P:regulation of mitosis; F:protein domain specific binding; P:positive regulation of growth; P:nonassociat…	-	-	TRANSMEMBRANE (PHOBIUS); CYTOPLASMIC_DOMAIN (PHOBIUS); NON_CYTOPLASMIC_DOMAIN (PHOBIUS); TMhelix (TMHMM)
comp166343_c0_seq1	14-3-3 protein beta alpha-1	1427	5	2.48206e-69	0.72	gi|4140266|emb|CAA75860.1|chaperone protein [Geodia cydonium]	CAA75860	75	232.646	228	172	1	F:protein domain specific binding		-	Coil (COILS); Coil (COILS); IPR000308 (PRINTS); IPR000308 (PIRSF); IPR023410 (SMART); IPR023410 (G3DSA:1.20.190.GENE3D); IPR023410 (PFAM); IPR000308 (PANTHER); IPR023409 (PROSITE_PATTERNS); IPR023410 (SUPERFAMILY)
comp181880_c0_seq1	14-3-3 protein zeta	3041	5	1.57142e-86	0.78	gi|405950429|gb|EKC18419.1|14-3-3 protein zeta [Crassostrea gigas]	EKC18419	78	289.656	246	193	1	F:protein domain specific binding	-	K16197	Coil (COILS); IPR000308 (PRINTS); IPR023410 (SMART); IPR000308 (PIRSF); IPR023410 (PFAM); IPR023410 (G3DSA:1.20.190.GENE3D); IPR000308 (PANTHER); IPR023409 (PROSITE_PATTERNS); IPR023409 (PROSITE_PATTERNS); IPR023410 (SUPERFAMILY)
comp181880_c0_seq2	14-3-3 protein zeta	3052	5	1.62422e-86	0.78	gi|405950429|gb|EKC18419.1|14-3-3 protein zeta [Crassostrea gigas]	EKC18419	78	289.656	246	193	1	F:protein domain specific binding	-	K16197	SIGNAL_PEPTIDE_N_REGION (PHOBIUS); SIGNAL_PEPTIDE_C_REGION (PHOBIUS); SIGNAL_PEPTIDE (PHOBIUS); NON_CYTOPLASMIC_DOMAIN (PHOBIUS); SIGNAL_PEPTIDE_H_REGION (PHOBIUS)
comp185078_c1_seq1	14-3-3 zeta	2161	5	2.25625e-99	0.83	gi|584596236|gb|AHJ11162.1|14-3-3 zeta [Pristionchus pacificus]	AHJ11162	84	317.775	232	195	1	F:protein domain specific binding	-	-	Coil (COILS); IPR000308 (PRINTS); IPR000308 (PIRSF); IPR023410 (SMART); IPR023410 (G3DSA:1.20.190.GENE3D); IPR023410 (PFAM); IPR000308 (PANTHER); IPR023409 (PROSITE_PATTERNS); IPR023409 (PROSITE_PATTERNS); IPR023410 (SUPERFAMILY)
comp185592_c2_seq5	14-3-3 zeta	1174	5	1.77445e-97	0.852	gi|584596236|gb|AHJ11162.1|14-3-3 zeta [Pristionchus pacificus]	AHJ11162	85	302.368	229	195	1	F:protein domain specific binding	-	-	Coil (COILS); Coil (COILS); Coil (COILS); IPR000308 (PRINTS); IPR000308 (PIRSF); IPR023410 (SMART); IPR023410 (G3DSA:1.20.190.GENE3D); IPR023410 (PFAM); IPR000308 (PANTHER); IPR023409 (PROSITE_PATTERNS); IPR023409 (PROSITE_PATTERNS); IPR023410 (SUPERFAMILY)
comp185606_c0_seq2	14-3-3 zeta	2821	5	1.9971e-97	0.83	gi|584596236|gb|AHJ11162.1|14-3-3 zeta [Pristionchus pacificus]	AHJ11162	84	317.775	232	195	1	F:protein domain specific binding	-	-	Coil (COILS); IPR000308 (PRINTS); IPR000308 (PIRSF); IPR023410 (SMART); IPR023410 (G3DSA:1.20.190.GENE3D); IPR023410 (PFAM); IPR000308 (PANTHER); IPR023409 (PROSITE_PATTERNS); IPR023409 (PROSITE_PATTERNS); IPR023410 (SUPERFAMILY)
comp185616_c3_seq7	14-3-3 zeta	2846	5	2.28683e-97	0.83	gi|584596236|gb|AHJ11162.1|14-3-3 zeta [Pristionchus pacificus]	AHJ11162	84	317.775	232	195	1	F:protein domain specific binding	-	-	Coil (COILS); IPR000308 (PRINTS); IPR000308 (PIRSF); IPR023410 (SMART); IPR023410 (G3DSA:1.20.190.GENE3D); IPR023410 (PFAM); IPR000308 (PANTHER); IPR023409 (PROSITE_PATTERNS); IPR023409 (PROSITE_PATTERNS); IPR023410 (SUPERFAMILY)
comp183790_c0_seq5	14-3-3 zeta	260	5	5.59124e-13	0.806	gi|341864441|gb|AEK98129.1|14-3-3 protein [Angiostrongylus cantonensis]	AEK98129	79	70.4774	48	38	1	F:protein domain specific binding	-	K14442	TRANSMEMBRANE (PHOBIUS); CYTOPLASMIC_DOMAIN (PHOBIUS); NON_CYTOPLASMIC_DOMAIN (PHOBIUS); TMhelix (TMHMM)
comp166063_c0_seq1	15 kda selenoprotein	1983	5	1.40475e-41	0.66	gi|432911718|ref|XP_004078689.1|PREDICTED: LOW QUALITY PROTEIN: 15 kDa selenoprotein-like [Oryzias latipes]	XP_004078689	69	157.918	153	106	0	-		-	PTHR13077 (PANTHER); SIGNAL_PEPTIDE_N_REGION (PHOBIUS); NON_CYTOPLASMIC_DOMAIN (PHOBIUS); SIGNAL_PEPTIDE_C_REGION (PHOBIUS); SIGNAL_PEPTIDE (PHOBIUS); SIGNAL_PEPTIDE_H_REGION (PHOBIUS); SignalP-noTM (SIGNALP_EUK)
comp183082_c2_seq4	15-hydroxyprostaglandin dehydrogenase	1324	5	1.02019e-62	0.604	gi|405951570|gb|EKC19471.1|15-hydroxyprostaglandin dehydrogenase [NAD+] [Crassostrea gigas]	EKC19471	66	214.927	228	151	0	-		K00069	SignalP-TM (SIGNALP_GRAM_POSITIVE)
comp183082_c1_seq2	15-hydroxyprostaglandin dehydrogenase	710	5	2.79843e-07	0.736	gi|405974881|gb|EKC39493.1|15-hydroxyprostaglandin dehydrogenase [NAD+] [Crassostrea gigas]	EKC39493	75	58.9214	48	36	2	P:metabolic process; F:oxidoreductase activity		-	IPR016040 (G3DSA:3.40.50.GENE3D); IPR002198 (PFAM); PTHR24322:SF221 (PANTHER); PTHR24322 (PANTHER); SSF51735 (SUPERFAMILY)
comp189575_c0_seq2	16s rrna methyltransferase	239	5	0.000381359	0.562	gi|405969434|gb|EKC34405.1|hypothetical protein CGI_10025765 [Crassostrea gigas]	EKC34405	55	47.3654	63	35	4	F:transferase activity; F:nucleic acid binding; F:methyltransferase activity; P:methylation		K01322	no IPS match
comp180127_c0_seq10	17 beta-hydroxysteroid dehydrogenase 12	1496	5	1.74046e-118	0.716	gi|532525794|gb|AGT97388.1|17 beta-hydroxysteroid dehydrogenase 12 [Mytilus galloprovincialis]	AGT97388	73	363.229	308	225	2	F:oxidoreductase activity; P:metabolic process		-	Coil (COILS); IPR002198 (PRINTS); IPR002347 (PRINTS); IPR002198 (PIRSF); IPR002198 (PFAM); IPR016040 (G3DSA:3.40.50.GENE3D); PTHR24316:SF68 (PANTHER); PTHR24316 (PANTHER); NON_CYTOPLASMIC_DOMAIN (PHOBIUS); CYTOPLASMIC_DOMAIN (PHOBIUS); TRANSMEMBRANE (PHOBIUS); SSF51735 (SUPERFAMILY); TMhelix (TMHMM)
comp180153_c1_seq4	17 beta-hydroxysteroid dehydrogenase 12	1509	5	1.97849e-118	0.716	gi|532525794|gb|AGT97388.1|17 beta-hydroxysteroid dehydrogenase 12 [Mytilus galloprovincialis]	AGT97388	73	363.229	308	225	2	F:oxidoreductase activity; P:metabolic process		-	Coil (COILS); IPR002198 (PRINTS); IPR002347 (PRINTS); IPR002198 (PIRSF); IPR002198 (PFAM); IPR016040 (G3DSA:3.40.50.GENE3D); PTHR24316:SF68 (PANTHER); PTHR24316 (PANTHER); NON_CYTOPLASMIC_DOMAIN (PHOBIUS); CYTOPLASMIC_DOMAIN (PHOBIUS); TRANSMEMBRANE (PHOBIUS); SSF51735 (SUPERFAMILY); TMhelix (TMHMM)
comp176864_c0_seq11	17-beta-hydroxysteroid dehydrogenase 14	1543	5	4.55846e-134	0.802	gi|405967885|gb|EKC33004.1|17-beta-hydroxysteroid dehydrogenase 14 [Crassostrea gigas]	EKC33004	83	401.364	268	223	2	P:metabolic process; F:oxidoreductase activity		-	IPR002347 (PRINTS); IPR002198 (PRINTS); IPR002198 (PFAM); IPR016040 (G3DSA:3.40.50.GENE3D); PTHR24316 (PANTHER); PTHR24316:SF290 (PANTHER); IPR020904 (PROSITE_PATTERNS); SSF51735 (SUPERFAMILY)
comp187883_c0_seq21	17-beta-hydroxysteroid dehydrogenase 14	1738	5	2.71849e-81	0.658	gi|405967885|gb|EKC33004.1|17-beta-hydroxysteroid dehydrogenase 14 [Crassostrea gigas]	EKC33004	68	267.7	259	177	2	P:metabolic process; F:oxidoreductase activity		-	IPR002198 (PRINTS); IPR002347 (PRINTS); IPR002198 (PFAM); IPR016040 (G3DSA:3.40.50.GENE3D); PTHR24316 (PANTHER); PTHR24316:SF290 (PANTHER); IPR020904 (PROSITE_PATTERNS); SSF51735 (SUPERFAMILY)
comp188559_c0_seq3	17-beta-hydroxysteroid dehydrogenase 14	1243	5	4.10381e-73	0.634	gi|405967885|gb|EKC33004.1|17-beta-hydroxysteroid dehydrogenase 14 [Crassostrea gigas]	EKC33004	63	241.506	254	162	2	P:metabolic process; F:oxidoreductase activity		-	IPR002347 (PRINTS); IPR002198 (PRINTS); IPR016040 (G3DSA:3.40.50.GENE3D); IPR002198 (PFAM); PTHR24316:SF290 (PANTHER); PTHR24316 (PANTHER); IPR020904 (PROSITE_PATTERNS); SSF51735 (SUPERFAMILY)
comp165245_c0_seq4	2 -5 -oligoadenylate synthase 3-like	1248	5	1.71071e-50	0.546	gi|405953731|gb|EKC21335.1|2'-5'-oligoadenylate synthetase 3 [Crassostrea gigas]	EKC21335	66	183.726	199	133	5	F:nucleotidyltransferase activity; F:double-stranded RNA binding; P:defense response to virus; F:ATP binding; P:immune response		-	IPR002934 (PFAM); IPR018952 (PFAM); G3DSA:3.30.460.10 (GENE3D); IPR018952 (G3DSA:1.10.1410.GENE3D); PTHR11258:SF11 (PANTHER); IPR026774 (PANTHER); IPR006116 (PROSITE_PROFILES); SSF81301 (SUPERFAMILY)
comp144428_c0_seq1	2 -5 -oligoadenylate synthetase 3	1733	5	2.80669e-42	0.48	gi|405953731|gb|EKC21335.1|2'-5'-oligoadenylate synthetase 3 [Crassostrea gigas]	EKC21335	55	164.466	315	175	0	-		K14216	no IPS match
comp185648_c0_seq4	2 -cyclic-nucleotide 3 -phosphodiesterase	1727	5	1.15559e-40	0.44	gi|524905969|ref|XP_005108340.1|PREDICTED: 2',3'-cyclic-nucleotide 3'-phosphodiesterase-like isoform X1 [Aplysia californica] >gi|524905971|ref|XP_005108341.1| PREDICTED: 2',3'-cyclic-nucleotide 3'-phosphodiesterase-like isoform X2 [Aplysia californica] >gi|524905973|ref|XP_005108342.1| PREDICTED: 2',3'-cyclic-nucleotide 3'-phosphodiesterase-like isoform X3 [Aplysia californica] >gi|524905975|ref…	XP_005108340	44	164.851	426	190	3	C:membrane; F:2',3'-cyclic-nucleotide 3'-phosphodiesterase activity; P:cyclic nucleotide catabolic process		-	IPR008431 (PFAM); IPR008431 (PANTHER); PTHR10156:SF0 (PANTHER); IPR009097 (SUPERFAMILY)
comp185648_c0_seq2	2 -cyclic-nucleotide 3 -phosphodiesterase-like isoform x1	1945	5	1.18924e-61	0.478	gi|524905969|ref|XP_005108340.1|PREDICTED: 2',3'-cyclic-nucleotide 3'-phosphodiesterase-like isoform X1 [Aplysia californica] >gi|524905971|ref|XP_005108341.1| PREDICTED: 2',3'-cyclic-nucleotide 3'-phosphodiesterase-like isoform X2 [Aplysia californica] >gi|524905973|ref|XP_005108342.1| PREDICTED: 2',3'-cyclic-nucleotide 3'-phosphodiesterase-like isoform X3 [Aplysia californica] >gi|524905975|ref…	XP_005108340	47	226.098	493	236	3	C:membrane; F:2',3'-cyclic-nucleotide 3'-phosphodiesterase activity; P:cyclic nucleotide catabolic process		K01121	IPR027417 (G3DSA:3.40.50.GENE3D); IPR008431 (PFAM); PF13671 (PFAM); IPR008431 (PANTHER); PTHR10156:SF0 (PANTHER); CYTOPLASMIC_DOMAIN (PHOBIUS); TRANSMEMBRANE (PHOBIUS); NON_CYTOPLASMIC_DOMAIN (PHOBIUS); IPR009097 (SUPERFAMILY); IPR027417 (SUPERFAMILY); TMhelix (TMHMM)
comp190028_c0_seq3	2 -deoxynucleoside 5 -phosphate n-hydrolase 1-like	664	5	2.32459e-50	0.738	gi|585712034|ref|XP_006824845.1|PREDICTED: putative 2'-deoxynucleoside 5'-phosphate N-hydrolase 1-like [Saccoglossus kowalevskii]	XP_006824845	76	172.17	136	104	5	P:positive regulation of cell growth; P:deoxyribonucleoside monophosphate catabolic process; F:deoxyribonucleoside 5'-monophosphate N-glycosidase activity; C:nucleus; F:nucleoside deoxyribosyltransferase activity	-	-	IPR007710 (PFAM); IPR007710 (G3DSA:3.40.50.GENE3D); PTHR15364 (PANTHER); IPR028607 (HAMAP); SSF52309 (SUPERFAMILY)
comp176025_c1_seq1	2 -phosphodiesterase 12	2721	5	5.34652e-139	0.594	gi|556108116|gb|ESO96768.1|hypothetical protein LOTGIDRAFT_201951 [Lottia gigantea]	ESO96768	60	438.343	577	347	0	-		-	IPR005135 (PFAM); IPR005135 (G3DSA:3.60.10.GENE3D); PTHR12121:SF37 (PANTHER); PTHR12121 (PANTHER); IPR005135 (SUPERFAMILY)
comp188380_c0_seq4	2-c-methyl-d-erythritol -cyclodiphosphate synthase	4323	2	3.67792e-22	0.47	gi|405953305|gb|EKC20993.1|hypothetical protein CGI_10004888 [Crassostrea gigas]	EKC20993	43	112.849	454	198	9	F:transferase activity; P:isoprenoid biosynthetic process; F:lyase activity; P:terpenoid biosynthetic process; F:nucleotidyltransferase activity; F:catalytic activity; F:2-C-methyl-D-erythritol 2,4-cyclodiphosphate synthase activity; F:metal ion binding; P:metabolic process		-	TRANSMEMBRANE (PHOBIUS); NON_CYTOPLASMIC_DOMAIN (PHOBIUS); TRANSMEMBRANE (PHOBIUS); CYTOPLASMIC_DOMAIN (PHOBIUS); TRANSMEMBRANE (PHOBIUS); CYTOPLASMIC_DOMAIN (PHOBIUS); TRANSMEMBRANE (PHOBIUS); CYTOPLASMIC_DOMAIN (PHOBIUS); TRANSMEMBRANE (PHOBIUS); TRANSMEMBRANE (PHOBIUS); CYTOPLASMIC_DOMAIN (PHOBIUS); CYTOPLASMIC_DOMAIN (PHOBIUS); TRANSMEMBRANE (PHOBIUS); NON_CYTOPLASMIC_DOMAIN (PHOBIUS); TRANSM…
comp184966_c1_seq34	2-component fusion protein (n: adenylate cyclase-c:g-protein signalling modulator)	667	4	0.000906881	0.6425	gi|405960041|gb|EKC25993.1|hypothetical protein CGI_10016502 [Crassostrea gigas]	EKC25993	64	46.2098	54	35	5	P:intracellular signal transduction; P:cyclic nucleotide biosynthetic process; F:phosphorus-oxygen lyase activity; F:binding; C:intracellular		-	no IPS match
comp166214_c0_seq2	2-oxo-4-hydroxy-4-carboxy-5-ureidoimidazoline decarboxylase-like	846	5	5.74908e-72	0.72	gi|405950286|gb|EKC18283.1|2-oxo-4-hydroxy-4-carboxy-5-ureidoimidazoline decarboxylase [Crassostrea gigas]	EKC18283	78	230.72	169	133	1	P:allantoin biosynthetic process		K13485	SIGNAL_PEPTIDE_C_REGION (PHOBIUS); NON_CYTOPLASMIC_DOMAIN (PHOBIUS); SIGNAL_PEPTIDE_N_REGION (PHOBIUS); SIGNAL_PEPTIDE_H_REGION (PHOBIUS); SIGNAL_PEPTIDE (PHOBIUS)
comp166214_c0_seq1	2-oxo-4-hydroxy-4-carboxy-5-ureidoimidazoline decarboxylase-like	1019	5	3.62052e-71	0.72	gi|405950286|gb|EKC18283.1|2-oxo-4-hydroxy-4-carboxy-5-ureidoimidazoline decarboxylase [Crassostrea gigas]	EKC18283	78	230.72	169	133	1	P:allantoin biosynthetic process		K13485	no IPS match
comp153813_c0_seq1	2-oxo-4-hydroxy-4-carboxy-5-ureidoimidazoline decarboxylase-like	590	5	9.10705e-47	0.7	gi|405950286|gb|EKC18283.1|2-oxo-4-hydroxy-4-carboxy-5-ureidoimidazoline decarboxylase [Crassostrea gigas]	EKC18283	71	162.925	149	106	1	P:allantoin biosynthetic process		-	IPR018020 (PFAM); IPR018020 (G3DSA:1.10.3330.GENE3D); PTHR10395:SF14 (PANTHER); PTHR10395 (PANTHER); SSF158694 (SUPERFAMILY)
comp171076_c0_seq6	2-oxoglutarate and iron-dependent oxygenase domain-containing protein 1	1716	5	1.9962e-168	0.646	gi|524878460|ref|XP_005095916.1|PREDICTED: 2-oxoglutarate and iron-dependent oxygenase domain-containing protein 1-like [Aplysia californica]	XP_005095916	67	502.671	520	351	4	P:oxidation-reduction process; F:L-ascorbic acid binding; F:iron ion binding; F:oxidoreductase activity, acting on paired donors, with incorporation or reduction of molecular oxygen, 2-oxoglutarate as one donor, and incorporation of one atom each of oxygen into both donors	-	-	IPR006620 (SMART); IPR005123 (PFAM); IPR019601 (PFAM); PTHR12117 (PANTHER); IPR005123 (PROSITE_PROFILES)
comp184960_c0_seq22	2-oxoglutarate and iron-dependent oxygenase domain-containing protein 1	1830	5	1.87545e-11	0.588	gi|405945781|gb|EKC17469.1|hypothetical protein CGI_10000758 [Crassostrea gigas]	EKC17469	62	75.8702	102	64	0	-		K16944	no IPS match
comp185219_c0_seq2	2-oxoglutarate and iron-dependent oxygenase domain-containing protein 1	2206	5	6.19067e-11	0.576	gi|405968008|gb|EKC33117.1|2-oxoglutarate and iron-dependent oxygenase domain-containing protein 1 [Crassostrea gigas]	EKC33117	51	73.559	131	67	0	-		-	no IPS match
comp186187_c0_seq8	2-oxoglutarate dehydrogenase- mitochondrial-like isoform x1	277	5	1.17752e-09	0.814	gi|443733604|gb|ELU17896.1|hypothetical protein CAPTEDRAFT_171283 [Capitella teleta]	ELU17896	85	63.929	40	34	10	F:thiamine pyrophosphate binding; F:oxoglutarate dehydrogenase (NAD+) activity; C:mitochondrial membrane; P:tricarboxylic acid cycle; P:glycolysis; P:lysine catabolic process; C:mitochondrial matrix; F:oxoglutarate dehydrogenase (succinyl-transferring) activity; P:tryptophan metabolic process; C:oxoglutarate dehydrogenase complex	EC:1.2.4.2	K17768	no IPS match
comp186813_c2_seq5	2-oxoglutarate dehydrogenase- mitochondrial-like isoform x1	627	5	9.44121e-09	0.814	gi|443733604|gb|ELU17896.1|hypothetical protein CAPTEDRAFT_171283 [Capitella teleta]	ELU17896	85	63.929	40	34	0	-		-	no IPS match
comp187572_c2_seq1	2-oxoglutarate dehydrogenase- mitochondrial-like isoform x1	1225	5	9.41536e-08	0.814	gi|443733604|gb|ELU17896.1|hypothetical protein CAPTEDRAFT_171283 [Capitella teleta]	ELU17896	85	63.929	40	34	0	-		K00164	no IPS match
comp153101_c0_seq1	2-oxoglutarate mitochondrial-like isoform 1	2343	5	0	0.764	gi|555696778|gb|ESO00011.1|hypothetical protein HELRODRAFT_192693 [Helobdella robusta]	ESO00011	77	674.47	499	385	0	-		-	no IPS match
comp153142_c0_seq1	2-oxoglutarate mitochondrial-like isoform 1	2322	5	0	0.774	gi|555696778|gb|ESO00011.1|hypothetical protein HELRODRAFT_192693 [Helobdella robusta]	ESO00011	78	681.404	492	385	0	-		-	no IPS match
comp153158_c0_seq2	2-oxoglutarate mitochondrial-like isoform x4	2020	5	0	0.814	gi|571554595|ref|XP_006566130.1|PREDICTED: 2-oxoglutarate dehydrogenase, mitochondrial-like isoform X7 [Apis mellifera]	XP_006566130	81	750.355	513	418	3	F:thiamine pyrophosphate binding; P:tricarboxylic acid cycle; F:oxoglutarate dehydrogenase (succinyl-transferring) activity		-	IPR001017 (PFAM); IPR029061 (G3DSA:3.40.50.GENE3D); PTHR23152:SF6 (PANTHER); IPR011603 (PANTHER); SIGNAL_PEPTIDE_N_REGION (PHOBIUS); SIGNAL_PEPTIDE_H_REGION (PHOBIUS); NON_CYTOPLASMIC_DOMAIN (PHOBIUS); SIGNAL_PEPTIDE_C_REGION (PHOBIUS); SIGNAL_PEPTIDE (PHOBIUS); IPR029061 (SUPERFAMILY)
comp153174_c0_seq1	2-oxoglutarate mitochondrial-like isoform x4	2002	5	0	0.812	gi|571554595|ref|XP_006566130.1|PREDICTED: 2-oxoglutarate dehydrogenase, mitochondrial-like isoform X7 [Apis mellifera]	XP_006566130	81	750.355	513	418	3	F:oxoglutarate dehydrogenase (succinyl-transferring) activity; F:thiamine pyrophosphate binding; P:tricarboxylic acid cycle		-	IPR029061 (G3DSA:3.40.50.GENE3D); IPR001017 (PFAM); IPR011603 (PANTHER); PTHR23152:SF6 (PANTHER); SIGNAL_PEPTIDE_N_REGION (PHOBIUS); SIGNAL_PEPTIDE_H_REGION (PHOBIUS); NON_CYTOPLASMIC_DOMAIN (PHOBIUS); SIGNAL_PEPTIDE_C_REGION (PHOBIUS); SIGNAL_PEPTIDE (PHOBIUS); IPR029061 (SUPERFAMILY)
comp182348_c0_seq1	2-oxoisovalerate dehydrogenase subunit mitochondrial	2441	5	0	0.83	gi|556106038|gb|ESO94690.1|hypothetical protein LOTGIDRAFT_202459 [Lottia gigantea]	ESO94690	86	647.121	401	346	2	F:oxidoreductase activity, acting on the aldehyde or oxo group of donors, disulfide as acceptor; P:metabolic process	EC:1.2.4.0	K00907	IPR029061 (G3DSA:3.40.50.GENE3D); IPR001017 (PFAM); PTHR11516:SF1 (PANTHER); PTHR11516 (PANTHER); IPR029061 (SUPERFAMILY)
comp112083_c0_seq1	2-oxoisovalerate dehydrogenase subunit mitochondrial-like	1690	5	0	0.888	gi|348532057|ref|XP_003453523.1|PREDICTED: 2-oxoisovalerate dehydrogenase subunit beta, mitochondrial-like [Oreochromis niloticus]	XP_003453523	89	539.65	323	288	2	P:metabolic process; F:catalytic activity		-	IPR005475 (SMART); IPR029061 (G3DSA:3.40.50.GENE3D); IPR009014 (G3DSA:3.40.50.GENE3D); IPR005476 (PFAM); IPR005475 (PFAM); PTHR11624 (PANTHER); PTHR11624:SF21 (PANTHER); IPR029061 (SUPERFAMILY); IPR009014 (SUPERFAMILY)
comp162713_c0_seq1	26s protease regulatory subunit 10b-like	8272	5	0	0.964	gi|443709650|gb|ELU04242.1|hypothetical protein CAPTEDRAFT_149757 [Capitella teleta]	ELU04242	96	759.985	393	380	3	F:protein tyrosine phosphatase activity; P:protein dephosphorylation; C:cytoskeleton		-	IPR019750 (PRINTS); IPR000242 (PRINTS); IPR003595 (SMART); IPR019749 (SMART); IPR000242 (SMART); IPR018980 (PFAM); IPR019748 (PFAM); G3DSA:3.10.20.90 (GENE3D); IPR000242 (PFAM); IPR011993 (G3DSA:2.30.29.GENE3D); IPR029021 (G3DSA:3.90.190.GENE3D); IPR014352 (G3DSA:1.20.80.GENE3D); IPR018979 (PFAM); PTHR19134 (PANTHER); PTHR19134:SF258 (PANTHER); IPR016130 (PROSITE_PATTERNS); IPR000387 (PROSITE_PRO…
comp162714_c0_seq1	26s protease regulatory subunit 10b-like	8604	5	0	0.964	gi|443709650|gb|ELU04242.1|hypothetical protein CAPTEDRAFT_149757 [Capitella teleta]	ELU04242	96	759.985	393	380	1	C:cytoskeleton		-	IPR019750 (PRINTS); IPR019749 (SMART); IPR019748 (PFAM); G3DSA:3.10.20.90 (GENE3D); IPR018980 (PFAM); IPR018979 (PFAM); IPR014352 (G3DSA:1.20.80.GENE3D); IPR011993 (G3DSA:2.30.29.GENE3D); PTHR19134 (PANTHER); PTHR19134:SF258 (PANTHER); IPR000299 (PROSITE_PROFILES); IPR029071 (SUPERFAMILY); IPR019748 (SUPERFAMILY); SSF50729 (SUPERFAMILY)
comp162716_c4_seq3	26s protease regulatory subunit 10b-like	8276	5	0	0.964	gi|443709650|gb|ELU04242.1|hypothetical protein CAPTEDRAFT_149757 [Capitella teleta]	ELU04242	96	759.985	393	380	3	P:protein dephosphorylation; F:protein tyrosine phosphatase activity; C:cytoskeleton		-	IPR019750 (PRINTS); IPR000242 (PRINTS); IPR003595 (SMART); IPR019749 (SMART); IPR000242 (SMART); IPR018980 (PFAM); IPR019748 (PFAM); G3DSA:3.10.20.90 (GENE3D); IPR000242 (PFAM); IPR011993 (G3DSA:2.30.29.GENE3D); IPR029021 (G3DSA:3.90.190.GENE3D); IPR014352 (G3DSA:1.20.80.GENE3D); IPR018979 (PFAM); PTHR19134 (PANTHER); PTHR19134:SF258 (PANTHER); IPR016130 (PROSITE_PATTERNS); IPR000387 (PROSITE_PRO…
comp185496_c1_seq1	26s protease regulatory subunit 4-like	1702	5	0	0.978	gi|524900084|ref|XP_005106466.1|PREDICTED: 26S protease regulatory subunit 4-like [Aplysia californica]	XP_005106466	98	801.971	416	409	4	F:nucleoside-triphosphatase activity; C:cytoplasm; F:ATP binding; P:protein catabolic process	EC:3.6.1.15	K08660	IPR003593 (SMART); IPR027417 (G3DSA:3.40.50.GENE3D); IPR003959 (PFAM); IPR005937 (TIGRFAM); G3DSA:1.10.8.60 (GENE3D); PTHR23073 (PANTHER); PTHR23073:SF9 (PANTHER); IPR003960 (PROSITE_PATTERNS); IPR027417 (SUPERFAMILY)
comp184649_c0_seq1	26s protease regulatory subunit 6a-like	1822	5	0	0.958	gi|556098059|gb|ESO86711.1|hypothetical protein LOTGIDRAFT_207066 [Lottia gigantea]	ESO86711	96	795.423	428	413	6	F:nucleoside-triphosphatase activity; C:cytoplasm; F:ATP binding; P:proteolysis; P:protein catabolic process; F:peptidase activity	EC:3.6.1.15	K01899	Coil (COILS); IPR003593 (SMART); IPR027417 (G3DSA:3.40.50.GENE3D); G3DSA:1.10.8.60 (GENE3D); IPR005937 (TIGRFAM); IPR003959 (PFAM); PTHR23073 (PANTHER); PTHR23073:SF7 (PANTHER); IPR003960 (PROSITE_PATTERNS); IPR027417 (SUPERFAMILY)
comp191816_c0_seq5	26s protease regulatory subunit 6b	1511	5	0	0.95	gi|556114166|gb|ESP02818.1|hypothetical protein LOTGIDRAFT_212332 [Lottia gigantea]	ESP02818	96	778.474	418	405	4	F:nucleoside-triphosphatase activity; F:ATP binding; C:cytoplasm; P:protein catabolic process		K15335	Coil (COILS); IPR003593 (SMART); IPR003959 (PFAM); G3DSA:1.10.8.60 (GENE3D); IPR005937 (TIGRFAM); IPR027417 (G3DSA:3.40.50.GENE3D); PTHR23073 (PANTHER); PTHR23073:SF8 (PANTHER); IPR003960 (PROSITE_PATTERNS); IPR027417 (SUPERFAMILY)
comp173366_c0_seq1	26s protease regulatory subunit 7	2038	5	0	0.97	gi|556110823|gb|ESO99474.1|hypothetical protein LOTGIDRAFT_203656 [Lottia gigantea]	ESO99474	98	824.698	433	426	7	P:ubiquitin-dependent protein catabolic process; C:proteasome complex; C:mitochondrion; P:ATP catabolic process; F:ATP binding; F:ATPase activity; C:nucleus	EC:3.6.1.3	K08790	Coil (COILS); IPR003593 (SMART); IPR003959 (PFAM); G3DSA:1.10.8.60 (GENE3D); IPR005937 (TIGRFAM); IPR027417 (G3DSA:3.40.50.GENE3D); PTHR23073:SF13 (PANTHER); PTHR23073 (PANTHER); IPR003960 (PROSITE_PATTERNS); IPR027417 (SUPERFAMILY)
comp173510_c0_seq1	26s protease regulatory subunit 8-like	1550	5	0	0.962	gi|556113597|gb|ESP02249.1|hypothetical protein LOTGIDRAFT_138721 [Lottia gigantea]	ESP02249	97	762.681	400	390	4	F:nucleoside-triphosphatase activity; C:cytoplasm; F:ATP binding; P:protein catabolic process	EC:3.6.1.15	-	no IPS match
comp173517_c1_seq4	26s protease regulatory subunit 8-like	1428	5	0	0.962	gi|556113597|gb|ESP02249.1|hypothetical protein LOTGIDRAFT_138721 [Lottia gigantea]	ESP02249	97	762.681	400	390	4	F:nucleoside-triphosphatase activity; C:cytoplasm; F:ATP binding; P:protein catabolic process	EC:3.6.1.15	K07376	Coil (COILS); IPR003593 (SMART); G3DSA:1.10.8.60 (GENE3D); IPR003959 (PFAM); IPR005937 (TIGRFAM); IPR027417 (G3DSA:3.40.50.GENE3D); PTHR23073 (PANTHER); PTHR23073:SF12 (PANTHER); IPR003960 (PROSITE_PATTERNS); IPR027417 (SUPERFAMILY)
comp173715_c0_seq1	26s protease regulatory subunit 8-like	1578	5	0	0.962	gi|556113597|gb|ESP02249.1|hypothetical protein LOTGIDRAFT_138721 [Lottia gigantea]	ESP02249	97	762.681	400	390	4	F:nucleoside-triphosphatase activity; C:cytoplasm; F:ATP binding; P:protein catabolic process	EC:3.6.1.15	K01360	SIGNAL_PEPTIDE_C_REGION (PHOBIUS); SIGNAL_PEPTIDE_N_REGION (PHOBIUS); NON_CYTOPLASMIC_DOMAIN (PHOBIUS); SIGNAL_PEPTIDE_H_REGION (PHOBIUS); SIGNAL_PEPTIDE (PHOBIUS)
comp83279_c0_seq1	26s protease regulatory subunit 8-like	998	5	0	0.962	gi|556113597|gb|ESP02249.1|hypothetical protein LOTGIDRAFT_138721 [Lottia gigantea]	ESP02249	97	586.26	312	304	4	F:nucleoside-triphosphatase activity; P:protein catabolic process; C:cytoplasm; F:ATP binding		-	Coil (COILS); IPR003593 (SMART); IPR027417 (G3DSA:3.40.50.GENE3D); IPR005937 (TIGRFAM); IPR003959 (PFAM); PTHR23073 (PANTHER); PTHR23073:SF12 (PANTHER); IPR003960 (PROSITE_PATTERNS); IPR027417 (SUPERFAMILY)
comp190651_c0_seq11	26s protease regulatory subunit 8-like	267	5	3.73252e-53	0.972	gi|524868645|ref|XP_005091123.1|PREDICTED: 26S protease regulatory subunit 8-like [Aplysia californica]	XP_005091123	98	181.03	88	87	12	F:peptidase activity; P:proteasomal ubiquitin-dependent protein catabolic process; F:nucleoside-triphosphatase activity; C:proteasome complex; C:nucleolus; F:thyrotropin-releasing hormone receptor binding; F:ATP binding; F:transcription factor binding; P:negative regulation of transcription, DNA-dependent; C:cytoplasm; P:signal transduction; C:transcription factor complex	EC:3.6.1.15	-	G3DSA:1.10.8.60 (GENE3D); PTHR23073 (PANTHER); PTHR23073:SF12 (PANTHER); IPR027417 (SUPERFAMILY)
comp190437_c1_seq1	26s proteasome non-atpase regulatory subunit 1	1959	5	0	0.836	gi|556106700|gb|ESO95352.1|hypothetical protein LOTGIDRAFT_206376 [Lottia gigantea]	ESO95352	83	917.916	635	533	1	F:binding		-	IPR002015 (PFAM); PTHR10943:SF2 (PANTHER); PTHR10943 (PANTHER); IPR016024 (SUPERFAMILY)
comp174476_c0_seq1	26s proteasome non-atpase regulatory subunit 1-like	1558	5	7.76587e-148	0.884	gi|524878295|ref|XP_005095836.1|PREDICTED: 26S proteasome non-ATPase regulatory subunit 1-like [Aplysia californica]	XP_005095836	83	461.455	397	332	1	F:binding		-	Coil (COILS); PF13646 (PFAM); IPR011989 (G3DSA:1.25.10.GENE3D); PTHR10943 (PANTHER); PTHR10943:SF2 (PANTHER); IPR016024 (SUPERFAMILY)
comp187463_c0_seq4	26s proteasome non-atpase regulatory subunit 11-like	3375	5	0	0.89	gi|524871172|ref|XP_005092362.1|PREDICTED: 26S proteasome non-ATPase regulatory subunit 11-like [Aplysia californica]	XP_005092362	92	678.322	414	382	1	F:protein binding		K03961	IPR000717 (SMART); IPR013143 (SMART); IPR000717 (PFAM); IPR011990 (G3DSA:1.25.40.GENE3D); IPR011991 (G3DSA:1.10.10.GENE3D); PTHR10678:SF4 (PANTHER); PTHR10678 (PANTHER); SSF48452 (SUPERFAMILY); SSF46785 (SUPERFAMILY)
comp192114_c4_seq4	26s proteasome non-atpase regulatory subunit 12	2986	5	0	0.866	gi|405974623|gb|EKC39252.1|26S proteasome non-ATPase regulatory subunit 12 [Crassostrea gigas]	EKC39252	91	783.097	453	416	1	F:protein binding		K04382	IPR000717 (SMART); IPR000717 (PFAM); IPR011991 (G3DSA:1.10.10.GENE3D); PTHR10855 (PANTHER); PTHR10855:SF1 (PANTHER); SSF46785 (SUPERFAMILY)
comp108415_c0_seq1	26s proteasome non-atpase regulatory subunit 13-like	2928	5	0	0.83	gi|556107372|gb|ESO96024.1|hypothetical protein LOTGIDRAFT_214609 [Lottia gigantea]	ESO96024	87	601.282	377	331	1	F:protein binding		-	Coil (COILS); IPR000717 (SMART); IPR000717 (PFAM); PTHR10539 (PANTHER); SSF46785 (SUPERFAMILY)
comp108764_c0_seq1	26s proteasome non-atpase regulatory subunit 13-like	1470	5	0	0.83	gi|556107372|gb|ESO96024.1|hypothetical protein LOTGIDRAFT_214609 [Lottia gigantea]	ESO96024	87	601.282	377	331	1	F:protein binding		-	Coil (COILS); IPR000717 (SMART); IPR000717 (PFAM); PTHR10539 (PANTHER); SSF46785 (SUPERFAMILY)
comp108979_c0_seq1	26s proteasome non-atpase regulatory subunit 13-like	2897	5	0	0.83	gi|556107372|gb|ESO96024.1|hypothetical protein LOTGIDRAFT_214609 [Lottia gigantea]	ESO96024	87	601.282	377	331	1	F:RNA binding		-	Coil (COILS); Coil (COILS); IPR024166 (PIRSF); IPR004087 (SMART); IPR004088 (G3DSA:3.30.1370.GENE3D); IPR024166 (PANTHER); IPR004088 (SUPERFAMILY)
comp172504_c0_seq8	26s proteasome non-atpase regulatory subunit 14	806	5	2.17321e-159	0.962	gi|260832169|ref|XP_002611030.1|hypothetical protein BRAFLDRAFT_283521 [Branchiostoma floridae] >gi|229296400|gb|EEN67040.1| hypothetical protein BRAFLDRAFT_283521 [Branchiostoma floridae]	XP_002611030	96	457.603	240	232	1	F:protein binding		-	IPR000555 (SMART); IPR024969 (PFAM); G3DSA:3.40.140.10 (GENE3D); IPR000555 (PFAM); PTHR10410 (PANTHER); PTHR10410:SF5 (PANTHER); SSF102712 (SUPERFAMILY)
comp112902_c0_seq1	26s proteasome non-atpase regulatory subunit 2	4117	5	0	0.888	gi|405955268|gb|EKC22447.1|26S proteasome non-ATPase regulatory subunit 2 [Crassostrea gigas]	EKC22447	91	1305.04	847	774	4	P:regulation of protein catabolic process; C:proteasome complex; F:binding; F:enzyme regulator activity	-	-	Coil (COILS); IPR016643 (PIRSF); IPR002015 (PFAM); IPR011989 (G3DSA:1.25.10.GENE3D); PTHR10943 (PANTHER); IPR016643 (PTHR10943:PANTHER); IPR016024 (SUPERFAMILY)
comp112910_c0_seq1	26s proteasome non-atpase regulatory subunit 2	3873	5	0	0.892	gi|405955268|gb|EKC22447.1|26S proteasome non-ATPase regulatory subunit 2 [Crassostrea gigas]	EKC22447	91	1343.56	867	795	5	P:regulation of protein catabolic process; C:proteasome complex; F:binding; P:regulation of catalytic activity; F:enzyme regulator activity	-	-	Coil (COILS); IPR016643 (PIRSF); IPR011989 (G3DSA:1.25.10.GENE3D); IPR002015 (PFAM); PTHR10943 (PANTHER); IPR016643 (PTHR10943:PANTHER); IPR016024 (SUPERFAMILY)
comp2071_c0_seq1	26s proteasome non-atpase regulatory subunit 3-like isoform x1	2113	5	0	0.848	gi|556098130|gb|ESO86782.1|hypothetical protein LOTGIDRAFT_207043 [Lottia gigantea]	ESO86782	86	660.218	499	434	4	F:protein binding; P:regulation of protein catabolic process; C:proteasome complex; F:enzyme regulator activity		-	Coil (COILS); IPR000717 (SMART); IPR013143 (SMART); IPR011990 (G3DSA:1.25.40.GENE3D); IPR013586 (PFAM); IPR000717 (PFAM); IPR011991 (G3DSA:1.10.10.GENE3D); PTHR10758:SF2 (PANTHER); PTHR10758 (PANTHER); IPR013026 (PROSITE_PROFILES); IPR019734 (PROSITE_PROFILES); SSF48452 (SUPERFAMILY); SSF46785 (SUPERFAMILY)
comp177507_c1_seq1	26s proteasome non-atpase regulatory subunit 5-like	1839	5	2.26819e-130	0.656	gi|556116253|gb|ESP04905.1|hypothetical protein LOTGIDRAFT_211712 [Lottia gigantea]	ESP04905	68	404.06	436	299	1	F:protein binding involved in protein folding		-	IPR011989 (G3DSA:1.25.10.GENE3D); IPR019538 (PFAM); PTHR13554 (PANTHER); IPR016024 (SUPERFAMILY)
comp181601_c0_seq1	26s proteasome non-atpase regulatory subunit 5-like	1839	5	8.57533e-113	0.674	gi|556116253|gb|ESP04905.1|hypothetical protein LOTGIDRAFT_211712 [Lottia gigantea]	ESP04905	70	358.607	357	251	1	F:protein binding involved in protein folding		-	IPR019538 (PFAM); IPR011989 (G3DSA:1.25.10.GENE3D); PTHR13554 (PANTHER); IPR016024 (SUPERFAMILY)
comp185169_c0_seq7	26s proteasome non-atpase regulatory subunit 6	1723	5	0	0.87	gi|405975933|gb|EKC40462.1|26S proteasome non-ATPase regulatory subunit 6 [Crassostrea gigas]	EKC40462	90	639.417	389	351	0	-		K18674	CYTOPLASMIC_DOMAIN (PHOBIUS); TRANSMEMBRANE (PHOBIUS); NON_CYTOPLASMIC_DOMAIN (PHOBIUS)
comp171259_c5_seq3	26s proteasome non-atpase regulatory subunit 7-like	1741	5	3.54551e-167	0.922	gi|405962439|gb|EKC28114.1|26S proteasome non-ATPase regulatory subunit 7 [Crassostrea gigas]	EKC28114	94	490.73	291	275	0	-		-	CYTOPLASMIC_DOMAIN (PHOBIUS); NON_CYTOPLASMIC_DOMAIN (PHOBIUS); TRANSMEMBRANE (PHOBIUS); TMhelix (TMHMM)
comp173242_c1_seq3	26s proteasome non-atpase regulatory subunit 8-like	888	5	3.47602e-155	0.898	gi|405967909|gb|EKC33025.1|26S proteasome non-ATPase regulatory subunit 8 [Crassostrea gigas]	EKC33025	93	446.432	257	241	2	C:proteasome regulatory particle; P:proteolysis		-	PF10075 (PFAM); IPR011991 (G3DSA:1.10.10.GENE3D); IPR006746 (PANTHER); SSF46785 (SUPERFAMILY)
comp173571_c2_seq1	26s proteasome non-atpase regulatory subunit 8-like	1164	5	1.12261e-153	0.898	gi|405967909|gb|EKC33025.1|26S proteasome non-ATPase regulatory subunit 8 [Crassostrea gigas]	EKC33025	93	446.432	257	241	2	C:proteasome regulatory particle; P:proteolysis		-	PF10075 (PFAM); IPR011991 (G3DSA:1.10.10.GENE3D); IPR006746 (PANTHER); SSF46785 (SUPERFAMILY)
comp186573_c1_seq9	26s proteasome non-atpase regulatory subunit 9	1073	5	2.08972e-63	0.678	gi|405976342|gb|EKC40854.1|26S proteasome non-ATPase regulatory subunit 9 [Crassostrea gigas]	EKC40854	71	211.846	191	136	0	-		K06693	no IPS match
comp173931_c1_seq2	26s proteasome non-atpase regulatory subunit partial	1375	5	0	0.95	gi|405968006|gb|EKC33115.1|26S proteasome non-ATPase regulatory subunit 14 [Crassostrea gigas] >gi|405970768|gb|EKC35644.1| 26S proteasome non-ATPase regulatory subunit 14 [Crassostrea gigas]	EKC33115	95	586.26	311	297	1	F:protein binding		K10761	IPR000555 (SMART); G3DSA:3.40.140.10 (GENE3D); IPR024969 (PFAM); IPR000555 (PFAM); PTHR10410 (PANTHER); PTHR10410:SF5 (PANTHER); SSF102712 (SUPERFAMILY)
comp187822_c0_seq4	26s proteasome non-atpase regulatory subunit partial	402	5	4.94426e-82	1	gi|530667034|gb|EQB77335.1|hypothetical protein CB1_000290022 [Camelus ferus]	EQB77335	100	248.825	120	120	8	F:proteasome binding; F:metal ion binding; F:endopeptidase activator activity; F:endopeptidase activity; P:positive regulation of endopeptidase activity; C:proteasome complex; P:regulation of proteasomal protein catabolic process; F:metallopeptidase activity	-	-	IPR000555 (SMART); IPR000555 (PFAM); G3DSA:3.40.140.10 (GENE3D); PTHR10410:SF5 (PANTHER); PTHR10410 (PANTHER); SSF102712 (SUPERFAMILY)
comp156560_c0_seq1	28 kda heat- and acid-stable phosphoprotein	1705	5	5.49628e-22	0.736	gi|291229315|ref|XP_002734615.1|PREDICTED: 28 kDa heat- and acid-stable phosphoprotein-like [Saccoglossus kowalevskii]	XP_002734615	79	102.834	74	59	0	-		-	TRANSMEMBRANE (PHOBIUS); CYTOPLASMIC_DOMAIN (PHOBIUS); NON_CYTOPLASMIC_DOMAIN (PHOBIUS); TMhelix (TMHMM)
comp163333_c0_seq1	28s ribosomal protein	1038	5	7.34281e-33	0.61	gi|555686800|gb|ESN90032.1|hypothetical protein HELRODRAFT_182938 [Helobdella robusta]	ESN90032	57	131.724	211	122	4	F:structural constituent of ribosome; P:translation; C:ribosome; C:intracellular		K02948	CYTOPLASMIC_DOMAIN (PHOBIUS); NON_CYTOPLASMIC_DOMAIN (PHOBIUS); TRANSMEMBRANE (PHOBIUS); NON_CYTOPLASMIC_DOMAIN (PHOBIUS); TRANSMEMBRANE (PHOBIUS); TMhelix (TMHMM)
comp160267_c0_seq1	28s ribosomal protein mitochondrial	1267	5	2.41741e-87	0.728	gi|556110206|gb|ESO98858.1|hypothetical protein LOTGIDRAFT_113844 [Lottia gigantea]	ESO98858	78	276.174	196	154	3	P:translation; F:structural constituent of ribosome; C:small ribosomal subunit	-	K02967	IPR001865 (PRINTS); IPR001865 (PFAM); G3DSA:3.40.50.10490 (GENE3D); IPR005706 (PANTHER); PTHR12534:SF0 (PANTHER); IPR005706 (HAMAP); IPR023591 (SUPERFAMILY)
comp161360_c0_seq1	28s ribosomal protein mitochondrial	2077	5	5.95492e-58	0.47	gi|443682716|gb|ELT87222.1|hypothetical protein CAPTEDRAFT_221901 [Capitella teleta]	ELT87222	51	214.157	441	228	4	F:structural constituent of ribosome; C:mitochondrion; P:translation; C:ribosome		K17409	no IPS match
comp192665_c1_seq3	28s ribosomal protein mitochondrial	5085	5	1.94949e-55	0.542	gi|405953922|gb|EKC21487.1|28S ribosomal protein S5, mitochondrial [Crassostrea gigas]	EKC21487	56	222.631	530	299	1	F:microtubule binding		-	IPR026679 (PANTHER); PTHR21831:SF1 (PANTHER)
comp175763_c0_seq1	28s ribosomal protein mitochondrial	1170	5	1.18923e-40	0.66	gi|156544129|ref|XP_001605882.1|PREDICTED: 28S ribosomal protein S18b, mitochondrial-like [Nasonia vitripennis]	XP_001605882	64	153.68	177	114	3	P:translation; C:ribosome; F:structural constituent of ribosome		K16174	IPR001648 (G3DSA:4.10.640.GENE3D); IPR001648 (PFAM); PTHR13329:SF1 (PANTHER); PTHR13329 (PANTHER); NON_CYTOPLASMIC_DOMAIN (PHOBIUS); SIGNAL_PEPTIDE_H_REGION (PHOBIUS); SIGNAL_PEPTIDE_C_REGION (PHOBIUS); SIGNAL_PEPTIDE_N_REGION (PHOBIUS); SIGNAL_PEPTIDE (PHOBIUS); IPR001648 (SUPERFAMILY)
comp160330_c0_seq1	28s ribosomal protein mitochondrial	563	5	5.60945e-28	0.612	gi|240849461|ref|NP_001155496.1|28S ribosomal protein S18a, mitochondrial [Acyrthosiphon pisum] >gi|239792177|dbj|BAH72459.1| ACYPI002845 [Acyrthosiphon pisum]	NP_001155496	63	113.62	132	84	3	P:translation; C:ribosome; F:structural constituent of ribosome		K02963	IPR001648 (PFAM); IPR001648 (G3DSA:4.10.640.GENE3D); PTHR16050 (PANTHER); IPR001648 (SUPERFAMILY)
comp116199_c0_seq1	28s ribosomal protein mitochondrial	607	5	2.80206e-24	0.73	gi|322780433|gb|EFZ09921.1|hypothetical protein SINV_09348 [Solenopsis invicta]	EFZ09921	75	101.679	87	66	3	F:structural constituent of ribosome; C:ribosome; P:translation	-	K02970	IPR001911 (PFAM); IPR001911 (TIGRFAM); PTHR21109 (PANTHER)
comp169284_c0_seq2	28s ribosomal protein mitochondrial	1017	5	4.23101e-14	0.594	gi|555688985|gb|ESN92217.1|hypothetical protein HELRODRAFT_181687 [Helobdella robusta]	ESN92217	61	77.0258	104	64	2	C:cytoplasmic part; C:intracellular organelle	-	K02961	no IPS match
comp158912_c0_seq1	28s ribosomal protein mitochondrial	627	5	2.40775e-10	0.808	gi|584614316|gb|AHJ25698.1|ribosomal protein S24, partial [Cerebratulus lacteus]	AHJ25698	83	65.4698	42	35	1	C:mitochondrion		-	PF14955 (PFAM); IPR026146 (PANTHER)
comp157357_c0_seq1	28s ribosomal protein mitochondrial isoform x2	1692	5	1.40639e-46	0.574	gi|513165559|ref|XP_417081.3|PREDICTED: 28S ribosomal protein S31, mitochondrial isoform X2 [Gallus gallus]	XP_417081	58	179.104	265	155	2	C:mitochondrial small ribosomal subunit; F:structural constituent of ribosome		K17410	PF15433 (PFAM); IPR026299 (PANTHER); SIGNAL_PEPTIDE_N_REGION (PHOBIUS); NON_CYTOPLASMIC_DOMAIN (PHOBIUS); SIGNAL_PEPTIDE_C_REGION (PHOBIUS); SIGNAL_PEPTIDE (PHOBIUS); SIGNAL_PEPTIDE_H_REGION (PHOBIUS)
comp159452_c0_seq1	28s ribosomal protein mitochondrial precursor	797	5	5.38465e-37	0.736	gi|524896989|ref|XP_005104963.1|PREDICTED: uncharacterized protein LOC101851593 [Aplysia californica]	XP_005104963	69	140.584	137	95	4	C:ribosome; C:mitochondrion; F:structural constituent of ribosome; P:translation	-	K02963	IPR001648 (PFAM); IPR001648 (TIGRFAM); IPR001648 (G3DSA:4.10.640.GENE3D); IPR001648 (PANTHER); IPR001648 (SUPERFAMILY)
comp178874_c0_seq1	28s ribosomal protein mitochondrial-like	2468	5	3.95685e-88	0.54	gi|556111949|gb|ESP00601.1|hypothetical protein LOTGIDRAFT_149768 [Lottia gigantea]	ESP00601	63	298.516	422	267	0	-		K17406	IPR019266 (PFAM); PTHR21393 (PANTHER)
comp168593_c0_seq1	28s ribosomal protein mitochondrial-like	1713	5	3.87544e-75	0.588	gi|524888699|ref|XP_005100916.1|PREDICTED: 28S ribosomal protein S5, mitochondrial-like [Aplysia californica]	XP_005100916	57	256.529	406	232	4	F:structural constituent of ribosome; C:ribosome; P:translation; F:RNA binding		K02988	IPR005324 (PFAM); IPR013810 (PFAM); IPR014720 (G3DSA:3.30.160.GENE3D); IPR014721 (G3DSA:3.30.230.GENE3D); IPR000851 (PANTHER); PTHR13718:SF61 (PANTHER); IPR013810 (PROSITE_PROFILES); SSF54768 (SUPERFAMILY); IPR020568 (SUPERFAMILY)
comp166098_c0_seq1	28s ribosomal protein mitochondrial-like	1262	5	4.48735e-52	0.644	gi|524871312|ref|XP_005092429.1|PREDICTED: 28S ribosomal protein S7, mitochondrial-like [Aplysia californica]	XP_005092429	63	185.652	237	151	1	P:translation		K02992	IPR023798 (PFAM); IPR023798 (G3DSA:1.10.455.GENE3D); IPR000235 (PANTHER); PTHR11205:SF19 (PANTHER); IPR023798 (SUPERFAMILY)
comp149568_c0_seq1	28s ribosomal protein mitochondrial-like	963	5	6.15779e-33	0.58	gi|556098758|gb|ESO87410.1|hypothetical protein LOTGIDRAFT_235086 [Lottia gigantea]	ESO87410	59	130.183	162	97	0	-		K17412	no IPS match
comp185255_c4_seq3	28s ribosomal protein mitochondrial-like	438	5	1.13768e-26	0.704	gi|551502175|ref|XP_005802632.1|PREDICTED: 28S ribosomal protein S9, mitochondrial-like [Xiphophorus maculatus]	XP_005802632	71	112.079	96	69	3	C:ribosome; P:translation; F:structural constituent of ribosome		K02996	IPR014721 (G3DSA:3.30.230.GENE3D); IPR000754 (PFAM); IPR000754 (PANTHER); PTHR21569:SF1 (PANTHER); IPR020568 (SUPERFAMILY)
comp188454_c0_seq1	28s ribosomal protein mitochondrial-like	687	5	4.76548e-19	0.576	gi|524880992|ref|XP_005097152.1|PREDICTED: 28S ribosomal protein S15, mitochondrial-like [Aplysia californica]	XP_005097152	61	93.2041	165	102	0	-		-	no IPS match
comp177353_c0_seq2	28s ribosomal protein mitochondrial-like isoform x1	886	5	9.93739e-31	0.742	gi|512887965|ref|XP_004922010.1|PREDICTED: 28S ribosomal protein S33, mitochondrial-like isoform X1 [Bombyx mori] >gi|512887971|ref|XP_004922011.1| PREDICTED: 28S ribosomal protein S33, mitochondrial-like isoform X2 [Bombyx mori]	XP_004922010	79	122.094	89	71	0	-		K17411	IPR013219 (PFAM); PTHR13362 (PANTHER); PTHR13362:SF2 (PANTHER)
comp177353_c0_seq3	28s ribosomal protein mitochondrial-like isoform x1	900	5	1.09928e-30	0.752	gi|512887965|ref|XP_004922010.1|PREDICTED: 28S ribosomal protein S33, mitochondrial-like isoform X1 [Bombyx mori] >gi|512887971|ref|XP_004922011.1| PREDICTED: 28S ribosomal protein S33, mitochondrial-like isoform X2 [Bombyx mori]	XP_004922010	79	122.094	89	71	0	-		K17411	IPR013219 (PFAM); PTHR13362 (PANTHER); PTHR13362:SF2 (PANTHER)
comp177397_c2_seq2	28s ribosomal protein partial	3643	5	2.3993e-85	0.58	gi|443683309|gb|ELT87608.1|hypothetical protein CAPTEDRAFT_179880 [Capitella teleta]	ELT87608	60	294.664	366	221	3	C:mitochondrial ribosome; P:apoptotic process; C:small ribosomal subunit		K17408	IPR008092 (PRINTS); IPR019368 (PFAM); IPR027417 (G3DSA:3.40.50.GENE3D); PTHR12810:SF0 (PANTHER); PTHR12810 (PANTHER); IPR027417 (SUPERFAMILY)
comp177397_c2_seq1	28s ribosomal protein partial	3664	5	2.469e-85	0.58	gi|443683309|gb|ELT87608.1|hypothetical protein CAPTEDRAFT_179880 [Capitella teleta]	ELT87608	60	294.664	366	221	3	C:mitochondrial ribosome; C:small ribosomal subunit; P:apoptotic process		K17408	IPR008092 (PRINTS); IPR019368 (PFAM); IPR027417 (G3DSA:3.40.50.GENE3D); PTHR12810:SF0 (PANTHER); PTHR12810 (PANTHER); IPR027417 (SUPERFAMILY)
comp169495_c0_seq2	29 kda ribonucleoprotein	1883	5	9.98148e-51	0.602	gi|241781520|ref|XP_002400282.1|29 kDa ribonucleoprotein B, putative [Ixodes scapularis] >gi|215510713|gb|EEC20166.1| 29 kDa ribonucleoprotein B, putative [Ixodes scapularis]	XP_002400282	58	190.274	257	150	6	C:nucleolus; P:myotube differentiation; C:Golgi apparatus; P:neuron differentiation; F:nucleic acid binding; F:nucleotide binding	-	-	IPR000504 (SMART); IPR012677 (G3DSA:3.30.70.GENE3D); IPR000504 (PFAM); IPR012677 (G3DSA:3.30.70.GENE3D); PTHR23003:SF3 (PANTHER); PTHR23003 (PANTHER); IPR000504 (PROSITE_PROFILES); IPR000504 (PROSITE_PROFILES); IPR000504 (PROSITE_PROFILES); SSF54928 (SUPERFAMILY); SSF54928 (SUPERFAMILY); SSF54928 (SUPERFAMILY)
comp182404_c0_seq2	2nd tick legumain	2398	5	5.18146e-30	0.568	gi|321469736|gb|EFX80715.1|hypothetical protein DAPPUDRAFT_303947 [Daphnia pulex]	EFX80715	61	134.035	189	117	2	P:proteolysis; F:cysteine-type endopeptidase activity		-	Coil (COILS); IPR001096 (PANTHER); PTHR12000:SF3 (PANTHER)
comp182404_c0_seq9	2nd tick legumain	2419	5	5.31926e-30	0.568	gi|321469736|gb|EFX80715.1|hypothetical protein DAPPUDRAFT_303947 [Daphnia pulex]	EFX80715	61	134.035	189	117	2	F:cysteine-type endopeptidase activity; P:proteolysis		-	Coil (COILS); IPR001096 (PANTHER); PTHR12000:SF3 (PANTHER)
comp182404_c0_seq1	2nd tick legumain	2523	5	5.9935e-30	0.568	gi|321469736|gb|EFX80715.1|hypothetical protein DAPPUDRAFT_303947 [Daphnia pulex]	EFX80715	61	134.035	189	117	2	F:cysteine-type endopeptidase activity; P:proteolysis		-	Coil (COILS); IPR001096 (PANTHER); PTHR12000:SF3 (PANTHER)
comp182404_c0_seq4	2nd tick legumain	2544	5	6.13417e-30	0.568	gi|321469736|gb|EFX80715.1|hypothetical protein DAPPUDRAFT_303947 [Daphnia pulex]	EFX80715	61	134.035	189	117	2	P:proteolysis; F:cysteine-type endopeptidase activity		-	Coil (COILS); IPR001096 (PANTHER); PTHR12000:SF3 (PANTHER)
comp183076_c0_seq1	3 -5 exoribonuclease 1-like	1378	5	4.4539e-107	0.724	gi|405958600|gb|EKC24712.1|3'-5' exoribonuclease 1 [Crassostrea gigas]	EKC24712	75	335.109	260	197	2	F:exonuclease activity; F:nucleic acid binding		-	Coil (COILS); IPR006055 (SMART); IPR003034 (SMART); IPR012337 (G3DSA:3.30.420.GENE3D); IPR003034 (PFAM); IPR013520 (PFAM); PTHR23044 (PANTHER); IPR003034 (PROSITE_PROFILES); IPR012337 (SUPERFAMILY); SSF68906 (SUPERFAMILY)
comp164954_c0_seq1	3 -cyclic phosphodiesterase pde-5	2424	5	0	0.682	gi|405976520|gb|EKC41025.1|Putative 3',5'-cyclic phosphodiesterase pde-5 [Crassostrea gigas]	EKC41025	78	619.002	461	363	3	F:protein binding; F:3',5'-cyclic-nucleotide phosphodiesterase activity; P:signal transduction	-	-	IPR003018 (SMART); IPR003018 (PFAM); IPR029016 (G3DSA:3.30.450.GENE3D); IPR029016 (G3DSA:3.30.450.GENE3D); IPR002073 (G3DSA:1.10.1300.GENE3D); PTHR11347:SF79 (PANTHER); PTHR11347 (PANTHER); IPR029016 (SUPERFAMILY); IPR029016 (SUPERFAMILY); SSF109604 (SUPERFAMILY)
comp186970_c0_seq1	3 -cyclic phosphodiesterase pde-5	2439	5	4.37466e-89	0.828	gi|556116840|gb|ESP05492.1|hypothetical protein LOTGIDRAFT_228057 [Lottia gigantea]	ESP05492	88	298.13	176	156	2	F:3',5'-cyclic-nucleotide phosphodiesterase activity; P:signal transduction	EC:3.1.4.0	-	IPR023088 (PRINTS); IPR003607 (SMART); IPR002073 (G3DSA:1.10.1300.GENE3D); IPR002073 (PFAM); PTHR11347:SF79 (PANTHER); PTHR11347 (PANTHER); IPR023174 (PROSITE_PATTERNS); SSF109604 (SUPERFAMILY)
comp177211_c2_seq1	3 (2 ) -bisphosphate nucleotidase 1-like isoform x2	1605	5	1.0871e-131	0.772	gi|524898599|ref|XP_005105746.1|PREDICTED: 3'(2'),5'-bisphosphate nucleotidase 1-like isoform X2 [Aplysia californica] >gi|524898601|ref|XP_005105747.1| PREDICTED: 3'(2'),5'-bisphosphate nucleotidase 1-like isoform X3 [Aplysia californica] >gi|524898603|ref|XP_005105748.1| PREDICTED: 3'(2'),5'-bisphosphate nucleotidase 1-like isoform X4 [Aplysia californica]	XP_005105746	77	399.438	302	233	1	P:phosphatidylinositol phosphorylation		-	IPR000760 (PFAM); G3DSA:3.30.540.10 (GENE3D); G3DSA:3.40.190.80 (GENE3D); IPR000760 (PANTHER); PTHR20854:SF5 (PANTHER); IPR020583 (PROSITE_PATTERNS); IPR020550 (PROSITE_PATTERNS); SSF56655 (SUPERFAMILY)
comp177295_c0_seq1	3 beta-hydroxysteroid dehydrogenase delta 5--	1309	5	9.70145e-62	0.526	gi|405951540|gb|EKC19444.1|3 beta-hydroxysteroid dehydrogenase/Delta 5-->4-isomerase type 1 [Crassostrea gigas]	EKC19444	52	215.312	358	188	1	F:catalytic activity	-	K00070	no IPS match
comp148270_c0_seq1	3-hydroxy-3-methylglutaryl-coenzyme a reductase isoform x1	3937	5	0	0.7	gi|556099639|gb|ESO88291.1|hypothetical protein LOTGIDRAFT_126248 [Lottia gigantea]	ESO88291	72	932.554	859	625	7	P:coenzyme A metabolic process; P:oxidation-reduction process; F:hydroxymethylglutaryl-CoA reductase (NADPH) activity; C:integral to membrane; P:isoprenoid biosynthetic process; F:NADP binding; C:endoplasmic reticulum membrane	-	-	IPR002202 (PRINTS); IPR009023 (G3DSA:3.30.70.GENE3D); IPR004554 (TIGRFAM); IPR023282 (G3DSA:1.10.3270.GENE3D); PF12349 (PFAM); IPR004816 (TIGRFAM); IPR002202 (PFAM); IPR023074 (G3DSA:3.90.770.GENE3D); PTHR10572:SF2 (PANTHER); IPR002202 (PANTHER); IPR023076 (PROSITE_PATTERNS); IPR023076 (PROSITE_PATTERNS); IPR023076 (PROSITE_PATTERNS); CYTOPLASMIC_DOMAIN (PHOBIUS); CYTOPLASMIC_DOMAIN (PHOBIUS); CY…
comp148272_c0_seq1	3-hydroxy-3-methylglutaryl-coenzyme a reductase isoform x1	4060	5	0	0.73	gi|556099639|gb|ESO88291.1|hypothetical protein LOTGIDRAFT_126248 [Lottia gigantea]	ESO88291	76	973.77	860	654	7	P:coenzyme A metabolic process; P:oxidation-reduction process; F:hydroxymethylglutaryl-CoA reductase (NADPH) activity; F:NADP binding; C:integral to membrane; P:isoprenoid biosynthetic process; C:endoplasmic reticulum membrane	-	-	IPR002202 (PRINTS); PF12349 (PFAM); IPR004554 (TIGRFAM); IPR023074 (G3DSA:3.90.770.GENE3D); IPR002202 (PFAM); IPR004816 (TIGRFAM); IPR009023 (G3DSA:3.30.70.GENE3D); IPR023282 (G3DSA:1.10.3270.GENE3D); IPR002202 (PANTHER); PTHR10572:SF2 (PANTHER); IPR023076 (PROSITE_PATTERNS); IPR023076 (PROSITE_PATTERNS); IPR023076 (PROSITE_PATTERNS); CYTOPLASMIC_DOMAIN (PHOBIUS); TRANSMEMBRANE (PHOBIUS); CYTOPLA…
comp181960_c0_seq9	3-hydroxy-3-methylglutaryl-coenzyme a reductase-like isoform x2	2586	5	0	0.848	gi|524879791|ref|XP_005096567.1|PREDICTED: 3-hydroxy-3-methylglutaryl-coenzyme A reductase-like isoform X2 [Aplysia californica]	XP_005096567	87	593.964	419	366	23	P:positive regulation of ERK1 and ERK2 cascade; P:visual learning; P:positive regulation of skeletal muscle tissue development; C:microsome; P:negative regulation of MAP kinase activity; P:positive regulation of stress-activated MAPK cascade; F:hydroxymethylglutaryl-CoA reductase (NADPH) activity; P:negative regulation of striated muscle cell apoptotic process; P:negative regulation of vasodilati…	EC:1.1.1.34; EC:1.1.1.88	K08825	IPR002202 (PRINTS); IPR009023 (G3DSA:3.30.70.GENE3D); IPR023074 (G3DSA:3.90.770.GENE3D); IPR004554 (TIGRFAM); IPR023282 (G3DSA:1.10.3270.GENE3D); IPR002202 (PFAM); PTHR10572:SF2 (PANTHER); IPR002202 (PANTHER); IPR023076 (PROSITE_PATTERNS); IPR023076 (PROSITE_PATTERNS); IPR023076 (PROSITE_PATTERNS); IPR002202 (PROSITE_PROFILES); IPR009029 (SUPERFAMILY); IPR009023 (SUPERFAMILY)
comp177382_c1_seq4	3-hydroxy-3-methylglutaryl-coenzyme a reductase-like isoform x2	1679	5	4.04164e-131	0.654	gi|524879791|ref|XP_005096567.1|PREDICTED: 3-hydroxy-3-methylglutaryl-coenzyme A reductase-like isoform X2 [Aplysia californica]	XP_005096567	62	416.772	490	305	5	P:oxidation-reduction process; F:hydroxymethylglutaryl-CoA reductase (NADPH) activity; P:coenzyme A metabolic process; F:coenzyme binding; C:integral to membrane		-	PF12349 (PFAM); PTHR10572:SF4 (PANTHER); IPR002202 (PANTHER); NON_CYTOPLASMIC_DOMAIN (PHOBIUS); CYTOPLASMIC_DOMAIN (PHOBIUS); TRANSMEMBRANE (PHOBIUS); TRANSMEMBRANE (PHOBIUS); CYTOPLASMIC_DOMAIN (PHOBIUS); TRANSMEMBRANE (PHOBIUS); NON_CYTOPLASMIC_DOMAIN (PHOBIUS); NON_CYTOPLASMIC_DOMAIN (PHOBIUS); TRANSMEMBRANE (PHOBIUS); CYTOPLASMIC_DOMAIN (PHOBIUS); NON_CYTOPLASMIC_DOMAIN (PHOBIUS); TRANSMEMBRA…
comp181891_c1_seq3	3-hydroxyacyl- dehydrogenase type-2-like	1276	5	1.00318e-111	0.792	gi|524894344|ref|XP_005103671.1|PREDICTED: 3-hydroxyacyl-CoA dehydrogenase type-2-like [Aplysia californica]	XP_005103671	80	340.502	260	208	3	F:oxidoreductase activity; P:oxidation-reduction process; F:nucleotide binding	-	-	IPR002347 (PRINTS); IPR002198 (PRINTS); IPR020842 (SMART); IPR002198 (PFAM); IPR016040 (G3DSA:3.40.50.GENE3D); PTHR24316 (PANTHER); PTHR24316:SF251 (PANTHER); IPR020904 (PROSITE_PATTERNS); NON_CYTOPLASMIC_DOMAIN (PHOBIUS); SIGNAL_PEPTIDE_H_REGION (PHOBIUS); SIGNAL_PEPTIDE_N_REGION (PHOBIUS); SIGNAL_PEPTIDE_C_REGION (PHOBIUS); SIGNAL_PEPTIDE (PHOBIUS); SSF51735 (SUPERFAMILY)
comp175138_c1_seq3	3-hydroxyisobutyrate mitochondrial	1523	5	2.5043e-143	0.808	gi|556101526|gb|ESO90178.1|hypothetical protein LOTGIDRAFT_164490 [Lottia gigantea]	ESO90178	85	425.631	287	246	8	F:NAD binding; F:3-hydroxyisobutyrate dehydrogenase activity; P:pentose-phosphate shunt; F:phosphogluconate dehydrogenase (decarboxylating) activity; P:isoleucine catabolic process; P:leucine catabolic process; P:valine catabolic process; P:D-gluconate metabolic process	EC:1.1.1.31; EC:1.1.1.44	-	IPR015815 (PIRSF); IPR016040 (G3DSA:3.40.50.GENE3D); IPR029154 (PFAM); IPR013328 (G3DSA:1.10.1040.GENE3D); IPR006115 (PFAM); IPR011548 (TIGRFAM); PTHR22981 (PANTHER); PTHR22981:SF51 (PANTHER); IPR002204 (PROSITE_PATTERNS); IPR008927 (SUPERFAMILY); SSF51735 (SUPERFAMILY)
comp171722_c0_seq4	3-hydroxyisobutyryl- mitochondrial	1842	5	2.74359e-165	0.77	gi|443700355|gb|ELT99351.1|hypothetical protein CAPTEDRAFT_181091 [Capitella teleta] >gi|443728619|gb|ELU14886.1| hypothetical protein CAPTEDRAFT_180966 [Capitella teleta]	ELT99351	80	488.419	357	288	0	-		-	IPR014748 (G3DSA:1.10.12.GENE3D); IPR029045 (G3DSA:3.90.226.GENE3D); PF13766 (PFAM); PTHR11941:SF53 (PANTHER); PTHR11941 (PANTHER); SignalP-TM (SIGNALP_GRAM_POSITIVE); IPR029045 (SUPERFAMILY)
comp178543_c0_seq24	3-hydroxyisobutyryl- mitochondrial	3229	5	7.90353e-21	0.536	gi|405960704|gb|EKC26599.1|3-hydroxyisobutyryl-CoA hydrolase, mitochondrial [Crassostrea gigas]	EKC26599	62	107.071	132	83	0	-		K05039	TRANSMEMBRANE (PHOBIUS); SIGNAL_PEPTIDE_N_REGION (PHOBIUS); SIGNAL_PEPTIDE (PHOBIUS); SIGNAL_PEPTIDE_H_REGION (PHOBIUS); NON_CYTOPLASMIC_DOMAIN (PHOBIUS); SIGNAL_PEPTIDE_C_REGION (PHOBIUS); CYTOPLASMIC_DOMAIN (PHOBIUS); SignalP-noTM (SIGNALP_EUK); TMhelix (TMHMM); TMhelix (TMHMM)
comp182090_c2_seq2	3-ketoacyl- mitochondrial	1590	5	0	0.824	gi|405955347|gb|EKC22497.1|3-ketoacyl-CoA thiolase, mitochondrial [Crassostrea gigas]	EKC22497	86	579.326	398	343	2	F:transferase activity, transferring acyl groups other than amino-acyl groups; P:metabolic process	EC:2.3.1.0	-	IPR002155 (PIRSF); IPR016038 (G3DSA:3.40.47.GENE3D); IPR020616 (PFAM); IPR002155 (TIGRFAM); IPR020617 (PFAM); IPR016038 (G3DSA:3.40.47.GENE3D); PTHR18919:SF67 (PANTHER); PTHR18919 (PANTHER); IPR020613 (PROSITE_PATTERNS); IPR020615 (PROSITE_PATTERNS); IPR016039 (SUPERFAMILY); IPR016039 (SUPERFAMILY)
comp169255_c1_seq1	3-ketoacyl- thiolase peroxisomal-like	2103	5	7.24443e-177	0.794	gi|524879801|ref|XP_005096572.1|PREDICTED: 3-ketoacyl-CoA thiolase B, peroxisomal-like [Aplysia californica]	XP_005096572	77	523.857	426	331	10	C:peroxisome; C:mitochondrion; F:acetyl-CoA C-acyltransferase activity; P:isoleucine catabolic process; P:leucine catabolic process; P:valine catabolic process; P:fatty acid biosynthetic process; P:bile acid biosynthetic process; P:benzoate metabolic process; P:acyl-carrier-protein biosynthetic process	EC:2.3.1.16	-	IPR002155 (PIRSF); IPR020617 (PFAM); IPR020616 (PFAM); IPR016038 (G3DSA:3.40.47.GENE3D); IPR016038 (G3DSA:3.40.47.GENE3D); IPR002155 (TIGRFAM); PTHR18919 (PANTHER); PTHR18919:SF69 (PANTHER); IPR020610 (PROSITE_PATTERNS); IPR020613 (PROSITE_PATTERNS); CYTOPLASMIC_DOMAIN (PHOBIUS); NON_CYTOPLASMIC_DOMAIN (PHOBIUS); TRANSMEMBRANE (PHOBIUS); IPR016039 (SUPERFAMILY); IPR016039 (SUPERFAMILY)
comp169112_c0_seq1	3-methyl-2-oxobutanoate dehydrogenase	2203	5	1.35705e-177	0.794	gi|556106730|gb|ESO95382.1|hypothetical protein LOTGIDRAFT_116873 [Lottia gigantea]	ESO95382	79	526.554	391	312	3	F:transferase activity, transferring phosphorus-containing groups; P:phosphorylation; F:ATP binding		-	IPR004358 (PRINTS); IPR003594 (SMART); IPR003594 (PFAM); IPR018955 (G3DSA:1.20.140.GENE3D); IPR018955 (PFAM); IPR003594 (G3DSA:3.30.565.GENE3D); PTHR11947:SF20 (PANTHER); PTHR11947 (PANTHER); IPR005467 (PROSITE_PROFILES); IPR018955 (SUPERFAMILY); IPR003594 (SUPERFAMILY)
comp177709_c1_seq1	3-methyl-2-oxobutanoate dehydrogenase	2129	5	2.3214e-129	0.816	gi|556106730|gb|ESO95382.1|hypothetical protein LOTGIDRAFT_116873 [Lottia gigantea]	ESO95382	80	253.832	190	152	0	-		-	IPR018955 (PFAM); IPR018955 (G3DSA:1.20.140.GENE3D); PTHR11947:SF20 (PANTHER); PTHR11947 (PANTHER); IPR018955 (SUPERFAMILY)
comp188947_c0_seq1	3-methyl-2-oxobutanoate dehydrogenase	1387	5	1.6023e-69	0.79	gi|556106730|gb|ESO95382.1|hypothetical protein LOTGIDRAFT_116873 [Lottia gigantea]	ESO95382	78	238.424	176	139	1	F:ATP binding		-	IPR003594 (PFAM); IPR003594 (G3DSA:3.30.565.GENE3D); PTHR11947:SF20 (PANTHER); PTHR11947 (PANTHER); IPR003594 (SUPERFAMILY)
comp189185_c2_seq1	3-methyl-2-oxobutanoate dehydrogenase	2500	5	1.7674e-66	0.79	gi|556106730|gb|ESO95382.1|hypothetical protein LOTGIDRAFT_116873 [Lottia gigantea]	ESO95382	78	238.424	176	139	1	F:ATP binding		-	IPR003594 (PFAM); IPR003594 (G3DSA:3.30.565.GENE3D); PTHR11947:SF20 (PANTHER); PTHR11947 (PANTHER); IPR003594 (SUPERFAMILY)
comp189188_c0_seq3	3-methyl-2-oxobutanoate dehydrogenase	2515	5	1.86018e-66	0.79	gi|556106730|gb|ESO95382.1|hypothetical protein LOTGIDRAFT_116873 [Lottia gigantea]	ESO95382	78	238.424	176	139	1	F:ATP binding		-	IPR003594 (PFAM); IPR003594 (G3DSA:3.30.565.GENE3D); PTHR11947:SF20 (PANTHER); PTHR11947 (PANTHER); IPR003594 (SUPERFAMILY)
comp189240_c1_seq22	3-methyl-2-oxobutanoate dehydrogenase	3104	5	6.08786e-66	0.79	gi|556106730|gb|ESO95382.1|hypothetical protein LOTGIDRAFT_116873 [Lottia gigantea]	ESO95382	78	238.424	176	139	1	F:ATP binding		-	IPR003594 (PFAM); IPR003594 (G3DSA:3.30.565.GENE3D); PTHR11947:SF20 (PANTHER); PTHR11947 (PANTHER); IPR003594 (SUPERFAMILY)
comp116843_c0_seq2	3-phosphoinositide-dependent protein kinase 1	2782	5	0	0.738	gi|556112730|gb|ESP01382.1|hypothetical protein LOTGIDRAFT_111786 [Lottia gigantea]	ESP01382	75	626.32	479	364	3	F:protein kinase activity; P:phosphorylation; F:nucleotide binding	-	-	no IPS match
comp175061_c0_seq2	33 kda inner dynein arm light axonemal-like	1599	5	1.33033e-143	0.944	gi|126697474|gb|ABO26694.1|axonemal dynein light chain p33 [Haliotis discus discus]	ABO26694	97	425.631	254	248	0	-		-	CYTOPLASMIC_DOMAIN (PHOBIUS); TRANSMEMBRANE (PHOBIUS); NON_CYTOPLASMIC_DOMAIN (PHOBIUS); TMhelix (TMHMM)
comp175073_c0_seq1	33 kda inner dynein arm light axonemal-like	1610	5	1.51932e-143	0.944	gi|126697474|gb|ABO26694.1|axonemal dynein light chain p33 [Haliotis discus discus]	ABO26694	97	425.631	254	248	0	-		-	Coil (COILS); Coil (COILS); IPR019347 (PFAM); PTHR13183 (PANTHER)
comp184611_c1_seq1	39s ribosomal protein	1270	5	5.27081e-101	0.674	gi|524867697|ref|XP_005090656.1|PREDICTED: 39S ribosomal protein L44, mitochondrial-like [Aplysia californica]	XP_005090656	72	318.161	303	219	3	F:ribonuclease III activity; P:RNA processing; F:RNA binding		-	IPR000999 (SMART); IPR000999 (G3DSA:1.10.1520.GENE3D); PTHR14488 (PANTHER); IPR000999 (PROSITE_PROFILES); IPR000999 (SUPERFAMILY)
comp192816_c0_seq3	39s ribosomal protein	733	5	4.2684e-39	0.65	gi|556102694|gb|ESO91346.1|hypothetical protein LOTGIDRAFT_153781 [Lottia gigantea]	ESO91346	68	144.05	138	95	1	C:ribosome		-	IPR019373 (PFAM); PTHR13409 (PANTHER)
comp159017_c0_seq1	39s ribosomal protein l32-like protein	741	5	9.90033e-33	0.602	gi|556105483|gb|ESO94135.1|hypothetical protein LOTGIDRAFT_232409 [Lottia gigantea]	ESO94135	66	128.257	142	95	3	P:translation; F:structural constituent of ribosome; C:large ribosomal subunit		K02911	IPR002677 (PFAM); PTHR21026 (PANTHER); PTHR21026:SF2 (PANTHER); IPR011332 (SUPERFAMILY)
comp183294_c2_seq2	39s ribosomal protein mitochondrial	1330	5	4.7037e-106	0.628	gi|405957887|gb|EKC24065.1|39S ribosomal protein L38, mitochondrial [Crassostrea gigas]	EKC24065	66	330.102	349	233	0	-		-	Coil (COILS); IPR008914 (G3DSA:3.90.280.GENE3D); IPR008914 (PFAM); PTHR11362:SF16 (PANTHER); PTHR11362 (PANTHER); IPR008914 (SUPERFAMILY)
comp183614_c1_seq8	39s ribosomal protein mitochondrial	1330	5	6.02157e-105	0.636	gi|443696845|gb|ELT97460.1|hypothetical protein CAPTEDRAFT_170981 [Capitella teleta]	ELT97460	69	326.635	296	205	1	F:nucleotide binding		-	IPR004095 (PFAM); IPR012675 (G3DSA:3.10.20.GENE3D); G3DSA:3.30.54.20 (GENE3D); PTHR11451 (PANTHER); IPR018163 (SUPERFAMILY); IPR012676 (SUPERFAMILY)
comp183778_c0_seq5	39s ribosomal protein mitochondrial	1536	5	5.20694e-104	0.636	gi|443696845|gb|ELT97460.1|hypothetical protein CAPTEDRAFT_170981 [Capitella teleta]	ELT97460	69	326.635	296	205	1	F:nucleotide binding		-	IPR004095 (PFAM); IPR012675 (G3DSA:3.10.20.GENE3D); G3DSA:3.30.54.20 (GENE3D); PTHR11451 (PANTHER); IPR018163 (SUPERFAMILY); IPR012676 (SUPERFAMILY)
comp188407_c0_seq7	39s ribosomal protein mitochondrial	1064	5	3.53629e-75	0.672	gi|443694221|gb|ELT95414.1|hypothetical protein CAPTEDRAFT_160780 [Capitella teleta]	ELT95414	66	245.743	267	177	3	F:structural constituent of ribosome; P:translation; C:ribosome		-	IPR001857 (PFAM); PTHR15680:SF9 (PANTHER); IPR001857 (PANTHER); IPR008991 (SUPERFAMILY)
comp188569_c1_seq2	39s ribosomal protein mitochondrial	1021	5	4.77523e-73	0.742	gi|405974546|gb|EKC39181.1|39S ribosomal protein L13, mitochondrial [Crassostrea gigas]	EKC39181	78	236.113	176	138	3	P:translation; F:structural constituent of ribosome; C:ribosome		-	Coil (COILS); IPR005822 (PIRSF); IPR023564 (G3DSA:3.90.1180.GENE3D); IPR005822 (PFAM); IPR005822 (PANTHER); PTHR11545:SF6 (PANTHER); IPR023564 (SUPERFAMILY)
comp189326_c0_seq2	39s ribosomal protein mitochondrial	807	5	2.78594e-65	0.69	gi|524906219|ref|XP_005108443.1|PREDICTED: 39S ribosomal protein L16, mitochondrial-like [Aplysia californica]	XP_005108443	75	215.312	216	162	4	P:translation; F:structural constituent of ribosome; F:rRNA binding; C:ribosome		-	Coil (COILS); IPR000114 (PRINTS); IPR016180 (G3DSA:3.90.1170.GENE3D); IPR016180 (PFAM); IPR000114 (PANTHER); PTHR12220:SF13 (PANTHER); IPR016180 (SUPERFAMILY)
comp190544_c1_seq3	39s ribosomal protein mitochondrial	1577	5	9.08356e-55	0.602	gi|405946621|gb|EKC17682.1|39S ribosomal protein L28, mitochondrial [Crassostrea gigas]	EKC17682	64	195.667	211	136	6	F:structural constituent of ribosome; C:mitochondrion; P:translation; C:ribonucleoprotein complex; C:ribosome; C:intracellular		-	no IPS match
comp191030_c0_seq1	39s ribosomal protein mitochondrial	935	5	2.46925e-49	0.784	gi|443695740|gb|ELT96590.1|hypothetical protein CAPTEDRAFT_18027 [Capitella teleta]	ELT96590	82	172.17	126	104	3	C:ribosome; P:translation; F:structural constituent of ribosome		-	IPR000218 (PFAM); IPR023571 (G3DSA:2.40.150.GENE3D); PTHR21037:SF3 (PANTHER); PTHR21037 (PANTHER); IPR023571 (SUPERFAMILY)
comp193187_c0_seq1	39s ribosomal protein mitochondrial	822	5	2.07439e-37	0.726	gi|332376503|gb|AEE63391.1|unknown [Dendroctonus ponderosae] >gi|478250131|gb|ENN70634.1| hypothetical protein YQE_12579, partial [Dendroctonus ponderosae] >gi|478266937|gb|ENN82953.1| hypothetical protein YQE_00680, partial [Dendroctonus ponderosae] >gi|546675307|gb|ERL86535.1| hypothetical protein D910_03941 [Dendroctonus ponderosae]	AEE63391	75	141.739	148	111	3	P:translation; F:structural constituent of ribosome; C:ribosome	-	-	Coil (COILS); IPR000911 (SMART); IPR020784 (G3DSA:3.30.1550.GENE3D); IPR020783 (G3DSA:1.10.10.GENE3D); IPR020784 (PFAM); IPR020783 (PFAM); IPR000911 (PANTHER); PTHR11661:SF1 (PANTHER); IPR000911 (HAMAP); IPR020784 (SUPERFAMILY); IPR020783 (SUPERFAMILY)
comp157709_c0_seq1	39s ribosomal protein mitochondrial	946	5	5.95576e-34	0.634	gi|405968360|gb|EKC33437.1|39S ribosomal protein L50, mitochondrial [Crassostrea gigas]	EKC33437	68	135.191	136	93	1	C:mitochondrion		K03842	no IPS match
comp177305_c0_seq2	39s ribosomal protein mitochondrial	1024	5	2.92439e-22	0.666	gi|443730833|gb|ELU16179.1|hypothetical protein CAPTEDRAFT_165489 [Capitella teleta]	ELU16179	66	99.7525	108	72	0	-		K14676	IPR018615 (PFAM)
comp181493_c0_seq1	39s ribosomal protein mitochondrial	1051	5	1.99982e-16	0.59	gi|524901355|ref|XP_005107085.1|PREDICTED: 39S ribosomal protein L53, mitochondrial-like [Aplysia californica]	XP_005107085	67	83.9593	107	72	2	C:mitochondrion; C:ribosome		K03242	TMhelix (TMHMM)
comp181509_c1_seq2	39s ribosomal protein mitochondrial	1826	5	2.30973e-16	0.608	gi|556115075|gb|ESP03727.1|hypothetical protein LOTGIDRAFT_136847 [Lottia gigantea]	ESP03727	50	87.4261	151	77	3	C:ribosome; P:translation; F:structural constituent of ribosome		K08337	IPR000473 (TIGRFAM); IPR000473 (PFAM); PTHR18804:SF7 (PANTHER); IPR000473 (PANTHER); IPR000473 (SUPERFAMILY)
comp182625_c0_seq15	39s ribosomal protein mitochondrial isoform x1	651	5	2.66345e-12	0.662	gi|556988279|ref|XP_005999321.1|PREDICTED: 39S ribosomal protein L18, mitochondrial isoform X1 [Latimeria chalumnae] >gi|556988282|ref|XP_005999322.1| PREDICTED: 39S ribosomal protein L18, mitochondrial isoform X2 [Latimeria chalumnae]	XP_005999321	66	71.633	71	47	0	-		K02881	PTHR12899 (PANTHER); PTHR12899:SF3 (PANTHER)
comp182625_c0_seq4	39s ribosomal protein mitochondrial isoform x2	484	5	2.52363e-12	0.67	gi|556988279|ref|XP_005999321.1|PREDICTED: 39S ribosomal protein L18, mitochondrial isoform X1 [Latimeria chalumnae] >gi|556988282|ref|XP_005999322.1| PREDICTED: 39S ribosomal protein L18, mitochondrial isoform X2 [Latimeria chalumnae]	XP_005999321	67	70.8626	70	47	0	-		K02881	no IPS match
comp179151_c3_seq1	39s ribosomal protein mitochondrial-like	1461	5	1.24489e-122	0.75	gi|443735022|gb|ELU18877.1|hypothetical protein CAPTEDRAFT_161630 [Capitella teleta]	ELU18877	78	372.089	294	230	3	P:translation; C:large ribosomal subunit; F:structural constituent of ribosome	-	-	G3DSA:3.100.10.10 (GENE3D); IPR005749 (PANTHER); IPR021131 (SUPERFAMILY)
comp188662_c1_seq2	39s ribosomal protein mitochondrial-like	1472	5	2.37928e-72	0.66	gi|524870961|ref|XP_005092259.1|PREDICTED: 39S ribosomal protein L2, mitochondrial-like [Aplysia californica]	XP_005092259	66	242.662	235	157	3	P:translation; F:structural constituent of ribosome; C:ribosome	-	-	IPR014722 (G3DSA:2.30.30.GENE3D); IPR022666 (PFAM); IPR012340 (G3DSA:2.40.50.GENE3D); IPR022669 (PFAM); IPR002171 (PANTHER); PTHR13691:SF15 (PANTHER); IPR008991 (SUPERFAMILY); IPR012340 (SUPERFAMILY)
comp188680_c0_seq19	39s ribosomal protein mitochondrial-like	1486	5	2.6379e-72	0.66	gi|524870961|ref|XP_005092259.1|PREDICTED: 39S ribosomal protein L2, mitochondrial-like [Aplysia californica]	XP_005092259	66	242.662	235	157	3	F:structural constituent of ribosome; P:translation; C:ribosome	-	-	IPR014722 (G3DSA:2.30.30.GENE3D); IPR022666 (PFAM); IPR012340 (G3DSA:2.40.50.GENE3D); IPR022669 (PFAM); IPR002171 (PANTHER); PTHR13691:SF15 (PANTHER); IPR008991 (SUPERFAMILY); IPR012340 (SUPERFAMILY)
comp190130_c0_seq2	39s ribosomal protein mitochondrial-like	818	5	7.15098e-58	0.652	gi|524913384|ref|XP_005111523.1|PREDICTED: 39S ribosomal protein L22, mitochondrial-like [Aplysia californica]	XP_005111523	71	196.438	165	118	3	P:translation; F:structural constituent of ribosome; C:large ribosomal subunit		-	IPR001063 (PFAM); IPR001063 (G3DSA:3.90.470.GENE3D); IPR005727 (PANTHER); NON_CYTOPLASMIC_DOMAIN (PHOBIUS); SIGNAL_PEPTIDE_N_REGION (PHOBIUS); SIGNAL_PEPTIDE_H_REGION (PHOBIUS); SIGNAL_PEPTIDE_C_REGION (PHOBIUS); SIGNAL_PEPTIDE (PHOBIUS); IPR001063 (SUPERFAMILY)
comp190140_c0_seq16	39s ribosomal protein mitochondrial-like	1213	5	7.68911e-58	0.586	gi|556101293|gb|ESO89945.1|hypothetical protein LOTGIDRAFT_124295, partial [Lottia gigantea]	ESO89945	60	200.29	241	146	1	F:hydrolase activity		-	no IPS match
comp190531_c2_seq1	39s ribosomal protein mitochondrial-like	875	5	8.84478e-55	0.682	gi|524867099|ref|XP_005090362.1|PREDICTED: 39S ribosomal protein L43, mitochondrial-like [Aplysia californica]	XP_005090362	71	186.808	168	120	0	-		-	IPR007741 (SMART); IPR012336 (G3DSA:3.40.30.GENE3D); IPR007741 (PFAM); PTHR21396 (PANTHER); IPR012336 (SUPERFAMILY)
comp190874_c0_seq9	39s ribosomal protein mitochondrial-like	1228	5	1.10249e-50	0.656	gi|524882249|ref|XP_005097769.1|PREDICTED: 39S ribosomal protein L17, mitochondrial-like [Aplysia californica]	XP_005097769	72	181.03	171	124	4	F:structural constituent of ribosome; P:translation; C:ribosome; C:intracellular		-	TMhelix (TMHMM)
comp192538_c0_seq11	39s ribosomal protein mitochondrial-like	997	5	8.86121e-41	0.676	gi|555704148|gb|ESO07381.1|hypothetical protein HELRODRAFT_125085, partial [Helobdella robusta]	ESO07381	78	150.214	116	91	3	C:mitochondrial ribosome; P:translation; F:structural constituent of ribosome		-	Coil (COILS); IPR010729 (PFAM); IPR010729 (PANTHER); PTHR21183:SF18 (PANTHER)
comp159760_c0_seq1	39s ribosomal protein mitochondrial-like	656	5	1.12571e-33	0.636	gi|524890384|ref|XP_005101739.1|PREDICTED: 39S ribosomal protein L48, mitochondrial-like [Aplysia californica]	XP_005101739	68	130.568	145	100	1	C:mitochondrial ribosome		K19176	IPR027486 (G3DSA:3.30.70.GENE3D); IPR027486 (PFAM); IPR027487 (PANTHER); IPR027486 (SUPERFAMILY)
comp165112_c0_seq10	39s ribosomal protein mitochondrial-like	1069	5	2.58707e-32	0.636	gi|524890384|ref|XP_005101739.1|PREDICTED: 39S ribosomal protein L48, mitochondrial-like [Aplysia californica]	XP_005101739	68	130.568	145	100	1	C:mitochondrial ribosome		-	IPR027486 (G3DSA:3.30.70.GENE3D); IPR027486 (PFAM); IPR027487 (PANTHER); IPR027486 (SUPERFAMILY)
comp171929_c2_seq2	39s ribosomal protein mitochondrial-like	1061	5	1.12317e-28	0.626	gi|322784402|gb|EFZ11373.1|hypothetical protein SINV_09982 [Solenopsis invicta]	EFZ11373	55	119.783	178	98	3	F:structural constituent of ribosome; C:ribosome; P:translation		K17908	IPR021137 (PFAM); IPR019338 (PANTHER); PTHR15909:SF0 (PANTHER); SSF143034 (SUPERFAMILY)
comp172490_c0_seq5	39s ribosomal protein mitochondrial-like	1713	5	4.32492e-28	0.622	gi|524881695|ref|XP_005097497.1|PREDICTED: 39S ribosomal protein L23, mitochondrial-like [Aplysia californica]	XP_005097497	85	117.857	80	68	4	P:translation; C:ribosome; F:structural constituent of ribosome; F:nucleotide binding		K09500	IPR013025 (PFAM); IPR012677 (G3DSA:3.30.70.GENE3D); PTHR12059 (PANTHER); PTHR12059:SF5 (PANTHER); IPR012678 (SUPERFAMILY)
comp174760_c2_seq2	39s ribosomal protein mitochondrial-like	1167	5	2.5288e-25	0.528	gi|443711615|gb|ELU05321.1|hypothetical protein CAPTEDRAFT_212057 [Capitella teleta]	ELU05321	58	110.923	162	95	3	P:translation; F:structural constituent of ribosome; C:ribosome		K15601	IPR020070 (G3DSA:3.40.5.GENE3D); IPR020070 (PFAM); IPR000244 (PANTHER); PTHR21368:SF18 (PANTHER); IPR009027 (SUPERFAMILY)
comp175038_c0_seq1	39s ribosomal protein mitochondrial-like	1403	5	4.54937e-25	0.528	gi|443711615|gb|ELU05321.1|hypothetical protein CAPTEDRAFT_212057 [Capitella teleta]	ELU05321	58	110.923	162	95	3	C:ribosome; F:structural constituent of ribosome; P:translation		-	IPR020070 (G3DSA:3.40.5.GENE3D); IPR020070 (PFAM); IPR000244 (PANTHER); PTHR21368:SF18 (PANTHER); IPR009027 (SUPERFAMILY)
comp179371_c1_seq14	39s ribosomal protein mitochondrial-like	677	5	1.25871e-19	0.618	gi|524916422|ref|XP_005112988.1|PREDICTED: 39S ribosomal protein L18, mitochondrial-like [Aplysia californica]	XP_005112988	67	93.2041	95	64	0	-		K10394	G3DSA:3.30.420.100 (GENE3D); PTHR12899 (PANTHER); PTHR12899:SF3 (PANTHER); SSF53137 (SUPERFAMILY)
comp180413_c0_seq3	39s ribosomal protein mitochondrial-like	1049	5	4.73554e-18	0.598	gi|156551151|ref|XP_001604544.1|PREDICTED: 39S ribosomal protein L40, mitochondrial-like [Nasonia vitripennis]	XP_001604544	61	90.1225	183	112	1	C:ribosome		K06965	NON_CYTOPLASMIC_DOMAIN (PHOBIUS); CYTOPLASMIC_DOMAIN (PHOBIUS); TRANSMEMBRANE (PHOBIUS); TMhelix (TMHMM)
comp180448_c1_seq3	39s ribosomal protein mitochondrial-like	1084	5	5.35389e-18	0.598	gi|156551151|ref|XP_001604544.1|PREDICTED: 39S ribosomal protein L40, mitochondrial-like [Nasonia vitripennis]	XP_001604544	61	90.1225	183	112	1	C:ribosome		-	Coil (COILS); IPR019192 (PFAM); PTHR13359 (PANTHER); PTHR13359:SF2 (PANTHER)
comp181338_c0_seq3	39s ribosomal protein mitochondrial-like	933	5	1.35791e-16	0.536	gi|156538877|ref|XP_001599029.1|PREDICTED: 39S ribosomal protein L20, mitochondrial-like [Nasonia vitripennis]	XP_001599029	57	84.3445	132	76	4	F:rRNA binding; F:structural constituent of ribosome; C:ribosome; P:translation		K08798	IPR005813 (PRINTS); IPR005813 (PFAM); G3DSA:1.10.1900.20 (GENE3D); IPR005813 (PANTHER); PTHR10986:SF15 (PANTHER); SSF74731 (SUPERFAMILY)
comp183254_c3_seq1	39s ribosomal protein mitochondrial-like	764	5	1.05093e-13	0.648	gi|405959585|gb|EKC25605.1|39S ribosomal protein L41, mitochondrial [Crassostrea gigas]	EKC25605	59	75.485	101	60	1	C:ribosome		-	IPR019189 (PFAM); PTHR21338 (PANTHER)
comp184960_c0_seq4	39s ribosomal protein mitochondrial-like	1180	5	1.8158e-11	0.678	gi|556106872|gb|ESO95524.1|hypothetical protein LOTGIDRAFT_76938, partial [Lottia gigantea]	ESO95524	69	71.633	71	49	0	-		K16944	no IPS match
comp185478_c0_seq2	39s ribosomal protein mitochondrial-like	1174	5	1.34286e-10	0.696	gi|291232738|ref|XP_002736318.1|PREDICTED: 39S ribosomal protein L12, mitochondrial-like [Saccoglossus kowalevskii]	XP_002736318	69	69.3218	133	93	4	F:structural constituent of ribosome; P:translation; C:ribosome; C:intracellular		K00454	SignalP-TM (SIGNALP_GRAM_POSITIVE); TMhelix (TMHMM)
comp185517_c1_seq1	39s ribosomal protein mitochondrial-like	1189	5	1.3901e-10	0.696	gi|291232738|ref|XP_002736318.1|PREDICTED: 39S ribosomal protein L12, mitochondrial-like [Saccoglossus kowalevskii]	XP_002736318	69	69.3218	133	93	4	F:structural constituent of ribosome; P:translation; C:ribosome; C:intracellular		-	SignalP-TM (SIGNALP_GRAM_POSITIVE); TMhelix (TMHMM)
comp186252_c1_seq3	39s ribosomal protein mitochondrial-like	485	5	1.40901e-09	0.77	gi|572317549|ref|XP_006624370.1|PREDICTED: 39S ribosomal protein L33, mitochondrial-like isoform X2 [Apis dorsata]	XP_006624370	76	60.4622	55	42	1	P:translation		K03018	IPR011332 (SUPERFAMILY)
comp171817_c0_seq2	39s ribosomal protein mitochondrial-like isoform x2	1209	5	9.96304e-30	0.594	gi|556112972|gb|ESP01624.1|hypothetical protein LOTGIDRAFT_139457 [Lottia gigantea]	ESP01624	62	122.094	141	88	4	C:mitochondrion; P:translation; C:ribosome; F:structural constituent of ribosome	-	K17430	IPR007740 (PFAM); PTHR13477:SF0 (PANTHER); IPR007740 (PANTHER)
comp172415_c0_seq2	4-aminobutyrate mitochondrial	2382	5	0	0.74	gi|405960426|gb|EKC26351.1|4-aminobutyrate aminotransferase, mitochondrial [Crassostrea gigas]	EKC26351	76	580.096	440	337	13	C:cytosol; P:gamma-aminobutyric acid catabolic process; C:4-aminobutyrate transaminase complex; F:4-aminobutyrate transaminase activity; P:behavioral response to cocaine; P:neurotransmitter catabolic process; C:mitochondrial matrix; F:succinate-semialdehyde dehydrogenase binding; F:protein homodimerization activity; F:pyridoxal phosphate binding; P:alanine metabolic process; P:aspartate metabolic…	EC:2.6.1.19	K00809	Coil (COILS); IPR005814 (PIRSF); IPR004631 (TIGRFAM); IPR005814 (PFAM); IPR015421 (G3DSA:3.40.640.GENE3D); IPR015422 (G3DSA:3.90.1150.GENE3D); IPR004631 (PTHR11986:PANTHER); IPR005814 (PANTHER); IPR005814 (PROSITE_PATTERNS); IPR015424 (SUPERFAMILY)
comp182389_c3_seq1	4-aminobutyrate mitochondrial	688	5	5.0843e-110	0.766	gi|405960426|gb|EKC26351.1|4-aminobutyrate aminotransferase, mitochondrial [Crassostrea gigas]	EKC26351	78	335.109	229	180	13	C:cytosol; P:gamma-aminobutyric acid catabolic process; C:4-aminobutyrate transaminase complex; F:4-aminobutyrate transaminase activity; P:behavioral response to cocaine; P:neurotransmitter catabolic process; C:mitochondrial matrix; F:succinate-semialdehyde dehydrogenase binding; F:protein homodimerization activity; F:pyridoxal phosphate binding; P:alanine metabolic process; P:aspartate metabolic…	EC:2.6.1.19	-	Coil (COILS); IPR005814 (PFAM); IPR015422 (G3DSA:3.90.1150.GENE3D); IPR015421 (G3DSA:3.40.640.GENE3D); IPR004631 (PTHR11986:PANTHER); IPR005814 (PANTHER); IPR015424 (SUPERFAMILY)
comp187115_c0_seq7	4-aminobutyrate mitochondrial	1046	5	1.66445e-87	0.77	gi|405960426|gb|EKC26351.1|4-aminobutyrate aminotransferase, mitochondrial [Crassostrea gigas]	EKC26351	79	281.952	189	150	3	F:pyridoxal phosphate binding; F:4-aminobutyrate transaminase activity; P:gamma-aminobutyric acid metabolic process		-	IPR015421 (G3DSA:3.40.640.GENE3D); IPR015422 (G3DSA:3.90.1150.GENE3D); IPR005814 (PFAM); IPR004631 (PTHR11986:PANTHER); IPR005814 (PANTHER); IPR015424 (SUPERFAMILY)
comp189061_c0_seq2	4-aminobutyrate mitochondrial	925	5	1.86417e-68	0.732	gi|405960426|gb|EKC26351.1|4-aminobutyrate aminotransferase, mitochondrial [Crassostrea gigas]	EKC26351	73	231.106	167	123	1	F:transaminase activity	EC:2.6.1.0	-	no IPS match
comp189714_c2_seq6	4-aminobutyrate mitochondrial	463	5	1.45571e-61	0.744	gi|405960426|gb|EKC26351.1|4-aminobutyrate aminotransferase, mitochondrial [Crassostrea gigas]	EKC26351	75	206.838	154	116	3	F:pyridoxal phosphate binding; F:4-aminobutyrate transaminase activity; P:gamma-aminobutyric acid metabolic process		-	IPR005814 (PFAM); IPR015422 (G3DSA:3.90.1150.GENE3D); IPR005814 (PANTHER); IPR004631 (PTHR11986:PANTHER); IPR015424 (SUPERFAMILY)
comp192963_c0_seq1	4-aminobutyrate mitochondrial	339	5	4.01722e-38	0.73	gi|405960426|gb|EKC26351.1|4-aminobutyrate aminotransferase, mitochondrial [Crassostrea gigas]	EKC26351	71	142.895	112	80	3	F:pyridoxal phosphate binding; P:gamma-aminobutyric acid metabolic process; F:4-aminobutyrate transaminase activity		-	Coil (COILS); IPR005814 (PFAM); IPR015421 (G3DSA:3.40.640.GENE3D); IPR005814 (PANTHER); IPR004631 (PTHR11986:PANTHER); IPR015424 (SUPERFAMILY)
comp186808_c0_seq5	4-aminobutyrate mitochondrial	311	5	6.98505e-09	0.674	gi|302191716|ref|NP_958906.2|4-aminobutyrate aminotransferase, mitochondrial [Danio rerio]	NP_958906	65	61.6178	73	48	6	F:pyridoxal phosphate binding; P:gamma-aminobutyric acid metabolic process; F:4-aminobutyrate transaminase activity; P:alanine metabolic process; P:aspartate metabolic process; P:beta-alanine metabolic process	EC:2.6.1.19	K10380	no IPS match
comp187132_c0_seq22	4-aminobutyrate mitochondrial	456	5	1.94953e-08	0.674	gi|302191716|ref|NP_958906.2|4-aminobutyrate aminotransferase, mitochondrial [Danio rerio]	NP_958906	65	61.6178	73	48	6	F:pyridoxal phosphate binding; P:gamma-aminobutyric acid metabolic process; F:4-aminobutyrate transaminase activity; P:alanine metabolic process; P:aspartate metabolic process; P:beta-alanine metabolic process	EC:2.6.1.19	K00666	no IPS match
comp191362_c0_seq4	4-aminobutyrate mitochondrial-like	1283	5	4.01103e-47	0.722	gi|405960426|gb|EKC26351.1|4-aminobutyrate aminotransferase, mitochondrial [Crassostrea gigas]	EKC26351	73	178.333	127	93	3	F:pyridoxal phosphate binding; P:gamma-aminobutyric acid metabolic process; F:4-aminobutyrate transaminase activity		-	IPR015421 (G3DSA:3.40.640.GENE3D); IPR005814 (PFAM); IPR004631 (PTHR11986:PANTHER); IPR005814 (PANTHER); IPR015424 (SUPERFAMILY)
comp170778_c0_seq3	4-aminobutyrate mitochondrial-like	1180	5	2.16199e-29	0.712	gi|405960426|gb|EKC26351.1|4-aminobutyrate aminotransferase, mitochondrial [Crassostrea gigas]	EKC26351	73	127.487	91	67	1	F:transaminase activity	EC:2.6.1.0	K12305	no IPS match
comp170902_c0_seq2	4-coumarate-- ligase	3171	5	2.851e-169	0.646	gi|405967713|gb|EKC32846.1|4-coumarate--CoA ligase [Crassostrea gigas]	EKC32846	68	521.546	538	369	2	F:catalytic activity; P:metabolic process		-	G3DSA:3.40.50.980 (GENE3D); IPR025110 (PFAM); G3DSA:2.30.38.10 (GENE3D); G3DSA:3.30.300.30 (GENE3D); IPR000873 (PFAM); G3DSA:3.40.50.980 (GENE3D); PTHR24096 (PANTHER); PTHR24096:SF144 (PANTHER); IPR020845 (PROSITE_PATTERNS); SSF56801 (SUPERFAMILY)
comp175395_c3_seq1	4-hydroxybenzoate mitochondrial-like isoform x1	2193	5	8.279e-142	0.748	gi|524885445|ref|XP_005099330.1|PREDICTED: 4-hydroxybenzoate polyprenyltransferase, mitochondrial-like isoform X1 [Aplysia californica] >gi|524885447|ref|XP_005099331.1| PREDICTED: 4-hydroxybenzoate polyprenyltransferase, mitochondrial-like isoform X2 [Aplysia californica]	XP_005099330	72	436.802	362	264	3	C:integral to membrane; F:prenyltransferase activity; P:ubiquinone biosynthetic process		-	IPR000537 (PFAM); IPR006370 (TIGRFAM); PTHR11048 (PANTHER); PTHR11048:SF7 (PANTHER); IPR000537 (PROSITE_PATTERNS); TRANSMEMBRANE (PHOBIUS); TRANSMEMBRANE (PHOBIUS); TRANSMEMBRANE (PHOBIUS); CYTOPLASMIC_DOMAIN (PHOBIUS); CYTOPLASMIC_DOMAIN (PHOBIUS); CYTOPLASMIC_DOMAIN (PHOBIUS); TRANSMEMBRANE (PHOBIUS); CYTOPLASMIC_DOMAIN (PHOBIUS); NON_CYTOPLASMIC_DOMAIN (PHOBIUS); NON_CYTOPLASMIC_DOMAIN (PHOBIU…
comp60976_c0_seq1	4-hydroxybutyrate coenzyme a transferase	2693	5	0	0.774	gi|405967615|gb|EKC32755.1|4-hydroxybutyrate coenzyme A transferase [Crassostrea gigas]	EKC32755	80	618.231	470	379	2	F:catalytic activity; P:acetyl-CoA metabolic process		-	G3DSA:3.40.1080.10 (GENE3D); G3DSA:3.40.810.20 (GENE3D); IPR026888 (PFAM); IPR003702 (PFAM); IPR003702 (PTHR21432:PANTHER); PTHR21432 (PANTHER); SSF100950 (SUPERFAMILY); SSF100950 (SUPERFAMILY)
comp61847_c0_seq1	4-hydroxybutyrate coenzyme a transferase	2716	5	0	0.774	gi|405967615|gb|EKC32755.1|4-hydroxybutyrate coenzyme A transferase [Crassostrea gigas]	EKC32755	80	618.231	470	379	2	P:acetyl-CoA metabolic process; F:catalytic activity		-	G3DSA:3.40.1080.10 (GENE3D); G3DSA:3.40.810.20 (GENE3D); IPR026888 (PFAM); IPR003702 (PFAM); IPR003702 (PTHR21432:PANTHER); PTHR21432 (PANTHER); SSF100950 (SUPERFAMILY); SSF100950 (SUPERFAMILY)
comp87447_c0_seq1	4-hydroxybutyrate coenzyme a transferase	2339	5	0	0.808	gi|405966123|gb|EKC31441.1|4-hydroxybutyrate coenzyme A transferase [Crassostrea gigas]	EKC31441	88	736.102	451	399	2	P:acetyl-CoA metabolic process; F:catalytic activity	-	-	IPR003702 (PFAM); G3DSA:3.40.1080.10 (GENE3D); G3DSA:3.40.810.20 (GENE3D); IPR026888 (PFAM); IPR003702 (PTHR21432:PANTHER); PTHR21432 (PANTHER); SSF100950 (SUPERFAMILY); SSF100950 (SUPERFAMILY)
comp182088_c1_seq3	4-hydroxyphenylpyruvate dioxygenase	2656	5	0	0.824	gi|556108606|gb|ESO97258.1|hypothetical protein LOTGIDRAFT_214078 [Lottia gigantea]	ESO97258	83	583.948	383	321	5	F:metal ion binding; P:oxidation-reduction process; F:4-hydroxyphenylpyruvate dioxygenase activity; P:L-phenylalanine metabolic process; P:tyrosine metabolic process	EC:1.13.11.27	K00249	IPR005956 (PIRSF); IPR029068 (G3DSA:3.10.180.GENE3D); PF13669 (PFAM); IPR029068 (G3DSA:3.10.180.GENE3D); IPR005956 (TIGRFAM); IPR004360 (PFAM); IPR005956 (PANTHER); PTHR11959:SF4 (PANTHER); IPR029068 (SUPERFAMILY)
comp182890_c2_seq2	4-hydroxyphenylpyruvate dioxygenase	2883	5	6.19023e-108	0.632	gi|556104398|gb|ESO93050.1|hypothetical protein LOTGIDRAFT_119784 [Lottia gigantea]	ESO93050	74	348.977	310	232	1	F:protein binding		-	IPR016592 (PIRSF); IPR000253 (SMART); IPR001357 (G3DSA:3.40.50.GENE3D); IPR013908 (PFAM); IPR000253 (PFAM); IPR000253 (G3DSA:2.60.200.GENE3D); PTHR12162 (PANTHER); IPR000253 (PROSITE_PROFILES); IPR008984 (SUPERFAMILY); IPR001357 (SUPERFAMILY)
comp172827_c1_seq1	4-hydroxyphenylpyruvate dioxygenase-like	1011	5	9.59538e-76	0.58	gi|260831031|ref|XP_002610463.1|hypothetical protein BRAFLDRAFT_59543 [Branchiostoma floridae] >gi|229295829|gb|EEN66473.1| hypothetical protein BRAFLDRAFT_59543 [Branchiostoma floridae]	XP_002610463	59	250.751	321	192	3	F:4-hydroxyphenylpyruvate dioxygenase activity; P:oxidation-reduction process; P:aromatic amino acid family metabolic process		-	IPR004360 (PFAM); IPR029068 (G3DSA:3.10.180.GENE3D); IPR029068 (G3DSA:3.10.180.GENE3D); IPR005956 (PANTHER); PTHR11959:SF5 (PANTHER); IPR029068 (SUPERFAMILY)
comp172827_c0_seq1	4-hydroxyphenylpyruvate dioxygenase-like	533	5	2.16229e-36	0.74	gi|524871072|ref|XP_005092312.1|PREDICTED: 4-hydroxyphenylpyruvate dioxygenase-like protein-like [Aplysia californica]	XP_005092312	78	140.969	112	88	3	P:aromatic amino acid family metabolic process; P:oxidation-reduction process; F:4-hydroxyphenylpyruvate dioxygenase activity	-	-	IPR029068 (G3DSA:3.10.180.GENE3D); IPR005956 (PANTHER); PTHR11959:SF5 (PANTHER); IPR029068 (SUPERFAMILY)
comp179099_c0_seq1	4-trimethylaminobutyraldehyde dehydrogenase-like	1883	5	0	0.774	gi|524870024|ref|XP_005091798.1|PREDICTED: 4-trimethylaminobutyraldehyde dehydrogenase-like [Aplysia californica]	XP_005091798	80	709.523	516	417	2	F:oxidoreductase activity, acting on the aldehyde or oxo group of donors, NAD or NADP as acceptor; P:oxidation-reduction process	EC:1.2.1.0	K09595	no IPS match
comp78130_c0_seq1	40s ribosomal protein	4678	5	0	0.72	gi|405949959|gb|EKC17969.1|Putative ubiquitin carboxyl-terminal hydrolase CYLD [Crassostrea gigas]	EKC17969	83	738.413	520	432	2	; P:ubiquitin-dependent protein catabolic process		-	IPR000938 (SMART); IPR000938 (G3DSA:2.30.30.GENE3D); IPR000938 (PFAM); IPR000938 (G3DSA:2.30.30.GENE3D); IPR001394 (PFAM); PTHR11830:SF4 (PANTHER); PTHR11830 (PANTHER); IPR000938 (PROSITE_PROFILES); IPR028889 (PROSITE_PROFILES); IPR000938 (SUPERFAMILY); SSF54001 (SUPERFAMILY); IPR000938 (SUPERFAMILY); IPR000938 (SUPERFAMILY)
comp78158_c0_seq1	40s ribosomal protein	4990	5	0	0.686	gi|405949959|gb|EKC17969.1|Putative ubiquitin carboxyl-terminal hydrolase CYLD [Crassostrea gigas]	EKC17969	69	968.763	943	654	2	; P:ubiquitin-dependent protein catabolic process		-	IPR000938 (SMART); IPR000938 (G3DSA:2.30.30.GENE3D); IPR000938 (PFAM); IPR001394 (PFAM); IPR000938 (G3DSA:2.30.30.GENE3D); PTHR11830:SF4 (PANTHER); PTHR11830 (PANTHER); IPR000938 (PROSITE_PROFILES); IPR028889 (PROSITE_PROFILES); IPR000938 (SUPERFAMILY); IPR000938 (SUPERFAMILY); SSF54001 (SUPERFAMILY); IPR000938 (SUPERFAMILY)
comp176790_c0_seq1	40s ribosomal protein	233	5	1.78954e-23	0.786	gi|558598702|gb|EST45603.1|Ribosomal protein S4 [Spironucleus salmonicida]	EST45603	81	99.3673	69	56	5	C:ribosome; F:structural constituent of ribosome; F:RNA binding; P:translation; P:ribosome biogenesis	-	K17086	IPR013843 (PFAM); PTHR11581:SF0 (PANTHER); IPR000876 (PANTHER); IPR018199 (PROSITE_PATTERNS)
comp157329_c0_seq1	40s ribosomal protein mitochondrial-like isoform x2	1477	5	3.64266e-37	0.746	gi|498928466|ref|XP_004518405.1|PREDICTED: 40S ribosomal protein S12, mitochondrial-like isoform X2 [Ceratitis capitata]	XP_004518405	75	143.665	134	101	1	C:ribosome	-	K02950	no IPS match
comp138034_c0_seq1	40s ribosomal protein s11-like	567	5	1.48503e-73	0.894	gi|67084035|gb|AAY66952.1|40S ribosomal protein S11 [Ixodes scapularis]	AAY66952	89	230.335	143	128	4	C:ribosome; F:structural constituent of ribosome; P:translation; P:ribosome biogenesis	-	K02949	no IPS match
comp186028_c0_seq11	40s ribosomal protein s13	523	5	1.83655e-95	0.962	gi|22758884|gb|AAN05601.1|ribosomal protein S13 [Argopecten irradians]	AAN05601	97	285.034	148	144	4	C:ribosome; F:structural constituent of ribosome; P:translation; P:ribosome biogenesis	-	-	IPR000589 (PFAM); IPR012606 (PFAM); PTHR11885 (PANTHER); IPR000589 (PROSITE_PATTERNS); IPR023029 (HAMAP); IPR009068 (SUPERFAMILY)
comp150372_c0_seq1	40s ribosomal protein s15	441	5	4.35478e-58	0.692	gi|558601877|gb|EST48669.1|Ribosomal protein S15 [Spironucleus salmonicida]	EST48669	81	188.734	136	111	4	C:ribosome; P:translation; F:structural constituent of ribosome; F:RNA binding	-	-	IPR002222 (PRINTS); IPR002222 (PIRSF); IPR023575 (G3DSA:3.30.860.GENE3D); IPR002222 (PFAM); IPR002222 (PANTHER); PTHR11880:SF2 (PANTHER); IPR020934 (PROSITE_PATTERNS); IPR002222 (HAMAP); IPR023575 (SUPERFAMILY)
comp192826_c0_seq1	40s ribosomal protein s15a	492	5	1.03178e-79	0.946	gi|329757160|gb|AEC04755.1|40S ribosomal protein S15a [Pectinaria gouldii]	AEC04755	90	244.202	143	130	4	C:ribosome; F:structural constituent of ribosome; P:translation; P:ribosome biogenesis	-	K02957	G3DSA:3.30.1370.30 (GENE3D); IPR000630 (PFAM); G3DSA:3.30.1490.10 (GENE3D); IPR000630 (PANTHER); IPR000630 (PROSITE_PATTERNS); IPR000630 (SUPERFAMILY)
comp138035_c0_seq1	40s ribosomal protein s16	552	5	2.14728e-80	0.938	gi|405958969|gb|EKC25047.1|40S ribosomal protein S16 [Crassostrea gigas]	EKC25047	97	247.284	145	141	6	F:structural constituent of ribosome; F:RNA binding; P:rRNA processing; C:cytosolic small ribosomal subunit; P:ribosomal small subunit biogenesis; P:translation	-	K02960	IPR000754 (PFAM); IPR014721 (G3DSA:3.30.230.GENE3D); IPR000754 (PANTHER); PTHR21569:SF4 (PANTHER); IPR020574 (PROSITE_PATTERNS); IPR020568 (SUPERFAMILY)
comp151333_c0_seq1	40s ribosomal protein s17	382	5	1.67437e-33	0.722	gi|558599401|gb|EST46290.1|Ribosomal protein S17 [Spironucleus salmonicida]	EST46290	79	124.02	111	88	3	C:ribosome; P:translation; F:structural constituent of ribosome		-	IPR001210 (PFAM); IPR001210 (G3DSA:1.10.60.GENE3D); IPR001210 (PANTHER); PTHR10732:SF0 (PANTHER); IPR001210 (SUPERFAMILY)
comp138044_c1_seq1	40s ribosomal protein s23	488	5	3.12388e-90	0.942	gi|61619986|gb|AAX47435.1|40S ribosomal protein S23 [Crassostrea gigas]	AAX47435	97	271.166	142	138	4	F:structural constituent of ribosome; C:small ribosomal subunit; P:translation; P:ribosome biogenesis	-	K02973	IPR006032 (PIRSF); IPR006032 (PFAM); IPR012340 (G3DSA:2.40.50.GENE3D); IPR005680 (TIGRFAM); IPR006032 (PANTHER); IPR006032 (PROSITE_PATTERNS); IPR012340 (SUPERFAMILY)
comp34903_c0_seq1	40s ribosomal protein s24	516	5	9.87552e-43	0.916	gi|405955817|gb|EKC22774.1|40S ribosomal protein S24 [Crassostrea gigas]	EKC22774	94	151.754	103	97	5	C:ribosome; F:structural constituent of ribosome; P:translation; F:nucleotide binding; P:ribosome biogenesis	-	K02974	TRANSMEMBRANE (PHOBIUS); NON_CYTOPLASMIC_DOMAIN (PHOBIUS); NON_CYTOPLASMIC_DOMAIN (PHOBIUS); CYTOPLASMIC_DOMAIN (PHOBIUS); TRANSMEMBRANE (PHOBIUS); SignalP-TM (SIGNALP_EUK); TMhelix (TMHMM); TMhelix (TMHMM)
comp34903_c0_seq2	40s ribosomal protein s24	531	5	1.17163e-42	0.916	gi|405955817|gb|EKC22774.1|40S ribosomal protein S24 [Crassostrea gigas]	EKC22774	94	151.754	103	97	5	C:ribosome; F:structural constituent of ribosome; P:translation; F:nucleotide binding; P:ribosome biogenesis	-	K02974	IPR001976 (PFAM); IPR012677 (G3DSA:3.30.70.GENE3D); IPR001976 (PANTHER); IPR018098 (PROSITE_PATTERNS); IPR001976 (HAMAP); IPR012678 (SUPERFAMILY)
comp160908_c1_seq1	40s ribosomal protein s27-like	548	5	2.16748e-43	0.94	gi|488558799|ref|XP_004469682.1|PREDICTED: 40S ribosomal protein S27-like [Dasypus novemcinctus]	XP_004469682	88	151.369	101	89	5	C:ribosome; F:metal ion binding; F:structural constituent of ribosome; P:translation; P:ribosome biogenesis	-	K02978	SIGNAL_PEPTIDE_H_REGION (PHOBIUS); SIGNAL_PEPTIDE (PHOBIUS); NON_CYTOPLASMIC_DOMAIN (PHOBIUS); SIGNAL_PEPTIDE_C_REGION (PHOBIUS); SIGNAL_PEPTIDE_N_REGION (PHOBIUS)
comp148156_c1_seq1	40s ribosomal protein s28-like	379	5	1.47497e-27	0.976	gi|405960672|gb|EKC26570.1|40S ribosomal protein S28 [Crassostrea gigas]	EKC26570	100	107.071	53	53	3	F:structural constituent of ribosome; C:ribosome; P:translation		K02979	IPR012340 (G3DSA:2.40.50.GENE3D); IPR000289 (PFAM); IPR000289 (PANTHER); IPR028626 (PROSITE_PATTERNS); IPR000289 (HAMAP); IPR012340 (SUPERFAMILY)
comp151722_c0_seq1	40s ribosomal protein s29	308	5	1.82295e-32	0.938	gi|405956182|gb|EKC22949.1|40S ribosomal protein S29 [Crassostrea gigas]	EKC22949	100	119.783	55	55	5	F:structural constituent of ribosome; F:RNA binding; C:small ribosomal subunit; P:translation; P:ribosome biogenesis	-	K02980	no IPS match
comp173215_c0_seq1	40s ribosomal protein s3	798	5	3.1463e-155	0.932	gi|524914469|ref|XP_005112049.1|PREDICTED: 40S ribosomal protein S3-B-like [Aplysia californica]	XP_005112049	94	444.506	238	225	5	F:structural constituent of ribosome; F:RNA binding; C:small ribosomal subunit; P:translation; P:ribosome biogenesis	-	-	IPR005703 (TIGRFAM); IPR004044 (PFAM); IPR015946 (G3DSA:3.30.300.GENE3D); IPR001351 (PFAM); IPR001351 (G3DSA:3.30.1140.GENE3D); PTHR11760 (PANTHER); PTHR11760:SF17 (PANTHER); IPR018280 (PROSITE_PATTERNS); IPR004044 (PROSITE_PROFILES); IPR009019 (SUPERFAMILY); IPR001351 (SUPERFAMILY)
comp172918_c3_seq1	40s ribosomal protein s3a	895	5	1.37188e-157	0.934	gi|405965438|gb|EKC30814.1|40S ribosomal protein S3a [Crassostrea gigas]	EKC30814	95	452.21	262	249	4	C:ribosome; F:structural constituent of ribosome; P:translation; P:ribosome biogenesis	-	-	IPR001593 (PFAM); PTHR11830 (PANTHER); IPR018281 (PROSITE_PATTERNS); IPR027500 (HAMAP)
comp176804_c0_seq10	40s ribosomal protein s5	739	5	1.42875e-134	0.948	gi|71040619|dbj|BAE16013.1|ribosomal protein S5 [Crassostrea gigas]	BAE16013	96	389.423	203	196	10	P:translational initiation; P:viral transcription; P:endocrine pancreas development; F:mRNA binding; F:structural constituent of ribosome; P:regulation of translational fidelity; P:mRNA metabolic process; C:cytosolic small ribosomal subunit; P:translational termination; P:ribosome biogenesis	-	-	IPR023798 (G3DSA:1.10.455.GENE3D); IPR023798 (PFAM); IPR005716 (TIGRFAM); IPR000235 (PANTHER); IPR020606 (PROSITE_PATTERNS); IPR023798 (SUPERFAMILY)
comp181647_c1_seq3	40s ribosomal protein s6	1020	5	9.56982e-113	0.902	gi|325296867|ref|NP_001191465.1|40S ribosomal protein S6 [Aplysia californica] >gi|20139918|sp|Q9BMX5.1|RS6_APLCA RecName: Full=40S ribosomal protein S6 >gi|12620237|gb|AAG60623.1|AF294917_1 ribosomal protein S6 [Aplysia californica]	NP_001191465	92	339.347	206	191	4	C:ribosome; F:structural constituent of ribosome; P:translation; P:ribosome biogenesis	-	-	IPR014401 (PIRSF); IPR001377 (PFAM); IPR001377 (PANTHER); PTHR11502:SF6 (PANTHER); IPR018282 (PROSITE_PATTERNS)
comp180070_c0_seq2	40s ribosomal protein s9	720	5	9.26519e-119	0.964	gi|50404046|gb|AAT76788.1|40S ribosomal protein S9 [Corbicula fluminea]	AAT76788	98	348.591	181	178	5	F:structural constituent of ribosome; C:small ribosomal subunit; P:translation; F:rRNA binding; P:ribosome biogenesis	-	-	IPR002942 (SMART); IPR005710 (TIGRFAM); IPR002942 (G3DSA:3.10.290.GENE3D); IPR001912 (PFAM); IPR002942 (PFAM); IPR022801 (PANTHER); IPR018079 (PROSITE_PATTERNS); IPR002942 (PROSITE_PROFILES); SSF55174 (SUPERFAMILY)
comp182091_c0_seq17	45 kda calcium-binding protein	2386	5	2.58937e-111	0.69	gi|556110624|gb|ESO99275.1|hypothetical protein LOTGIDRAFT_113682 [Lottia gigantea]	ESO99275	76	353.984	311	238	1	F:calcium ion binding		-	IPR002048 (SMART); IPR011992 (G3DSA:1.10.238.GENE3D); IPR011992 (PFAM); IPR011992 (G3DSA:1.10.238.GENE3D); IPR011992 (G3DSA:1.10.238.GENE3D); IPR011992 (G3DSA:1.10.238.GENE3D); PTHR10827 (PANTHER); IPR027240 (PTHR10827:PANTHER); IPR018247 (PROSITE_PATTERNS); IPR018247 (PROSITE_PATTERNS); IPR018247 (PROSITE_PATTERNS); IPR018247 (PROSITE_PATTERNS); IPR018247 (PROSITE_PATTERNS); SIGNAL_PEPTIDE (PHOB…
comp182104_c0_seq7	45 kda calcium-binding protein	2409	5	3.05888e-111	0.69	gi|556110624|gb|ESO99275.1|hypothetical protein LOTGIDRAFT_113682 [Lottia gigantea]	ESO99275	76	353.984	311	238	1	F:calcium ion binding		-	IPR002048 (SMART); IPR011992 (G3DSA:1.10.238.GENE3D); IPR011992 (PFAM); IPR011992 (G3DSA:1.10.238.GENE3D); IPR011992 (G3DSA:1.10.238.GENE3D); IPR011992 (G3DSA:1.10.238.GENE3D); PTHR10827 (PANTHER); IPR027240 (PTHR10827:PANTHER); IPR018247 (PROSITE_PATTERNS); IPR018247 (PROSITE_PATTERNS); IPR018247 (PROSITE_PATTERNS); IPR018247 (PROSITE_PATTERNS); IPR018247 (PROSITE_PATTERNS); SIGNAL_PEPTIDE (PHOB…
comp168633_c4_seq2	46 kda fk506-binding nuclear	1196	5	3.49002e-42	0.786	gi|556116579|gb|ESP05231.1|hypothetical protein LOTGIDRAFT_227888 [Lottia gigantea]	ESP05231	82	164.081	109	90	1	P:protein folding		K14826	IPR001179 (PFAM); G3DSA:3.10.50.40 (GENE3D); IPR023566 (PANTHER); IPR001179 (PROSITE_PROFILES); SSF54534 (SUPERFAMILY)
comp191566_c0_seq1	46 kda fk506-binding nuclear	642	5	8.1704e-33	0.686	gi|443690009|gb|ELT92262.1|hypothetical protein CAPTEDRAFT_220209 [Capitella teleta]	ELT92262	73	131.724	111	82	4	F:peptidyl-prolyl cis-trans isomerase activity; P:protein folding; P:protein peptidyl-prolyl isomerization; F:isomerase activity		-	PTHR31802 (PANTHER); PTHR31802:SF3 (PANTHER); IPR024057 (SUPERFAMILY)
comp188849_c0_seq1	5 -3 exoribonuclease 1	3605	2	3.03448e-08	0.585	gi|405973506|gb|EKC38214.1|5'-3' exoribonuclease 1 [Crassostrea gigas]	EKC38214	59	68.1662	109	65	0	-		-	IPR014720 (G3DSA:3.30.160.GENE3D); SSF54768 (SUPERFAMILY)
comp188849_c0_seq2	5 -3 exoribonuclease 1	3617	2	3.04772e-08	0.585	gi|405973506|gb|EKC38214.1|5'-3' exoribonuclease 1 [Crassostrea gigas]	EKC38214	59	68.1662	109	65	0	-		-	IPR014720 (G3DSA:3.30.160.GENE3D); SSF54768 (SUPERFAMILY)
comp160181_c0_seq1	5 -3 exoribonuclease 1 isoform 2	4704	5	0	0.674	gi|405973506|gb|EKC38214.1|5'-3' exoribonuclease 1 [Crassostrea gigas]	EKC38214	67	1535.01	1518	1025	4	P:RNA catabolic process; C:intracellular part; F:exonuclease activity; F:nucleic acid binding	-	-	IPR004859 (PFAM); IPR027073 (PANTHER); PTHR12341:SF9 (PANTHER)
comp114907_c0_seq1	5 -3 exoribonuclease 2 isoform x1	3670	5	0	0.758	gi|291242576|ref|XP_002741181.1|PREDICTED: 5'-3' exoribonuclease 2 [Saccoglossus kowalevskii]	XP_002741181	77	1089.33	840	650	4	P:nucleobase-containing compound metabolic process; C:nucleus; F:5'-3' exoribonuclease activity; F:nucleic acid binding	-	-	IPR017151 (PIRSF); IPR004859 (PFAM); IPR027073 (PANTHER)
comp114918_c0_seq1	5 -3 exoribonuclease 2 isoform x1	3649	5	0	0.758	gi|291242576|ref|XP_002741181.1|PREDICTED: 5'-3' exoribonuclease 2 [Saccoglossus kowalevskii]	XP_002741181	77	1089.33	840	650	4	F:5'-3' exoribonuclease activity; P:nucleobase-containing compound metabolic process; C:nucleus; F:nucleic acid binding	-	-	IPR017151 (PIRSF); IPR004859 (PFAM); IPR027073 (PANTHER)
comp153537_c0_seq1	5 -amp-activated protein kinase catalytic subunit alpha-2	3434	5	0	0.808	gi|405962011|gb|EKC27728.1|5'-AMP-activated protein kinase catalytic subunit alpha-2 [Crassostrea gigas]	EKC27728	82	831.247	581	477	3	P:protein phosphorylation; F:ATP binding; F:AMP-activated protein kinase activity		-	IPR002290 (SMART); G3DSA:1.10.510.10 (GENE3D); G3DSA:3.30.200.20 (GENE3D); IPR000719 (PFAM); PTHR24343 (PANTHER); IPR028783 (PTHR24343:PANTHER); IPR008271 (PROSITE_PATTERNS); IPR017441 (PROSITE_PATTERNS); IPR000719 (PROSITE_PROFILES); IPR011009 (SUPERFAMILY); IPR028375 (SUPERFAMILY)
comp180456_c2_seq9	5 -amp-activated protein kinase subunit beta-2	2022	5	2.99635e-117	0.746	gi|405975252|gb|EKC39833.1|5'-AMP-activated protein kinase subunit beta-2 [Crassostrea gigas]	EKC39833	76	363.614	282	215	1	F:protein binding		-	IPR006828 (SMART); IPR006828 (PFAM); PTHR10343 (PANTHER); PTHR10343:SF16 (PANTHER); SSF160219 (SUPERFAMILY); IPR014756 (SUPERFAMILY)
comp180774_c0_seq9	5 -amp-activated protein kinase subunit beta-2	1986	5	6.82323e-116	0.772	gi|405975252|gb|EKC39833.1|5'-AMP-activated protein kinase subunit beta-2 [Crassostrea gigas]	EKC39833	78	359.762	272	213	1	F:protein binding		-	IPR006828 (SMART); IPR006828 (PFAM); PTHR10343:SF16 (PANTHER); PTHR10343 (PANTHER); SSF160219 (SUPERFAMILY); IPR014756 (SUPERFAMILY)
comp188109_c2_seq5	5 -amp-activated protein kinase subunit beta-2	2194	5	1.22275e-78	0.82	gi|405975252|gb|EKC39833.1|5'-AMP-activated protein kinase subunit beta-2 [Crassostrea gigas]	EKC39833	86	264.233	166	144	0	-		-	PTHR10343 (PANTHER); PTHR10343:SF43 (PANTHER); IPR014756 (SUPERFAMILY)
comp189414_c2_seq1	5 -amp-activated protein kinase subunit beta-2	1532	5	1.38541e-64	0.816	gi|405975252|gb|EKC39833.1|5'-AMP-activated protein kinase subunit beta-2 [Crassostrea gigas]	EKC39833	87	221.861	136	119	0	-		-	no IPS match
comp168751_c0_seq3	5 -amp-activated protein kinase subunit gamma-2	1644	5	1.70945e-179	0.812	gi|405959899|gb|EKC25878.1|5'-AMP-activated protein kinase subunit gamma-2 [Crassostrea gigas]	EKC25878	83	524.242	361	303	3	F:kinase activity; P:phosphorylation; F:adenyl nucleotide binding	-	-	IPR000644 (SMART); G3DSA:3.10.580.10 (GENE3D); IPR000644 (PFAM); PTHR13780:SF26 (PANTHER); PTHR13780 (PANTHER); IPR000644 (PROSITE_PROFILES); IPR000644 (PROSITE_PROFILES); IPR000644 (PROSITE_PROFILES); IPR000644 (PROSITE_PROFILES); SignalP-TM (SIGNALP_GRAM_POSITIVE); SSF54631 (SUPERFAMILY); SSF54631 (SUPERFAMILY)
comp169226_c0_seq5	5 -amp-activated protein kinase subunit gamma-2	3025	5	3.68396e-177	0.766	gi|405959899|gb|EKC25878.1|5'-AMP-activated protein kinase subunit gamma-2 [Crassostrea gigas]	EKC25878	80	534.258	401	322	3	F:kinase activity; P:phosphorylation; F:adenyl nucleotide binding	-	-	IPR000644 (SMART); G3DSA:3.10.580.10 (GENE3D); IPR000644 (PFAM); PTHR13780:SF26 (PANTHER); PTHR13780 (PANTHER); IPR000644 (PROSITE_PROFILES); IPR000644 (PROSITE_PROFILES); IPR000644 (PROSITE_PROFILES); IPR000644 (PROSITE_PROFILES); SSF54631 (SUPERFAMILY); SSF54631 (SUPERFAMILY)
comp169255_c0_seq2	5 -amp-activated protein kinase subunit gamma-2	3052	5	5.7754e-177	0.766	gi|405959899|gb|EKC25878.1|5'-AMP-activated protein kinase subunit gamma-2 [Crassostrea gigas]	EKC25878	80	533.872	401	322	3	F:kinase activity; P:phosphorylation; F:adenyl nucleotide binding	-	-	IPR000644 (SMART); G3DSA:3.10.580.10 (GENE3D); IPR000644 (PFAM); PTHR13780:SF26 (PANTHER); PTHR13780 (PANTHER); IPR000644 (PROSITE_PROFILES); IPR000644 (PROSITE_PROFILES); IPR000644 (PROSITE_PROFILES); IPR000644 (PROSITE_PROFILES); SSF54631 (SUPERFAMILY); SSF54631 (SUPERFAMILY)
comp169781_c0_seq1	5 -amp-activated protein kinase subunit gamma-2	3537	5	8.9561e-175	0.766	gi|405959899|gb|EKC25878.1|5'-AMP-activated protein kinase subunit gamma-2 [Crassostrea gigas]	EKC25878	80	533.102	401	322	3	F:kinase activity; P:phosphorylation; F:adenyl nucleotide binding	-	-	IPR000644 (SMART); G3DSA:3.10.580.10 (GENE3D); IPR000644 (PFAM); PTHR13780:SF26 (PANTHER); PTHR13780 (PANTHER); IPR000644 (PROSITE_PROFILES); IPR000644 (PROSITE_PROFILES); IPR000644 (PROSITE_PROFILES); IPR000644 (PROSITE_PROFILES); SSF54631 (SUPERFAMILY); SSF54631 (SUPERFAMILY)
comp188096_c0_seq1	5 -nucleotidase 2 3 -cyclic phosphodiesterase and related esterases-like partial	3049	4	1.27089e-06	0.545	gi|497854215|ref|WP_010168371.1|5'-nucleotidase/2' 3'-cyclic phosphodiesterase and related esterases-like protein, partial [Epulopiscium sp. 'N.t. morphotype B']	WP_010168371	52	62.7734	115	60	4	F:chitin binding; P:chitin metabolic process; F:transferase activity; C:extracellular region		K07188	CYTOPLASMIC_DOMAIN (PHOBIUS); NON_CYTOPLASMIC_DOMAIN (PHOBIUS); SIGNAL_PEPTIDE (PHOBIUS); SIGNAL_PEPTIDE_H_REGION (PHOBIUS); SIGNAL_PEPTIDE_N_REGION (PHOBIUS); SIGNAL_PEPTIDE_C_REGION (PHOBIUS); TRANSMEMBRANE (PHOBIUS); SignalP-TM (SIGNALP_EUK); TMhelix (TMHMM); TMhelix (TMHMM)
comp173335_c0_seq2	5 -nucleotidase-like	2953	5	1.09563e-154	0.632	gi|196006559|ref|XP_002113146.1|hypothetical protein TRIADDRAFT_57018 [Trichoplax adhaerens] >gi|190585187|gb|EDV25256.1| hypothetical protein TRIADDRAFT_57018 [Trichoplax adhaerens]	XP_002113146	65	482.256	556	364	4	P:nucleotide catabolic process; F:hydrolase activity, acting on ester bonds; F:nucleotide binding; F:metal ion binding		-	IPR006179 (PRINTS); IPR029052 (G3DSA:3.60.21.GENE3D); IPR004843 (PFAM); IPR008334 (G3DSA:3.90.780.GENE3D); IPR008334 (PFAM); PTHR11575:SF21 (PANTHER); IPR006179 (PANTHER); IPR006146 (PROSITE_PATTERNS); IPR006146 (PROSITE_PATTERNS); CYTOPLASMIC_DOMAIN (PHOBIUS); CYTOPLASMIC_DOMAIN (PHOBIUS); TRANSMEMBRANE (PHOBIUS); TRANSMEMBRANE (PHOBIUS); NON_CYTOPLASMIC_DOMAIN (PHOBIUS); IPR008334 (SUPERFAMILY)…
comp174788_c2_seq4	5 -nucleotidase-like	2068	5	6.04919e-146	0.62	gi|291244058|ref|XP_002741916.1|PREDICTED: 5'-nucleotidase-like [Saccoglossus kowalevskii]	XP_002741916	64	450.669	505	324	4	P:nucleotide catabolic process; F:hydrolase activity, acting on ester bonds; F:metal ion binding; F:nucleotide binding		-	IPR006179 (PRINTS); IPR008334 (PFAM); IPR008334 (G3DSA:3.90.780.GENE3D); IPR004843 (PFAM); IPR029052 (G3DSA:3.60.21.GENE3D); IPR006179 (PANTHER); PTHR11575:SF21 (PANTHER); IPR006146 (PROSITE_PATTERNS); IPR029052 (SUPERFAMILY); IPR008334 (SUPERFAMILY)
comp175672_c1_seq7	5 -nucleotidase-like	3344	5	1.29924e-140	0.618	gi|291244058|ref|XP_002741916.1|PREDICTED: 5'-nucleotidase-like [Saccoglossus kowalevskii]	XP_002741916	63	449.514	504	322	5	F:metal ion binding; P:nucleotide catabolic process; F:hydrolase activity, acting on ester bonds; F:hydrolase activity; F:nucleotide binding		-	TRANSMEMBRANE (PHOBIUS); CYTOPLASMIC_DOMAIN (PHOBIUS); TRANSMEMBRANE (PHOBIUS); CYTOPLASMIC_DOMAIN (PHOBIUS); NON_CYTOPLASMIC_DOMAIN (PHOBIUS); TMhelix (TMHMM); TMhelix (TMHMM)
comp175765_c1_seq2	5 -nucleotidase-like	3391	5	1.79799e-140	0.618	gi|291244058|ref|XP_002741916.1|PREDICTED: 5'-nucleotidase-like [Saccoglossus kowalevskii]	XP_002741916	63	449.514	504	322	4	P:nucleotide catabolic process; F:metal ion binding; F:hydrolase activity, acting on ester bonds; F:nucleotide binding		-	IPR029052 (G3DSA:3.60.21.GENE3D); IPR006179 (PANTHER); PTHR11575:SF21 (PANTHER); IPR006146 (PROSITE_PATTERNS); SIGNAL_PEPTIDE_N_REGION (PHOBIUS); SIGNAL_PEPTIDE (PHOBIUS); NON_CYTOPLASMIC_DOMAIN (PHOBIUS); SIGNAL_PEPTIDE_H_REGION (PHOBIUS); SIGNAL_PEPTIDE_C_REGION (PHOBIUS); IPR029052 (SUPERFAMILY); TMhelix (TMHMM)
comp184229_c0_seq5	5 -nucleotidase-like	1349	5	3.75535e-102	0.642	gi|291244056|ref|XP_002741914.1|PREDICTED: 5'-nucleotidase-like [Saccoglossus kowalevskii]	XP_002741914	64	327.791	355	230	4	P:nucleotide catabolic process; F:nucleotide binding; F:hydrolase activity, acting on ester bonds; F:metal ion binding		-	IPR006179 (PRINTS); IPR029052 (G3DSA:3.60.21.GENE3D); IPR004843 (PFAM); IPR006179 (PANTHER); PTHR11575:SF21 (PANTHER); IPR006146 (PROSITE_PATTERNS); IPR006146 (PROSITE_PATTERNS); CYTOPLASMIC_DOMAIN (PHOBIUS); NON_CYTOPLASMIC_DOMAIN (PHOBIUS); TRANSMEMBRANE (PHOBIUS); IPR029052 (SUPERFAMILY); TMhelix (TMHMM)
comp185053_c7_seq1	5 -nucleotidase-like	2149	5	1.99104e-99	0.656	gi|148229483|ref|NP_001089463.1|5'-nucleotidase, ecto (CD73) precursor [Xenopus laevis] >gi|66910731|gb|AAH97618.1| MGC114869 protein [Xenopus laevis]	NP_001089463	65	329.331	350	229	4	P:nucleotide catabolic process; F:metal ion binding; F:hydrolase activity, acting on ester bonds; F:nucleotide binding		-	IPR006179 (PRINTS); IPR004843 (PFAM); IPR008334 (PFAM); IPR008334 (G3DSA:3.90.780.GENE3D); IPR029052 (G3DSA:3.60.21.GENE3D); PTHR11575:SF21 (PANTHER); IPR006179 (PANTHER); IPR006146 (PROSITE_PATTERNS); IPR029052 (SUPERFAMILY); IPR008334 (SUPERFAMILY)
comp185649_c0_seq8	5 -nucleotidase-like	2237	5	3.1489e-97	0.622	gi|291244056|ref|XP_002741914.1|PREDICTED: 5'-nucleotidase-like [Saccoglossus kowalevskii]	XP_002741914	63	324.324	411	261	2	F:hydrolase activity; P:nucleotide catabolic process		-	IPR006179 (PRINTS); IPR029052 (G3DSA:3.60.21.GENE3D); IPR008334 (PFAM); IPR008334 (G3DSA:3.90.780.GENE3D); PTHR11575:SF21 (PANTHER); IPR006179 (PANTHER); CYTOPLASMIC_DOMAIN (PHOBIUS); NON_CYTOPLASMIC_DOMAIN (PHOBIUS); TRANSMEMBRANE (PHOBIUS); IPR029052 (SUPERFAMILY); IPR008334 (SUPERFAMILY); TMhelix (TMHMM)
comp190546_c0_seq2	5 -nucleotidase-like	617	5	1.00115e-54	0.63	gi|291244058|ref|XP_002741916.1|PREDICTED: 5'-nucleotidase-like [Saccoglossus kowalevskii]	XP_002741916	66	194.512	213	141	2	P:nucleotide catabolic process; F:hydrolase activity		-	IPR006179 (PRINTS); IPR008334 (PFAM); IPR008334 (G3DSA:3.90.780.GENE3D); IPR006179 (PANTHER); PTHR11575:SF21 (PANTHER); IPR008334 (SUPERFAMILY)
comp162288_c0_seq1	5 -nucleotidase-like	2037	5	5.24491e-33	0.592	gi|196006559|ref|XP_002113146.1|hypothetical protein TRIADDRAFT_57018 [Trichoplax adhaerens] >gi|190585187|gb|EDV25256.1| hypothetical protein TRIADDRAFT_57018 [Trichoplax adhaerens]	XP_002113146	61	143.665	148	91	5	F:metal ion binding; P:nucleotide catabolic process; F:hydrolase activity, acting on ester bonds; F:hydrolase activity; F:nucleotide binding		K12405	SIGNAL_PEPTIDE_N_REGION (PHOBIUS); SIGNAL_PEPTIDE (PHOBIUS); NON_CYTOPLASMIC_DOMAIN (PHOBIUS); SIGNAL_PEPTIDE_C_REGION (PHOBIUS); SIGNAL_PEPTIDE_H_REGION (PHOBIUS); SignalP-noTM (SIGNALP_EUK)
comp164581_c1_seq1	5 (3 )- mitochondrial	1138	5	8.562e-87	0.738	gi|524891570|ref|XP_005102318.1|PREDICTED: 5'(3')-deoxyribonucleotidase, cytosolic type-like isoform X1 [Aplysia californica]	XP_005102318	79	273.092	206	164	1	F:phosphatase activity		K01081	IPR010708 (PFAM); IPR023214 (G3DSA:3.40.50.GENE3D); G3DSA:1.10.40.40 (GENE3D); PTHR16504 (PANTHER); SIGNAL_PEPTIDE_N_REGION (PHOBIUS); NON_CYTOPLASMIC_DOMAIN (PHOBIUS); SIGNAL_PEPTIDE_C_REGION (PHOBIUS); SIGNAL_PEPTIDE (PHOBIUS); SIGNAL_PEPTIDE_H_REGION (PHOBIUS); IPR023214 (SUPERFAMILY)
comp184955_c2_seq6	5 nucleotidase	1988	5	1.11219e-42	0.596	gi|196006559|ref|XP_002113146.1|hypothetical protein TRIADDRAFT_57018 [Trichoplax adhaerens] >gi|190585187|gb|EDV25256.1| hypothetical protein TRIADDRAFT_57018 [Trichoplax adhaerens]	XP_002113146	60	172.17	207	125	2	F:hydrolase activity; P:nucleotide catabolic process		-	IPR006179 (PRINTS); IPR008334 (PFAM); IPR008334 (G3DSA:3.90.780.GENE3D); PTHR11575:SF21 (PANTHER); IPR006179 (PANTHER); NON_CYTOPLASMIC_DOMAIN (PHOBIUS); CYTOPLASMIC_DOMAIN (PHOBIUS); TRANSMEMBRANE (PHOBIUS); IPR008334 (SUPERFAMILY); TMhelix (TMHMM)
comp192316_c0_seq4	5-aminolevulinate erythroid- mitochondrial-like	2880	5	0	0.74	gi|524897029|ref|XP_005104982.1|PREDICTED: 5-aminolevulinate synthase, erythroid-specific, mitochondrial-like [Aplysia californica]	XP_005104982	71	724.161	606	432	5	C:mitochondrial matrix; F:5-aminolevulinate synthase activity; F:pyridoxal phosphate binding; P:porphyrin-containing compound metabolic process; P:tetrapyrrole biosynthetic process	-	K00297	IPR015118 (PFAM); IPR004839 (PFAM); IPR015421 (G3DSA:3.40.640.GENE3D); IPR010961 (TIGRFAM); IPR015422 (G3DSA:3.90.1150.GENE3D); PTHR13693 (PANTHER); PTHR13693:SF55 (PANTHER); IPR015424 (SUPERFAMILY)
comp192384_c0_seq1	5-aminolevulinate erythroid- mitochondrial-like	2737	5	0	0.738	gi|524897029|ref|XP_005104982.1|PREDICTED: 5-aminolevulinate synthase, erythroid-specific, mitochondrial-like [Aplysia californica]	XP_005104982	71	723.005	606	432	5	F:pyridoxal phosphate binding; C:mitochondrial matrix; P:porphyrin-containing compound metabolic process; F:5-aminolevulinate synthase activity; P:tetrapyrrole biosynthetic process	-	K13291	IPR015422 (G3DSA:3.90.1150.GENE3D); IPR015118 (PFAM); IPR004839 (PFAM); IPR010961 (TIGRFAM); IPR015421 (G3DSA:3.40.640.GENE3D); PTHR13693:SF55 (PANTHER); PTHR13693 (PANTHER); SignalP-TM (SIGNALP_GRAM_POSITIVE); IPR015424 (SUPERFAMILY)
comp192398_c0_seq4	5-aminolevulinate erythroid- mitochondrial-like	2895	5	0	0.738	gi|524897029|ref|XP_005104982.1|PREDICTED: 5-aminolevulinate synthase, erythroid-specific, mitochondrial-like [Aplysia californica]	XP_005104982	70	719.153	611	432	5	F:pyridoxal phosphate binding; C:mitochondrial matrix; P:porphyrin-containing compound metabolic process; F:5-aminolevulinate synthase activity; P:tetrapyrrole biosynthetic process	-	K07293	IPR015421 (G3DSA:3.40.640.GENE3D); IPR015118 (PFAM); IPR010961 (TIGRFAM); IPR004839 (PFAM); IPR015422 (G3DSA:3.90.1150.GENE3D); PTHR13693 (PANTHER); PTHR13693:SF55 (PANTHER); IPR015424 (SUPERFAMILY)
comp192523_c0_seq3	5-aminolevulinate erythroid- mitochondrial-like	2752	5	0	0.734	gi|524897029|ref|XP_005104982.1|PREDICTED: 5-aminolevulinate synthase, erythroid-specific, mitochondrial-like [Aplysia californica]	XP_005104982	70	719.153	611	432	5	P:porphyrin-containing compound metabolic process; F:pyridoxal phosphate binding; C:mitochondrial matrix; F:5-aminolevulinate synthase activity; P:tetrapyrrole biosynthetic process	-	-	IPR015118 (PFAM); IPR015422 (G3DSA:3.90.1150.GENE3D); IPR010961 (TIGRFAM); IPR004839 (PFAM); IPR015421 (G3DSA:3.40.640.GENE3D); PTHR13693 (PANTHER); PTHR13693:SF55 (PANTHER); SignalP-TM (SIGNALP_GRAM_POSITIVE); IPR015424 (SUPERFAMILY)
comp174117_c1_seq1	5-azacytidine-induced protein 1	1893	5	7.55682e-18	0.58	gi|524884339|ref|XP_005098791.1|PREDICTED: 5-azacytidine-induced protein 1-like [Aplysia californica]	XP_005098791	64	97.8265	209	135	2	P:cellular process; P:developmental process	-	-	Coil (COILS); Coil (COILS); PTHR31540 (PANTHER); PTHR31540:SF1 (PANTHER)
comp173401_c0_seq26	5-azacytidine-induced protein 1-like	3507	5	0	0.84	gi|524884339|ref|XP_005098791.1|PREDICTED: 5-azacytidine-induced protein 1-like [Aplysia californica]	XP_005098791	88	707.212	544	480	0	-		K09579	Coil (COILS); Coil (COILS); Coil (COILS); Coil (COILS); Coil (COILS); Coil (COILS); Coil (COILS); Coil (COILS); PTHR31540 (PANTHER); PTHR31540:SF1 (PANTHER)
comp176781_c1_seq2	5-azacytidine-induced protein 1-like	2811	5	0	0.84	gi|524884339|ref|XP_005098791.1|PREDICTED: 5-azacytidine-induced protein 1-like [Aplysia californica]	XP_005098791	88	707.212	544	480	0	-		K14165	Coil (COILS); Coil (COILS); Coil (COILS); Coil (COILS); Coil (COILS); Coil (COILS); Coil (COILS); Coil (COILS); PTHR31540 (PANTHER); PTHR31540:SF1 (PANTHER)
comp163495_c0_seq1	5-formyltetrahydrofolate cyclo-ligase-like	928	5	3.91001e-62	0.712	gi|196001843|ref|XP_002110789.1|hypothetical protein TRIADDRAFT_54064 [Trichoplax adhaerens] >gi|190586740|gb|EDV26793.1| hypothetical protein TRIADDRAFT_54064 [Trichoplax adhaerens]	XP_002110789	74	207.223	169	126	3	F:ATP binding; P:folic acid-containing compound biosynthetic process; F:5-formyltetrahydrofolate cyclo-ligase activity		K01934	IPR002698 (PIRSF); IPR002698 (TIGRFAM); IPR002698 (PFAM); IPR024185 (G3DSA:3.40.50.GENE3D); PTHR23407 (PANTHER); IPR002698 (PTHR23407:PANTHER); SIGNAL_PEPTIDE_N_REGION (PHOBIUS); SIGNAL_PEPTIDE_C_REGION (PHOBIUS); SIGNAL_PEPTIDE_H_REGION (PHOBIUS); NON_CYTOPLASMIC_DOMAIN (PHOBIUS); SIGNAL_PEPTIDE (PHOBIUS); SSF100950 (SUPERFAMILY)
comp184787_c0_seq4	5-ht receptor	2925	5	2.82921e-100	0.654	gi|84579545|dbj|BAE72141.1|5-HT receptor [Mizuhopecten yessoensis]	BAE72141	68	333.569	400	273	1	C:membrane	-	-	no IPS match
comp189668_c0_seq3	5-ht receptor	361	5	3.30667e-62	0.912	gi|84579545|dbj|BAE72141.1|5-HT receptor [Mizuhopecten yessoensis]	BAE72141	91	207.608	120	110	3	C:integral to membrane; P:G-protein coupled receptor signaling pathway; F:G-protein coupled receptor activity	-	-	IPR000276 (PRINTS); IPR000276 (PFAM); IPR017452 (G3DSA:1.20.1070.GENE3D); PTHR24247 (PANTHER); PTHR24247:SF84 (PANTHER); IPR000276 (PROSITE_PATTERNS); TRANSMEMBRANE (PHOBIUS); NON_CYTOPLASMIC_DOMAIN (PHOBIUS); TRANSMEMBRANE (PHOBIUS); CYTOPLASMIC_DOMAIN (PHOBIUS); CYTOPLASMIC_DOMAIN (PHOBIUS); NON_CYTOPLASMIC_DOMAIN (PHOBIUS); TRANSMEMBRANE (PHOBIUS); IPR017452 (PROSITE_PROFILES); SSF81321 (SUPER…
comp184520_c0_seq5	5-hydroxytryptamine receptor 2a	3487	5	2.60981e-101	0.71	gi|405958067|gb|EKC24231.1|5-hydroxytryptamine receptor 2A [Crassostrea gigas]	EKC24231	61	352.443	473	290	3	F:signal transducer activity; P:signal transduction; F:receptor activity	-	-	no IPS match
comp187957_c0_seq2	5-hydroxytryptamine receptor 2b	724	5	5.95262e-06	0.55	gi|555707994|gb|ESO11227.1|hypothetical protein HELRODRAFT_91624 [Helobdella robusta]	ESO11227	53	55.8398	125	67	1	C:integral to membrane		-	IPR019427 (PFAM); IPR017452 (G3DSA:1.20.1070.GENE3D); PTHR24242:SF99 (PANTHER); PTHR24242 (PANTHER); TRANSMEMBRANE (PHOBIUS); CYTOPLASMIC_DOMAIN (PHOBIUS); CYTOPLASMIC_DOMAIN (PHOBIUS); NON_CYTOPLASMIC_DOMAIN (PHOBIUS); TRANSMEMBRANE (PHOBIUS); IPR017452 (PROSITE_PROFILES); SSF81321 (SUPERFAMILY); TMhelix (TMHMM); TMhelix (TMHMM)
comp146024_c2_seq1	5-methylcytosine-specific restriction related enzyme	253	5	3.45529e-24	0.558	gi|408369140|gb|AFU61544.1|tumor necrosis factor-like protein, partial [Ruditapes philippinarum]	AFU61544	69	101.679	83	58	10	F:ATPase activity; F:ATP binding; P:ATP catabolic process; F:structural constituent of ribosome; F:RNA binding; P:translation; C:ribonucleoprotein complex; C:ribosome; F:rRNA binding; C:intracellular		-	no IPS match
comp77915_c0_seq1	50s ribosomal protein l40e	383	5	1.80229e-54	0.892	gi|530737985|gb|EQC36227.1|50S ribosomal protein L40e [Saprolegnia diclina VS20]	EQC36227	90	178.333	107	97	5	C:ribosome; F:structural constituent of ribosome; P:translation; P:ribosome biogenesis; F:protein binding	-	-	IPR000626 (PFAM); IPR006846 (PFAM); G3DSA:3.10.20.90 (GENE3D); PTHR12650 (PANTHER); IPR000626 (PROSITE_PROFILES); IPR029071 (SUPERFAMILY)
comp188070_c2_seq5	52 kda repressor of the inhibitor of the protein kinase-like	3208	5	9.73276e-79	0.5	gi|328701418|ref|XP_003241591.1|PREDICTED: 52 kDa repressor of the inhibitor of the protein kinase-like [Acyrthosiphon pisum]	XP_003241591	53	283.878	547	291	0	-		-	no IPS match
comp186934_c0_seq2	52 kda repressor of the inhibitor of the protein kinase-like	1118	5	1.17512e-08	0.486	gi|391348902|ref|XP_003748679.1|PREDICTED: 52 kDa repressor of the inhibitor of the protein kinase-like [Metaseiulus occidentalis]	XP_003748679	48	55.4546	155	75	0	-		K05110	no IPS match
comp187476_c0_seq2	52 kda repressor of the inhibitor of the protein kinase-like	496	5	6.97052e-08	0.512	gi|557265974|ref|XP_006018411.1|PREDICTED: 52 kDa repressor of the inhibitor of the protein kinase-like [Alligator sinensis]	XP_006018411	60	54.6842	80	48	0	-		K14810	NON_CYTOPLASMIC_DOMAIN (PHOBIUS); CYTOPLASMIC_DOMAIN (PHOBIUS); TRANSMEMBRANE (PHOBIUS)
comp189480_c1_seq1	6-phosphofructo-2-kinase fructose -	3309	5	0	0.822	gi|556110834|gb|ESO99485.1|hypothetical protein LOTGIDRAFT_186853 [Lottia gigantea]	ESO99485	90	686.026	406	367	7	F:fructose-2,6-bisphosphate 2-phosphatase activity; F:6-phosphofructo-2-kinase activity; P:phosphorylation; P:fructose 2,6-bisphosphate metabolic process; F:ATP binding; P:mannose metabolic process; P:fructose metabolic process	EC:3.1.3.46; EC:2.7.1.105	K01938	IPR003094 (PRINTS); IPR016260 (PIRSF); IPR013078 (SMART); IPR029033 (G3DSA:3.40.50.GENE3D); IPR027417 (G3DSA:3.40.50.GENE3D); IPR013078 (PFAM); IPR013079 (PFAM); IPR003094 (PANTHER); IPR001345 (PROSITE_PATTERNS); IPR027417 (SUPERFAMILY); IPR029033 (SUPERFAMILY)
comp188145_c0_seq14	6-phosphogluconate decarboxylating	601	5	2.32063e-78	0.896	gi|405976318|gb|EKC40830.1|6-phosphogluconate dehydrogenase, decarboxylating [Crassostrea gigas]	EKC40830	91	253.447	161	147	4	F:NADP binding; P:pentose-phosphate shunt; F:phosphogluconate dehydrogenase (decarboxylating) activity; P:D-gluconate metabolic process	EC:1.1.1.44	-	PR00076 (PRINTS); IPR006115 (PFAM); IPR016040 (G3DSA:3.40.50.GENE3D); PTHR11811 (PANTHER); SSF51735 (SUPERFAMILY)
comp150726_c0_seq1	6-phosphogluconate decarboxylating-like	1200	5	0	0.89	gi|405976318|gb|EKC40830.1|6-phosphogluconate dehydrogenase, decarboxylating [Crassostrea gigas]	EKC40830	91	594.734	330	301	3	P:pentose-phosphate shunt; F:phosphogluconate dehydrogenase (decarboxylating) activity; F:NADP binding		-	PR00076 (PRINTS); IPR012284 (G3DSA:1.20.5.GENE3D); IPR013328 (G3DSA:1.10.1040.GENE3D); IPR006113 (TIGRFAM); IPR006114 (PFAM); PTHR11811 (PANTHER); IPR006184 (PROSITE_PATTERNS); IPR008927 (SUPERFAMILY)
comp183549_c2_seq9	6-phosphogluconolactonase-like isoform x1	1483	5	5.60239e-105	0.77	gi|556096337|gb|ESO84989.1|hypothetical protein LOTGIDRAFT_196232 [Lottia gigantea]	ESO84989	79	325.094	237	188	2	P:pentose-phosphate shunt; F:6-phosphogluconolactonase activity		-	IPR005900 (TIGRFAM); G3DSA:3.40.50.1360 (GENE3D); IPR006148 (PFAM); PTHR11054 (PANTHER); SSF100950 (SUPERFAMILY)
comp191229_c1_seq3	60 kda ss-a ro partial	2653	5	1.87175e-62	0.534	gi|260794989|ref|XP_002592489.1|hypothetical protein BRAFLDRAFT_57459 [Branchiostoma floridae] >gi|229277709|gb|EEN48500.1| hypothetical protein BRAFLDRAFT_57459 [Branchiostoma floridae]	XP_002592489	47	230.72	575	273	2	C:ribonucleoprotein complex; F:RNA binding		-	IPR008858 (PFAM); PTHR14202 (PANTHER); PTHR14202:SF0 (PANTHER); IPR008858 (PROSITE_PROFILES); IPR002035 (SUPERFAMILY); SSF140864 (SUPERFAMILY)
comp191229_c1_seq2	60 kda ss-a ro partial	2640	5	1.74629e-61	0.534	gi|260794989|ref|XP_002592489.1|hypothetical protein BRAFLDRAFT_57459 [Branchiostoma floridae] >gi|229277709|gb|EEN48500.1| hypothetical protein BRAFLDRAFT_57459 [Branchiostoma floridae]	XP_002592489	47	227.639	577	273	2	C:ribonucleoprotein complex; F:RNA binding		-	IPR008858 (PFAM); PTHR14202 (PANTHER); PTHR14202:SF0 (PANTHER); IPR008858 (PROSITE_PROFILES); SignalP-noTM (SIGNALP_EUK); SSF140864 (SUPERFAMILY); IPR002035 (SUPERFAMILY)
comp170139_c1_seq1	60 kda ss-a ro ribonucleo	1199	5	1.26335e-77	0.56	gi|340376249|ref|XP_003386646.1|PREDICTED: 60 kDa SS-A/Ro ribonucleoprotein-like [Amphimedon queenslandica]	XP_003386646	55	261.151	374	206	2	F:RNA binding; C:ribonucleoprotein complex		-	IPR008858 (PFAM); PTHR14202:SF0 (PANTHER); PTHR14202 (PANTHER); IPR008858 (PROSITE_PROFILES); SSF140864 (SUPERFAMILY)
comp172278_c1_seq13	60 kda ss-a ro ribonucleoprotein	1617	5	3.79459e-161	0.67	gi|340376249|ref|XP_003386646.1|PREDICTED: 60 kDa SS-A/Ro ribonucleoprotein-like [Amphimedon queenslandica]	XP_003386646	69	481.871	476	330	2	C:ribonucleoprotein complex; F:RNA binding		-	IPR008858 (PFAM); IPR018698 (PFAM); PTHR14202:SF0 (PANTHER); PTHR14202 (PANTHER); IPR008858 (PROSITE_PROFILES); SSF140864 (SUPERFAMILY); IPR002035 (SUPERFAMILY)
comp180261_c0_seq2	60 kda ss-a ro ribonucleoprotein	2016	5	4.64049e-118	0.536	gi|405974979|gb|EKC39582.1|60 kDa SS-A/Ro ribonucleoprotein [Crassostrea gigas]	EKC39582	55	376.326	573	316	0	-		-	SIGNAL_PEPTIDE (PHOBIUS); CYTOPLASMIC_DOMAIN (PHOBIUS); SIGNAL_PEPTIDE_H_REGION (PHOBIUS); SIGNAL_PEPTIDE_C_REGION (PHOBIUS); NON_CYTOPLASMIC_DOMAIN (PHOBIUS); SIGNAL_PEPTIDE_N_REGION (PHOBIUS); TRANSMEMBRANE (PHOBIUS); TMhelix (TMHMM)
comp184118_c0_seq15	60 kda ss-a ro ribonucleoprotein	1495	5	1.51005e-102	0.58	gi|340376249|ref|XP_003386646.1|PREDICTED: 60 kDa SS-A/Ro ribonucleoprotein-like [Amphimedon queenslandica]	XP_003386646	57	329.331	426	244	2	C:ribonucleoprotein complex; F:RNA binding	-	-	IPR008858 (PFAM); PTHR14202:SF0 (PANTHER); PTHR14202 (PANTHER); IPR008858 (PROSITE_PROFILES); SSF140864 (SUPERFAMILY); SSF140864 (SUPERFAMILY)
comp188271_c2_seq1	60 kda ss-a ro ribonucleoprotein	2026	5	1.17247e-76	0.552	gi|556113963|gb|ESP02615.1|hypothetical protein LOTGIDRAFT_237862 [Lottia gigantea]	ESP02615	52	270.781	489	258	0	-		-	CYTOPLASMIC_DOMAIN (PHOBIUS); TRANSMEMBRANE (PHOBIUS); NON_CYTOPLASMIC_DOMAIN (PHOBIUS); TRANSMEMBRANE (PHOBIUS); TRANSMEMBRANE (PHOBIUS); NON_CYTOPLASMIC_DOMAIN (PHOBIUS); TRANSMEMBRANE (PHOBIUS); CYTOPLASMIC_DOMAIN (PHOBIUS); NON_CYTOPLASMIC_DOMAIN (PHOBIUS); TRANSMEMBRANE (PHOBIUS); CYTOPLASMIC_DOMAIN (PHOBIUS); TRANSMEMBRANE (PHOBIUS); NON_CYTOPLASMIC_DOMAIN (PHOBIUS); TMhelix (TMHMM); TMheli…
comp189311_c4_seq1	60 kda ss-a ro ribonucleoprotein	1006	5	9.21823e-66	0.606	gi|340376249|ref|XP_003386646.1|PREDICTED: 60 kDa SS-A/Ro ribonucleoprotein-like [Amphimedon queenslandica]	XP_003386646	60	227.639	294	178	2	F:RNA binding; C:ribonucleoprotein complex		-	IPR008858 (PFAM); PTHR14202:SF0 (PANTHER); PTHR14202 (PANTHER); IPR008858 (PROSITE_PROFILES); SSF140864 (SUPERFAMILY); IPR002035 (SUPERFAMILY)
comp191539_c0_seq10	60 kda ss-a ro ribonucleoprotein	749	5	8.09267e-46	0.696	gi|340376249|ref|XP_003386646.1|PREDICTED: 60 kDa SS-A/Ro ribonucleoprotein-like [Amphimedon queenslandica]	XP_003386646	75	171.014	167	126	3	F:RNA binding; C:ribonucleoprotein complex; F:nucleic acid binding		-	PTHR14202 (PANTHER); PTHR14202:SF0 (PANTHER); IPR002035 (SUPERFAMILY)
comp176283_c2_seq1	60 kda ss-a ro ribonucleoprotein isoform 2	1188	5	1.18525e-15	0.758	gi|541047055|gb|ERG85813.1|60 kda ss-a ro ribonucleoprotein-like protein [Ascaris suum]	ERG85813	76	88.1965	63	48	2	F:RNA binding; C:ribonucleoprotein complex		-	PTHR14202:SF0 (PANTHER); PTHR14202 (PANTHER); IPR002035 (SUPERFAMILY)
comp180102_c1_seq1	60 kda ss-a ro ribonucleoprotein isoform x1	3292	5	1.19886e-118	0.548	gi|340376249|ref|XP_003386646.1|PREDICTED: 60 kDa SS-A/Ro ribonucleoprotein-like [Amphimedon queenslandica]	XP_003386646	55	388.267	559	313	2	F:RNA binding; C:ribonucleoprotein complex		-	SIGNAL_PEPTIDE_H_REGION (PHOBIUS); SIGNAL_PEPTIDE_N_REGION (PHOBIUS); NON_CYTOPLASMIC_DOMAIN (PHOBIUS); SIGNAL_PEPTIDE_C_REGION (PHOBIUS); SIGNAL_PEPTIDE (PHOBIUS)
comp183664_c1_seq1	60 kda ss-a ro ribonucleoprotein isoform x1	1600	5	9.99059e-105	0.58	gi|340376249|ref|XP_003386646.1|PREDICTED: 60 kDa SS-A/Ro ribonucleoprotein-like [Amphimedon queenslandica]	XP_003386646	57	336.265	438	251	2	F:RNA binding; C:ribonucleoprotein complex		-	IPR008858 (PFAM); PTHR14202:SF0 (PANTHER); PTHR14202 (PANTHER); IPR008858 (PROSITE_PROFILES); SSF140864 (SUPERFAMILY); SSF140864 (SUPERFAMILY)
comp173904_c0_seq3	60s acidic ribosomal protein p0	4535	5	9.1483e-152	0.844	gi|405960081|gb|EKC26031.1|60S acidic ribosomal protein P0 [Crassostrea gigas]	EKC26031	86	476.093	316	273	4	C:ribosome; F:structural constituent of ribosome; P:ribosome biogenesis; P:translational elongation	-	-	Coil (COILS); Coil (COILS); IPR021774 (PFAM); PTHR23281 (PANTHER); PTHR23281:SF2 (PANTHER)
comp143572_c0_seq1	60s acidic ribosomal protein p1	651	5	1.07282e-28	0.854	gi|110671420|gb|ABG81961.1|putative 60S acidic ribosomal protein P1 [Diaphorina citri]	ABG81961	80	114.39	113	91	4	C:ribosome; F:structural constituent of ribosome; P:translational elongation; P:ribosome biogenesis	-	K02942	NON_CYTOPLASMIC_DOMAIN (PHOBIUS); SIGNAL_PEPTIDE (PHOBIUS); SIGNAL_PEPTIDE_C_REGION (PHOBIUS); SIGNAL_PEPTIDE_N_REGION (PHOBIUS); SIGNAL_PEPTIDE_H_REGION (PHOBIUS); SignalP-TM (SIGNALP_GRAM_POSITIVE)
comp147669_c0_seq1	60s ribosomal export protein nmd3	2022	5	0	0.806	gi|524907958|ref|XP_005109089.1|PREDICTED: 60S ribosomal export protein NMD3-like [Aplysia californica]	XP_005109089	84	718.383	498	423	2	F:electron carrier activity; F:heme binding		-	IPR009056 (G3DSA:1.10.760.GENE3D); IPR007064 (PFAM); PTHR12746:SF2 (PANTHER); PTHR12746 (PANTHER)
comp147643_c0_seq2	60s ribosomal export protein nmd3-like	1282	5	0	0.816	gi|524907958|ref|XP_005109089.1|PREDICTED: 60S ribosomal export protein NMD3-like [Aplysia californica]	XP_005109089	87	582.022	368	321	2	F:electron carrier activity; F:heme binding		-	IPR009056 (G3DSA:1.10.760.GENE3D); IPR007064 (PFAM); PTHR12746 (PANTHER); PTHR12746:SF2 (PANTHER)
comp181123_c3_seq9	60s ribosomal protein	1260	5	1.44893e-114	0.638	gi|443689377|gb|ELT91781.1|hypothetical protein CAPTEDRAFT_177551 [Capitella teleta]	ELT91781	67	351.673	352	238	1	C:intracellular	-	-	no IPS match
comp158788_c0_seq2	60s ribosomal protein l10a	850	5	5.05811e-13	0.82	gi|221219340|gb|ACM08331.1|60S ribosomal protein L10a [Salmo salar]	ACM08331	78	72.0182	55	43	5	F:structural constituent of ribosome; F:RNA binding; C:large ribosomal subunit; P:translation; P:ribosome biogenesis	-	-	IPR016094 (G3DSA:3.30.190.GENE3D); IPR028364 (PFAM); PTHR23105 (PANTHER); PTHR23105:SF31 (PANTHER); IPR023674 (SUPERFAMILY)
comp158788_c0_seq1	60s ribosomal protein l10a-2-like	1465	5	6.16241e-93	0.88	gi|556115335|gb|ESP03987.1|hypothetical protein LOTGIDRAFT_230263 [Lottia gigantea]	ESP03987	90	293.123	217	197	5	F:structural constituent of ribosome; F:RNA binding; C:large ribosomal subunit; P:translation; P:ribosome biogenesis	-	K02865	NON_CYTOPLASMIC_DOMAIN (PHOBIUS); TRANSMEMBRANE (PHOBIUS); CYTOPLASMIC_DOMAIN (PHOBIUS); TMhelix (TMHMM)
comp182830_c0_seq1	60s ribosomal protein l11-like	578	5	3.7022e-108	0.948	gi|22758854|gb|AAN05587.1|ribosomal protein L11 [Argopecten irradians]	AAN05587	95	318.546	167	160	4	C:ribosome; F:structural constituent of ribosome; P:translation; P:ribosome biogenesis	-	-	no IPS match
comp183288_c1_seq4	60s ribosomal protein l12	670	5	4.21554e-106	0.944	gi|405946042|gb|EKC17550.1|60S ribosomal protein L12 [Crassostrea gigas]	EKC17550	97	314.694	164	160	4	C:ribosome; F:structural constituent of ribosome; P:translation; P:ribosome biogenesis	-	-	IPR000911 (SMART); IPR020784 (G3DSA:3.30.1550.GENE3D); IPR020783 (G3DSA:1.10.10.GENE3D); IPR020783 (PFAM); IPR020784 (PFAM); IPR000911 (PANTHER); IPR020785 (PROSITE_PATTERNS); IPR000911 (HAMAP); IPR020784 (SUPERFAMILY); IPR020783 (SUPERFAMILY)
comp166184_c0_seq1	60s ribosomal protein l12	444	5	4.61746e-32	0.932	gi|524902421|ref|XP_005107462.1|PREDICTED: 60S ribosomal protein L12-like [Aplysia californica]	XP_005107462	89	122.479	73	65	4	C:ribosome; F:structural constituent of ribosome; P:translation; P:ribosome biogenesis	-	K03935	no IPS match
comp185649_c0_seq12	60s ribosomal protein l13	727	5	3.52061e-97	0.824	gi|405967101|gb|EKC32302.1|60S ribosomal protein L13 [Crassostrea gigas]	EKC32302	85	294.664	206	176	4	C:ribosome; F:structural constituent of ribosome; P:translation; P:ribosome biogenesis	-	-	Coil (COILS); IPR001380 (PFAM); IPR001380 (PANTHER); PTHR11722:SF0 (PANTHER); IPR018256 (PROSITE_PATTERNS)
comp185550_c5_seq2	60s ribosomal protein l13a	730	5	1.12355e-97	0.844	gi|76573377|gb|ABA46793.1|60S ribosomal protein L13A [Mytilus edulis]	ABA46793	88	295.434	202	179	4	F:structural constituent of ribosome; C:large ribosomal subunit; P:translation; P:ribosome biogenesis	-	-	IPR005822 (PFAM); IPR005755 (TIGRFAM); IPR023564 (G3DSA:3.90.1180.GENE3D); IPR005822 (PANTHER); IPR005755 (PTHR11545:PANTHER); IPR023563 (PROSITE_PATTERNS); IPR023564 (SUPERFAMILY)
comp112745_c0_seq1	60s ribosomal protein l14-like	541	5	1.01999e-55	0.792	gi|524908000|ref|XP_005109109.1|PREDICTED: 60S ribosomal protein L14-like [Aplysia californica]	XP_005109109	82	183.726	124	102	1	C:ribonucleoprotein complex	-	K02875	TRANSMEMBRANE (PHOBIUS); TRANSMEMBRANE (PHOBIUS); NON_CYTOPLASMIC_DOMAIN (PHOBIUS); CYTOPLASMIC_DOMAIN (PHOBIUS); NON_CYTOPLASMIC_DOMAIN (PHOBIUS); CYTOPLASMIC_DOMAIN (PHOBIUS); TRANSMEMBRANE (PHOBIUS); TMhelix (TMHMM); TMhelix (TMHMM); TMhelix (TMHMM)
comp184246_c2_seq6	60s ribosomal protein l18a	610	5	4.49037e-102	0.86	gi|405977337|gb|EKC41794.1|60S ribosomal protein L18a [Crassostrea gigas]	EKC41794	89	303.908	176	158	9	P:viral transcription; P:endocrine pancreas development; F:RNA binding; F:structural constituent of ribosome; P:mRNA metabolic process; P:translational elongation; P:translational termination; C:cytosolic large ribosomal subunit; P:ribosome biogenesis	-	-	IPR021138 (PIRSF); G3DSA:3.10.20.10 (GENE3D); IPR023573 (PFAM); PTHR10052 (PANTHER); PTHR10052:SF6 (PANTHER); IPR028877 (HAMAP); SSF160374 (SUPERFAMILY)
comp156903_c0_seq1	60s ribosomal protein l21-like	635	5	1.54567e-88	0.868	gi|410812235|gb|AFV81459.1|ribosomal protein L21, partial [Scrobicularia plana]	AFV81459	90	269.24	153	139	4	C:ribosome; F:structural constituent of ribosome; P:translation; P:ribosome biogenesis	-	K02889	IPR001147 (G3DSA:2.30.30.GENE3D); IPR001147 (PFAM); IPR001147 (PANTHER); IPR018259 (PROSITE_PATTERNS); IPR008991 (SUPERFAMILY)
comp156085_c0_seq3	60s ribosomal protein l22- partial	1171	5	3.98232e-20	0.916	gi|585710529|ref|XP_006824565.1|PREDICTED: 60S ribosomal protein L22-like, partial [Saccoglossus kowalevskii]	XP_006824565	92	93.5893	78	72	4	C:ribosome; F:structural constituent of ribosome; P:translation; P:ribosome biogenesis	-	-	IPR002671 (PFAM); IPR002671 (PANTHER)
comp156085_c0_seq1	60s ribosomal protein l22- partial	1198	5	4.44421e-20	0.916	gi|585710529|ref|XP_006824565.1|PREDICTED: 60S ribosomal protein L22-like, partial [Saccoglossus kowalevskii]	XP_006824565	92	93.5893	78	72	4	C:ribosome; F:structural constituent of ribosome; P:translation; P:ribosome biogenesis	-	-	IPR002671 (PFAM); IPR002671 (PANTHER)
comp177874_c0_seq1	60s ribosomal protein l23	516	5	1.22014e-79	0.968	gi|307170578|gb|EFN62772.1|60S ribosomal protein L23 [Camponotus floridanus]	EFN62772	97	244.202	126	123	4	C:ribosome; F:structural constituent of ribosome; P:translation; P:ribosome biogenesis	-	K02894	SignalP-noTM (SIGNALP_EUK)
comp190282_c0_seq1	60s ribosomal protein l26	2181	5	4.68527e-83	0.516	gi|405953995|gb|EKC21546.1|hypothetical protein CGI_10003794 [Crassostrea gigas]	EKC21546	56	286.189	512	290	0	-		-	NON_CYTOPLASMIC_DOMAIN (PHOBIUS); SIGNAL_PEPTIDE_H_REGION (PHOBIUS); SIGNAL_PEPTIDE_C_REGION (PHOBIUS); SIGNAL_PEPTIDE_N_REGION (PHOBIUS); SIGNAL_PEPTIDE (PHOBIUS); SignalP-noTM (SIGNALP_EUK); TMhelix (TMHMM)
comp190282_c0_seq2	60s ribosomal protein l26	2692	5	2.08904e-81	0.516	gi|405953995|gb|EKC21546.1|hypothetical protein CGI_10003794 [Crassostrea gigas]	EKC21546	56	285.419	512	290	0	-		-	CYTOPLASMIC_DOMAIN (PHOBIUS); TRANSMEMBRANE (PHOBIUS); NON_CYTOPLASMIC_DOMAIN (PHOBIUS)
comp34854_c0_seq1	60s ribosomal protein l27-like isoform x2	513	5	3.1063e-64	0.924	gi|585646890|ref|XP_006813962.1|PREDICTED: 60S ribosomal protein L27-like isoform X2 [Saccoglossus kowalevskii]	XP_006813962	93	205.297	136	127	4	C:ribosome; F:structural constituent of ribosome; P:translation; P:ribosome biogenesis	-	K02901	no IPS match
comp174760_c3_seq1	60s ribosomal protein l28	226	5	2.99965e-19	0.888	gi|405953981|gb|EKC21535.1|60S ribosomal protein L28 [Crassostrea gigas]	EKC21535	94	88.9669	67	63	5	P:embryo development; C:ribosome; F:structural constituent of ribosome; P:translation; P:ribosome biogenesis	-	K02903	IPR029004 (PFAM); PTHR10544:SF0 (PANTHER); IPR002672 (PANTHER)
comp192829_c0_seq1	60s ribosomal protein l29	340	5	2.52623e-11	0.866	gi|576701322|gb|EUB64841.1|60S ribosomal protein L29 [Echinococcus granulosus]	EUB64841	84	64.3142	38	32	4	C:ribosome; F:structural constituent of ribosome; P:translation; P:ribosome biogenesis	-	-	TRANSMEMBRANE (PHOBIUS); CYTOPLASMIC_DOMAIN (PHOBIUS); NON_CYTOPLASMIC_DOMAIN (PHOBIUS)
comp114113_c0_seq1	60s ribosomal protein l35	457	5	3.49605e-49	0.896	gi|443720375|gb|ELU10173.1|hypothetical protein CAPTEDRAFT_149132 [Capitella teleta]	ELU10173	92	165.236	122	113	4	C:ribosome; F:structural constituent of ribosome; P:translation; P:ribosome biogenesis	-	K02918	Coil (COILS); IPR001854 (TIGRFAM); IPR001854 (PFAM); IPR001854 (G3DSA:1.10.287.GENE3D); PTHR13872 (PANTHER); IPR001854 (HAMAP); IPR001854 (SUPERFAMILY)
comp138465_c0_seq1	60s ribosomal protein l35a-like	236	5	4.49676e-14	0.58	gi|448091673|ref|XP_004197388.1|Piso0_004640 [Millerozyma farinosa CBS 7064] >gi|448096245|ref|XP_004198419.1| Piso0_004640 [Millerozyma farinosa CBS 7064] >gi|359378810|emb|CCE85069.1| Piso0_004640 [Millerozyma farinosa CBS 7064] >gi|359379841|emb|CCE84038.1| Piso0_004640 [Millerozyma farinosa CBS 7064]	XP_004197388	62	71.2478	83	52	3	P:translation; F:structural constituent of ribosome; C:ribosome		-	IPR001780 (PFAM); PTHR10902:SF0 (PANTHER); IPR001780 (PANTHER); IPR009000 (SUPERFAMILY)
comp183077_c3_seq1	60s ribosomal protein l36	458	5	4.15822e-39	0.828	gi|405975566|gb|EKC40124.1|60S ribosomal protein L36 [Crassostrea gigas]	EKC40124	83	139.043	97	81	4	C:ribosome; F:structural constituent of ribosome; P:translation; P:ribosome biogenesis	-	K02920	no IPS match
comp135905_c0_seq1	60s ribosomal protein l36	250	5	1.24568e-17	0.664	gi|558599305|gb|EST46199.1|Ribosomal protein L36 [Spironucleus salmonicida]	EST46199	73	80.4925	76	56	3	C:ribosome; F:structural constituent of ribosome; P:translation		-	IPR000509 (PFAM); IPR000509 (PANTHER)
comp137996_c0_seq1	60s ribosomal protein l37-a	339	5	3.93856e-18	0.806	gi|405950204|gb|EKC18205.1|Putative 60S ribosomal protein L37-A [Crassostrea gigas]	EKC18205	86	83.1889	82	71	6	C:ribosome; F:metal ion binding; F:structural constituent of ribosome; P:translation; F:rRNA binding; P:ribosome biogenesis	-	-	IPR011331 (G3DSA:2.20.25.GENE3D); IPR001569 (PFAM); IPR001569 (PANTHER); IPR011332 (SUPERFAMILY)
comp177553_c2_seq6	60s ribosomal protein l38	1817	5	6.54568e-23	0.884	gi|223646550|gb|ACN10033.1|60S ribosomal protein L38 [Salmo salar] >gi|223672397|gb|ACN12380.1| 60S ribosomal protein L38 [Salmo salar]	ACN10033	75	107.457	82	62	4	C:ribosome; F:structural constituent of ribosome; P:translation; P:ribosome biogenesis	-	K02923	no IPS match
comp191019_c0_seq1	60s ribosomal protein l4	1429	5	0	0.88	gi|405952344|gb|EKC20167.1|60S ribosomal protein L4 [Crassostrea gigas]	EKC20167	90	602.823	357	323	4	C:ribosome; F:structural constituent of ribosome; P:translation; P:ribosome biogenesis	-	-	IPR002136 (PFAM); IPR023574 (G3DSA:3.40.1370.GENE3D); IPR025755 (PFAM); PTHR19431 (PANTHER); IPR013000 (PROSITE_PATTERNS); IPR023574 (SUPERFAMILY)
comp172431_c0_seq1	60s ribosomal protein l5	1053	5	6.35639e-160	0.892	gi|198420685|ref|XP_002130156.1|PREDICTED: 60S ribosomal protein L5 [Ciona intestinalis]	XP_002130156	89	461.84	295	265	5	C:ribosome; F:5S rRNA binding; F:structural constituent of ribosome; P:translation; P:ribosome biogenesis	-	-	IPR005485 (PRINTS); IPR005484 (PFAM); IPR025607 (PFAM); G3DSA:3.30.420.100 (GENE3D); IPR005485 (PANTHER); IPR005485 (HAMAP); SSF53137 (SUPERFAMILY)
comp141584_c0_seq1	60s ribosomal protein ubiquitin fusion protein	406	5	8.67173e-75	0.858	gi|558600739|gb|EST47588.1|Ubiquitin-ribosomal protein L40 fusion protein [Spironucleus salmonicida]	EST47588	94	229.95	125	118	5	C:ribosome; F:structural constituent of ribosome; P:translation; P:ribosome biogenesis; F:protein binding	-	-	IPR019956 (PRINTS); IPR000626 (SMART); IPR001975 (PFAM); IPR000626 (PFAM); G3DSA:3.10.20.90 (GENE3D); PTHR10666 (PANTHER); IPR019954 (PROSITE_PATTERNS); IPR000626 (PROSITE_PROFILES); IPR029071 (SUPERFAMILY); IPR011332 (SUPERFAMILY)
comp183966_c1_seq9	60s ribosome subunit biogenesis protein nip7 homolog	1135	5	3.11598e-103	0.888	gi|291222325|ref|XP_002731143.1|PREDICTED: 60S ribosome subunit biogenesis protein NIP7 homolog [Saccoglossus kowalevskii]	XP_002731143	89	314.309	180	161	3	C:nucleolus; F:RNA binding; P:ribosome assembly	-	-	IPR002478 (SMART); IPR016686 (PIRSF); IPR005155 (PFAM); IPR015947 (G3DSA:2.30.130.GENE3D); PTHR23415 (PANTHER); PTHR23415:SF4 (PANTHER); IPR002478 (PROSITE_PROFILES); SSF88802 (SUPERFAMILY); IPR015947 (SUPERFAMILY)
comp189913_c1_seq1	63 kda sperm flagellar membrane protein	1352	5	4.58277e-13	0.43	gi|321477943|gb|EFX88901.1|hypothetical protein DAPPUDRAFT_220982 [Daphnia pulex]	EFX88901	47	81.6481	239	113	1	F:calcium ion binding		-	IPR001881 (SMART); IPR001881 (PFAM); G3DSA:2.10.25.10 (GENE3D); IPR018097 (PROSITE_PATTERNS); IPR000152 (PROSITE_PATTERNS); SSF57196 (SUPERFAMILY)
comp192204_c1_seq3	65 kda yes-associated protein	3523	5	1.44751e-69	0.536	gi|405952912|gb|EKC20666.1|65 kDa Yes-associated protein [Crassostrea gigas]	EKC20666	57	248.825	418	241	1	F:protein binding		K16687	Coil (COILS); IPR001202 (SMART); IPR001202 (PFAM); G3DSA:2.20.70.10 (GENE3D); G3DSA:2.20.70.10 (GENE3D); PTHR17616 (PANTHER); IPR001202 (PROSITE_PATTERNS); IPR001202 (PROSITE_PATTERNS); IPR001202 (PROSITE_PROFILES); IPR001202 (PROSITE_PROFILES); IPR001202 (SUPERFAMILY); IPR001202 (SUPERFAMILY)
comp192204_c1_seq1	65 kda yes-associated protein	3505	5	2.88024e-66	0.526	gi|405952912|gb|EKC20666.1|65 kDa Yes-associated protein [Crassostrea gigas]	EKC20666	56	239.58	418	238	1	F:protein binding		-	Coil (COILS); IPR001202 (SMART); IPR001202 (PFAM); G3DSA:2.20.70.10 (GENE3D); G3DSA:2.20.70.10 (GENE3D); PTHR17616 (PANTHER); IPR001202 (PROSITE_PATTERNS); IPR001202 (PROSITE_PROFILES); IPR001202 (PROSITE_PROFILES); IPR001202 (SUPERFAMILY); IPR001202 (SUPERFAMILY)
comp192204_c1_seq4	65 kda yes-associated protein	2503	5	4.05633e-46	0.516	gi|405952912|gb|EKC20666.1|65 kDa Yes-associated protein [Crassostrea gigas]	EKC20666	59	179.874	314	188	1	F:protein binding		-	Coil (COILS); IPR001202 (SMART); G3DSA:2.20.70.10 (GENE3D); IPR001202 (PFAM); PTHR17616 (PANTHER); IPR001202 (PROSITE_PATTERNS); IPR001202 (PROSITE_PROFILES); IPR001202 (SUPERFAMILY)
comp180420_c1_seq2	7 transmembrane receptor	4686	5	1.62271e-117	0.494	gi|556095016|gb|ESO83669.1|hypothetical protein LOTGIDRAFT_169148 [Lottia gigantea]	ESO83669	53	418.313	858	462	3	F:G-protein coupled receptor activity; C:integral to membrane; P:G-protein coupled receptor signaling pathway		-	IPR000337 (PRINTS); IPR017978 (PFAM); G3DSA:3.40.50.2300 (GENE3D); G3DSA:1.20.1250.20 (GENE3D); G3DSA:3.40.50.2300 (GENE3D); PTHR24060 (PANTHER); PTHR24060:SF97 (PANTHER); SIGNAL_PEPTIDE (PHOBIUS); TRANSMEMBRANE (PHOBIUS); SIGNAL_PEPTIDE_H_REGION (PHOBIUS); NON_CYTOPLASMIC_DOMAIN (PHOBIUS); NON_CYTOPLASMIC_DOMAIN (PHOBIUS); CYTOPLASMIC_DOMAIN (PHOBIUS); TRANSMEMBRANE (PHOBIUS); TRANSMEMBRANE (PHO…
comp182482_c1_seq2	7-dehydrocholesterol reductase	1006	5	8.11563e-91	0.68	gi|556116762|gb|ESP05414.1|hypothetical protein LOTGIDRAFT_103100 [Lottia gigantea]	ESP05414	69	290.812	262	181	3	C:membrane; P:oxidation-reduction process; F:oxidoreductase activity, acting on the CH-CH group of donors, NAD or NADP as acceptor		-	IPR001171 (PFAM); PTHR21257 (PANTHER); PTHR21257:SF22 (PANTHER); IPR018083 (PROSITE_PATTERNS); TRANSMEMBRANE (PHOBIUS); CYTOPLASMIC_DOMAIN (PHOBIUS); CYTOPLASMIC_DOMAIN (PHOBIUS); NON_CYTOPLASMIC_DOMAIN (PHOBIUS); CYTOPLASMIC_DOMAIN (PHOBIUS); TRANSMEMBRANE (PHOBIUS); TRANSMEMBRANE (PHOBIUS); NON_CYTOPLASMIC_DOMAIN (PHOBIUS); TRANSMEMBRANE (PHOBIUS); TMhelix (TMHMM); TMhelix (TMHMM); TMhelix (TMH…
comp182482_c0_seq1	7-dehydrocholesterol reductase-like isoform x3	1590	5	9.74178e-77	0.808	gi|556116762|gb|ESP05414.1|hypothetical protein LOTGIDRAFT_103100 [Lottia gigantea]	ESP05414	82	260.766	208	171	3	C:membrane; P:oxidation-reduction process; F:oxidoreductase activity, acting on the CH-CH group of donors, NAD or NADP as acceptor		K00213	IPR001171 (PFAM); PTHR21257 (PANTHER); PTHR21257:SF22 (PANTHER); IPR018083 (PROSITE_PATTERNS); CYTOPLASMIC_DOMAIN (PHOBIUS); TRANSMEMBRANE (PHOBIUS); TRANSMEMBRANE (PHOBIUS); NON_CYTOPLASMIC_DOMAIN (PHOBIUS); NON_CYTOPLASMIC_DOMAIN (PHOBIUS); TRANSMEMBRANE (PHOBIUS); CYTOPLASMIC_DOMAIN (PHOBIUS); TMhelix (TMHMM); TMhelix (TMHMM); TMhelix (TMHMM)
comp46049_c0_seq1	78 kda glucose-regulated protein	4383	5	0	0.916	gi|46359618|dbj|BAD15288.1|78kDa glucose regulated protein [Crassostrea gigas]	BAD15288	93	1053.51	648	604	2	F:ATP binding; C:endoplasmic reticulum lumen	-	-	Coil (COILS); IPR013126 (PRINTS); IPR029048 (G3DSA:1.20.1270.GENE3D); IPR013126 (PFAM); G3DSA:3.30.30.30 (GENE3D); G3DSA:3.30.420.40 (GENE3D); IPR029047 (G3DSA:2.60.34.GENE3D); G3DSA:3.30.420.40 (GENE3D); G3DSA:3.90.640.10 (GENE3D); PTHR19375:SF157 (PANTHER); PTHR19375 (PANTHER); IPR018181 (PROSITE_PATTERNS); IPR018181 (PROSITE_PATTERNS); IPR018181 (PROSITE_PATTERNS); SIGNAL_PEPTIDE_H_REGION (PHO…
comp46278_c0_seq1	78 kda glucose-regulated protein	2689	5	0	0.916	gi|46359618|dbj|BAD15288.1|78kDa glucose regulated protein [Crassostrea gigas]	BAD15288	93	1053.51	648	604	2	F:ATP binding; C:endoplasmic reticulum lumen	-	-	Coil (COILS); IPR013126 (PRINTS); IPR029048 (G3DSA:1.20.1270.GENE3D); IPR013126 (PFAM); G3DSA:3.30.30.30 (GENE3D); G3DSA:3.30.420.40 (GENE3D); IPR029047 (G3DSA:2.60.34.GENE3D); G3DSA:3.30.420.40 (GENE3D); G3DSA:3.90.640.10 (GENE3D); PTHR19375:SF157 (PANTHER); PTHR19375 (PANTHER); IPR018181 (PROSITE_PATTERNS); IPR018181 (PROSITE_PATTERNS); IPR018181 (PROSITE_PATTERNS); SIGNAL_PEPTIDE_H_REGION (PHO…
comp179153_c0_seq6	7b2 precursor	2007	5	1.59853e-42	0.514	gi|325296779|ref|NP_001191628.1|7B2 precursor [Aplysia californica] >gi|94471618|gb|ABF21075.1| 7B2 [Aplysia californica]	NP_001191628	50	164.851	284	144	2	P:neuropeptide signaling pathway; C:secretory granule		-	IPR007945 (PFAM); IPR007945 (PANTHER); PTHR12738:SF0 (PANTHER); SIGNAL_PEPTIDE_C_REGION (PHOBIUS); SIGNAL_PEPTIDE_N_REGION (PHOBIUS); NON_CYTOPLASMIC_DOMAIN (PHOBIUS); SIGNAL_PEPTIDE (PHOBIUS); SIGNAL_PEPTIDE_H_REGION (PHOBIUS); SignalP-noTM (SIGNALP_EUK)
comp179153_c0_seq8	7b2 precursor	2076	5	1.81997e-42	0.514	gi|325296779|ref|NP_001191628.1|7B2 precursor [Aplysia californica] >gi|94471618|gb|ABF21075.1| 7B2 [Aplysia californica]	NP_001191628	50	164.851	284	144	2	C:secretory granule; P:neuropeptide signaling pathway		-	IPR007945 (PFAM); IPR007945 (PANTHER); PTHR12738:SF0 (PANTHER); SIGNAL_PEPTIDE_C_REGION (PHOBIUS); SIGNAL_PEPTIDE_N_REGION (PHOBIUS); NON_CYTOPLASMIC_DOMAIN (PHOBIUS); SIGNAL_PEPTIDE (PHOBIUS); SIGNAL_PEPTIDE_H_REGION (PHOBIUS); SignalP-noTM (SIGNALP_EUK)
comp179153_c0_seq3	7b2 precursor	1926	5	3.54855e-33	0.536	gi|325296779|ref|NP_001191628.1|7B2 precursor [Aplysia californica] >gi|94471618|gb|ABF21075.1| 7B2 [Aplysia californica]	NP_001191628	49	138.272	268	133	2	P:neuropeptide signaling pathway; C:secretory granule		-	IPR007945 (PFAM); IPR007945 (PANTHER); PTHR12738:SF0 (PANTHER); SIGNAL_PEPTIDE_C_REGION (PHOBIUS); SIGNAL_PEPTIDE_N_REGION (PHOBIUS); NON_CYTOPLASMIC_DOMAIN (PHOBIUS); SIGNAL_PEPTIDE (PHOBIUS); SIGNAL_PEPTIDE_H_REGION (PHOBIUS); SignalP-noTM (SIGNALP_EUK)
comp179153_c0_seq5	7b2 precursor	1995	5	4.52963e-33	0.536	gi|325296779|ref|NP_001191628.1|7B2 precursor [Aplysia californica] >gi|94471618|gb|ABF21075.1| 7B2 [Aplysia californica]	NP_001191628	49	138.272	268	133	2	P:neuropeptide signaling pathway; C:secretory granule		-	IPR007945 (PFAM); IPR007945 (PANTHER); PTHR12738:SF0 (PANTHER); SIGNAL_PEPTIDE_C_REGION (PHOBIUS); SIGNAL_PEPTIDE_N_REGION (PHOBIUS); NON_CYTOPLASMIC_DOMAIN (PHOBIUS); SIGNAL_PEPTIDE (PHOBIUS); SIGNAL_PEPTIDE_H_REGION (PHOBIUS); SignalP-noTM (SIGNALP_EUK)
comp180637_c2_seq11	7sk snrna methylphosphate capping enzyme	3486	5	2.57613e-116	0.568	gi|443714930|gb|ELU07128.1|hypothetical protein CAPTEDRAFT_150016 [Capitella teleta]	ELU07128	56	389.037	605	343	1	F:methyltransferase activity		-	Coil (COILS); IPR025714 (PFAM); IPR010675 (PFAM); IPR029063 (G3DSA:3.40.50.GENE3D); PTHR12315 (PANTHER); PTHR12315:SF0 (PANTHER); IPR024160 (PROSITE_PROFILES); IPR029063 (SUPERFAMILY)
comp167480_c0_seq1	80 kda mcm3-associated protein	8928	5	0	0.51	gi|405967368|gb|EKC32540.1|80 kDa MCM3-associated protein [Crassostrea gigas]	EKC32540	54	956.822	1740	951	1	F:nucleotide binding		-	Coil (COILS); Coil (COILS); Coil (COILS); IPR012677 (G3DSA:3.30.70.GENE3D); IPR005062 (PFAM); PTHR12436:SF18 (PANTHER); PTHR12436 (PANTHER); SSF54928 (SUPERFAMILY)
comp167489_c0_seq1	80 kda mcm3-associated protein	8930	5	0	0.51	gi|405967368|gb|EKC32540.1|80 kDa MCM3-associated protein [Crassostrea gigas]	EKC32540	54	956.822	1740	951	0	-		-	CYTOPLASMIC_DOMAIN (PHOBIUS); NON_CYTOPLASMIC_DOMAIN (PHOBIUS); TRANSMEMBRANE (PHOBIUS); TMhelix (TMHMM)
comp48423_c0_seq1	85 88 kda calcium-independent phospholipase a2-like isoform x2	3111	5	0	0.626	gi|556100364|gb|ESO89016.1|hypothetical protein LOTGIDRAFT_154089 [Lottia gigantea]	ESO89016	66	778.474	822	546	2	F:protein binding; P:lipid metabolic process		K17497	IPR002110 (SMART); IPR020683 (PFAM); IPR020683 (G3DSA:1.25.40.GENE3D); G3DSA:3.40.1090.10 (GENE3D); IPR002641 (PFAM); IPR020683 (G3DSA:1.25.40.GENE3D); PTHR24139:SF27 (PANTHER); PTHR24139 (PANTHER); IPR002110 (PROSITE_PROFILES); IPR020683 (PROSITE_PROFILES); IPR016035 (SUPERFAMILY); IPR020683 (SUPERFAMILY)
comp191700_c0_seq7	85 88 kda calcium-independent phospholipase a2-like isoform x2	1082	5	5.84132e-45	0.728	gi|556100364|gb|ESO89016.1|hypothetical protein LOTGIDRAFT_154089 [Lottia gigantea]	ESO89016	77	174.481	129	100	0	-		-	PTHR24139:SF33 (PANTHER); PTHR24139 (PANTHER)
comp180955_c1_seq2	a chain crystal structure of adp-ribosyl cyclase complexed with ara-2 f-adp-ribose at angstrom	1398	5	1.50961e-38	0.522	gi|585670991|ref|XP_002735899.2|PREDICTED: ADP-ribosyl cyclase-like [Saccoglossus kowalevskii]	XP_002735899	54	150.599	246	133	1	F:NAD+ nucleosidase activity		K01242	G3DSA:1.20.82.10 (GENE3D); IPR003193 (PFAM); IPR016040 (G3DSA:3.40.50.GENE3D); IPR003193 (PANTHER); CYTOPLASMIC_DOMAIN (PHOBIUS); NON_CYTOPLASMIC_DOMAIN (PHOBIUS); TRANSMEMBRANE (PHOBIUS); SSF52309 (SUPERFAMILY); TMhelix (TMHMM)
comp180824_c1_seq1	a chain crystal structure of the extracellular region of the group ii metabotropic glutamate receptor complexed with -acpd	4043	5	1.00631e-115	0.492	gi|405953634|gb|EKC21258.1|Metabotropic glutamate receptor 7 [Crassostrea gigas]	EKC21258	49	408.683	1021	508	1	F:protein binding		-	NON_CYTOPLASMIC_DOMAIN (PHOBIUS); CYTOPLASMIC_DOMAIN (PHOBIUS); TRANSMEMBRANE (PHOBIUS); IPR008983 (SUPERFAMILY)
comp188468_c3_seq1	a disintegrin and metalloproteinase with thrombospondin motifs 1	3503	5	2.74046e-74	0.468	gi|405975264|gb|EKC39843.1|A disintegrin and metalloproteinase with thrombospondin motifs 1 [Crassostrea gigas]	EKC39843	54	240.35	377	204	0	-		-	IPR000884 (SMART); IPR000884 (PFAM); G3DSA:2.20.100.10 (GENE3D); PTHR13723 (PANTHER); PTHR13723:SF170 (PANTHER); NON_CYTOPLASMIC_DOMAIN (PHOBIUS); TRANSMEMBRANE (PHOBIUS); CYTOPLASMIC_DOMAIN (PHOBIUS); IPR000884 (PROSITE_PROFILES); IPR000884 (SUPERFAMILY); TMhelix (TMHMM)
comp143455_c1_seq1	a disintegrin and metalloproteinase with thrombospondin motifs 14	5806	5	0	0.546	gi|405953898|gb|EKC21467.1|A disintegrin and metalloproteinase with thrombospondin motifs 3 [Crassostrea gigas]	EKC21467	60	778.089	964	584	4	F:zinc ion binding; C:proteinaceous extracellular matrix; P:proteolysis; F:metalloendopeptidase activity		-	IPR013273 (PRINTS); IPR000884 (SMART); G3DSA:2.20.100.10 (GENE3D); IPR002870 (PFAM); IPR000884 (PFAM); IPR001590 (PFAM); IPR024079 (G3DSA:3.40.390.GENE3D); IPR010294 (PFAM); PTHR13723 (PANTHER); TRANSMEMBRANE (PHOBIUS); NON_CYTOPLASMIC_DOMAIN (PHOBIUS); CYTOPLASMIC_DOMAIN (PHOBIUS); IPR000884 (PROSITE_PROFILES); IPR000884 (PROSITE_PROFILES); IPR000884 (PROSITE_PROFILES); IPR000884 (PROSITE_PROFIL…
comp158332_c0_seq1	a disintegrin and metalloproteinase with thrombospondin motifs 16	3630	5	0	0.508	gi|556112027|gb|ESP00679.1|hypothetical protein LOTGIDRAFT_157969 [Lottia gigantea]	ESP00679	61	914.835	1035	632	4	F:zinc ion binding; C:proteinaceous extracellular matrix; F:metallopeptidase activity; F:protein binding		-	IPR013273 (PRINTS); IPR000884 (SMART); IPR010909 (PFAM); IPR013783 (G3DSA:2.60.40.GENE3D); G3DSA:2.20.100.10 (GENE3D); IPR000884 (PFAM); PTHR13723 (PANTHER); SIGNAL_PEPTIDE_C_REGION (PHOBIUS); SIGNAL_PEPTIDE_H_REGION (PHOBIUS); SIGNAL_PEPTIDE_N_REGION (PHOBIUS); SIGNAL_PEPTIDE (PHOBIUS); NON_CYTOPLASMIC_DOMAIN (PHOBIUS); IPR000884 (PROSITE_PROFILES); IPR000884 (PROSITE_PROFILES); IPR000884 (PROSI…
comp186013_c0_seq8	a disintegrin and metalloproteinase with thrombospondin motifs 16	3282	5	7.0983e-10	0.444	gi|296211423|ref|XP_002752403.1|PREDICTED: A disintegrin and metalloproteinase with thrombospondin motifs 20 [Callithrix jacchus]	XP_002752403	45	73.559	188	86	2	P:proteolysis; F:metalloendopeptidase activity		-	Coil (COILS); PF13574 (PFAM); IPR024079 (G3DSA:3.40.390.GENE3D); SIGNAL_PEPTIDE_H_REGION (PHOBIUS); NON_CYTOPLASMIC_DOMAIN (PHOBIUS); SIGNAL_PEPTIDE_N_REGION (PHOBIUS); SIGNAL_PEPTIDE_C_REGION (PHOBIUS); SIGNAL_PEPTIDE (PHOBIUS); IPR001590 (PROSITE_PROFILES); SignalP-noTM (SIGNALP_EUK); SSF55486 (SUPERFAMILY)
comp164571_c0_seq1	a disintegrin and metalloproteinase with thrombospondin motifs 18	7873	5	0	0.632	gi|556101138|gb|ESO89790.1|hypothetical protein LOTGIDRAFT_124670, partial [Lottia gigantea]	ESO89790	69	1212.98	1145	797	4	F:zinc ion binding; C:proteinaceous extracellular matrix; P:proteolysis; F:metalloendopeptidase activity	-	-	IPR013273 (PRINTS); IPR000884 (SMART); IPR002870 (PFAM); IPR000884 (PFAM); IPR024079 (G3DSA:3.40.390.GENE3D); IPR010294 (PFAM); IPR010909 (PFAM); G3DSA:2.20.100.10 (GENE3D); IPR001590 (PFAM); PTHR13723 (PANTHER); NON_CYTOPLASMIC_DOMAIN (PHOBIUS); SIGNAL_PEPTIDE_C_REGION (PHOBIUS); SIGNAL_PEPTIDE_N_REGION (PHOBIUS); SIGNAL_PEPTIDE (PHOBIUS); SIGNAL_PEPTIDE_H_REGION (PHOBIUS); IPR000884 (PROSITE_PR…
comp182961_c1_seq2	a disintegrin and metalloproteinase with thrombospondin motifs 18	3315	5	1.14063e-107	0.532	gi|405971016|gb|EKC35874.1|A disintegrin and metalloproteinase with thrombospondin motifs 18 [Crassostrea gigas]	EKC35874	61	366.696	437	270	2	P:proteolysis; F:metalloendopeptidase activity		-	IPR001590 (PFAM); IPR024079 (G3DSA:3.40.390.GENE3D); PTHR13723 (PANTHER); PTHR13723:SF153 (PANTHER); CYTOPLASMIC_DOMAIN (PHOBIUS); TRANSMEMBRANE (PHOBIUS); NON_CYTOPLASMIC_DOMAIN (PHOBIUS); IPR001590 (PROSITE_PROFILES); SignalP-noTM (SIGNALP_EUK); SSF55486 (SUPERFAMILY)
comp185078_c1_seq3	a disintegrin and metalloproteinase with thrombospondin motifs 2	5670	5	2.44555e-99	0.454	gi|405974827|gb|EKC39440.1|A disintegrin and metalloproteinase with thrombospondin motifs 2 [Crassostrea gigas]	EKC39440	51	360.147	591	304	2	P:proteolysis; F:metalloendopeptidase activity		-	IPR000884 (SMART); IPR000884 (PFAM); IPR024079 (G3DSA:3.40.390.GENE3D); IPR001590 (PFAM); G3DSA:2.20.100.10 (GENE3D); PTHR13723 (PANTHER); PTHR13723:SF170 (PANTHER); SIGNAL_PEPTIDE_N_REGION (PHOBIUS); NON_CYTOPLASMIC_DOMAIN (PHOBIUS); SIGNAL_PEPTIDE_C_REGION (PHOBIUS); SIGNAL_PEPTIDE_H_REGION (PHOBIUS); SIGNAL_PEPTIDE (PHOBIUS); CYTOPLASMIC_DOMAIN (PHOBIUS); TRANSMEMBRANE (PHOBIUS); IPR000884 (PR…
comp186992_c2_seq1	a disintegrin and metalloproteinase with thrombospondin motifs 2	3577	5	1.21353e-88	0.45	gi|405974827|gb|EKC39440.1|A disintegrin and metalloproteinase with thrombospondin motifs 2 [Crassostrea gigas]	EKC39440	50	322.783	552	280	2	F:metalloendopeptidase activity; P:proteolysis		-	IPR000884 (SMART); IPR000884 (PFAM); G3DSA:2.20.100.10 (GENE3D); IPR024079 (G3DSA:3.40.390.GENE3D); IPR001590 (PFAM); PTHR13723:SF170 (PANTHER); PTHR13723 (PANTHER); CYTOPLASMIC_DOMAIN (PHOBIUS); NON_CYTOPLASMIC_DOMAIN (PHOBIUS); TRANSMEMBRANE (PHOBIUS); IPR001590 (PROSITE_PROFILES); IPR000884 (PROSITE_PROFILES); IPR000884 (SUPERFAMILY); SSF55486 (SUPERFAMILY); TMhelix (TMHMM)
comp184828_c0_seq4	a disintegrin and metalloproteinase with thrombospondin motifs 2	1220	5	1.3942e-11	0.608	gi|395853390|ref|XP_003799195.1|PREDICTED: A disintegrin and metalloproteinase with thrombospondin motifs 2 [Otolemur garnettii]	XP_003799195	60	75.8702	66	40	1	F:protein binding		K01847	IPR001073 (PRINTS); IPR001073 (SMART); IPR000884 (SMART); IPR001073 (PFAM); G3DSA:2.20.100.10 (GENE3D); IPR008983 (G3DSA:2.60.120.GENE3D); IPR000884 (PFAM); PTHR13723 (PANTHER); PTHR13723:SF168 (PANTHER); SIGNAL_PEPTIDE_H_REGION (PHOBIUS); SIGNAL_PEPTIDE_N_REGION (PHOBIUS); SIGNAL_PEPTIDE_C_REGION (PHOBIUS); NON_CYTOPLASMIC_DOMAIN (PHOBIUS); SIGNAL_PEPTIDE (PHOBIUS); IPR000884 (PROSITE_PROFILES);…
comp87457_c0_seq1	a disintegrin and metalloproteinase with thrombospondin motifs 7-like	2815	5	0	0.706	gi|405950285|gb|EKC18282.1|A disintegrin and metalloproteinase with thrombospondin motifs 7 [Crassostrea gigas]	EKC18282	73	775.007	708	522	4	F:zinc ion binding; C:proteinaceous extracellular matrix; P:proteolysis; F:metalloendopeptidase activity		-	IPR013273 (PRINTS); IPR000884 (SMART); IPR000884 (PFAM); G3DSA:2.20.100.10 (GENE3D); IPR024079 (G3DSA:3.40.390.GENE3D); IPR001590 (PFAM); IPR002870 (PFAM); PTHR13723 (PANTHER); NON_CYTOPLASMIC_DOMAIN (PHOBIUS); SIGNAL_PEPTIDE_H_REGION (PHOBIUS); SIGNAL_PEPTIDE_C_REGION (PHOBIUS); SIGNAL_PEPTIDE (PHOBIUS); SIGNAL_PEPTIDE_N_REGION (PHOBIUS); IPR000884 (PROSITE_PROFILES); IPR001590 (PROSITE_PROFILES…
comp180647_c1_seq4	a disintegrin and metalloproteinase with thrombospondin motifs 7-like	4636	5	2.96389e-116	0.678	gi|405950285|gb|EKC18282.1|A disintegrin and metalloproteinase with thrombospondin motifs 7 [Crassostrea gigas]	EKC18282	64	412.149	401	260	2	C:extracellular matrix; F:metalloendopeptidase activity		-	IPR000884 (SMART); IPR010294 (PFAM); G3DSA:2.20.100.10 (GENE3D); IPR000884 (PFAM); PTHR13723 (PANTHER); IPR000884 (PROSITE_PROFILES); IPR000884 (PROSITE_PROFILES); IPR010909 (PROSITE_PROFILES); IPR000884 (PROSITE_PROFILES); IPR000884 (PROSITE_PROFILES); IPR000884 (PROSITE_PROFILES); IPR000884 (PROSITE_PROFILES); IPR000884 (SUPERFAMILY); IPR000884 (SUPERFAMILY); IPR000884 (SUPERFAMILY); IPR000884 …
comp174841_c2_seq1	a-kinase anchor protein 13-like isoform x3	8747	5	2.5355e-145	0.658	gi|524868594|ref|XP_005091098.1|PREDICTED: A-kinase anchor protein 13-like isoform X3 [Aplysia californica]	XP_005091098	65	507.294	598	394	2	P:regulation of Rho protein signal transduction; F:Rho guanyl-nucleotide exchange factor activity		-	Coil (COILS); Coil (COILS); Coil (COILS); IPR000219 (SMART); IPR001849 (SMART); IPR000219 (G3DSA:1.20.900.GENE3D); IPR000219 (PFAM); IPR011993 (G3DSA:2.30.29.GENE3D); IPR015721 (PANTHER); PTHR22825:SF7 (PANTHER); NON_CYTOPLASMIC_DOMAIN (PHOBIUS); SIGNAL_PEPTIDE_C_REGION (PHOBIUS); SIGNAL_PEPTIDE_N_REGION (PHOBIUS); SIGNAL_PEPTIDE_H_REGION (PHOBIUS); SIGNAL_PEPTIDE (PHOBIUS); IPR000219 (PROSITE_PR…
comp173002_c1_seq2	a-kinase anchor protein 14	1367	5	9.48389e-91	0.83	gi|405958525|gb|EKC24647.1|A-kinase anchor protein 14 [Crassostrea gigas]	EKC24647	88	285.419	188	167	0	-		K16530	IPR025663 (PFAM)
comp173002_c1_seq4	a-kinase anchor protein 14	1385	5	9.50572e-89	0.796	gi|405958525|gb|EKC24647.1|A-kinase anchor protein 14 [Crassostrea gigas]	EKC24647	86	280.411	194	167	0	-		K16530	IPR025663 (PFAM)
comp179797_c0_seq2	a-kinase anchor protein 17a-like	2439	5	8.51483e-120	0.778	gi|556113295|gb|ESP01947.1|hypothetical protein LOTGIDRAFT_111325 [Lottia gigantea]	ESP01947	78	379.022	273	215	6	P:regulation of RNA splicing; F:protein kinase A binding; P:regulation of transcription, DNA-dependent; C:nuclear speck; P:B cell activation; P:signal transduction	-	-	Coil (COILS); Coil (COILS); PTHR12484 (PANTHER); PTHR12484:SF3 (PANTHER)
comp173448_c0_seq3	a-kinase anchor protein 9-like	4463	5	2.96643e-154	0.546	gi|585713433|ref|XP_006825094.1|PREDICTED: A-kinase anchor protein 9-like [Saccoglossus kowalevskii]	XP_006825094	58	534.258	1017	592	0	-		-	NON_CYTOPLASMIC_DOMAIN (PHOBIUS); SIGNAL_PEPTIDE_N_REGION (PHOBIUS); SIGNAL_PEPTIDE_C_REGION (PHOBIUS); SIGNAL_PEPTIDE (PHOBIUS); SIGNAL_PEPTIDE_H_REGION (PHOBIUS); SignalP-noTM (SIGNALP_EUK); SignalP-noTM (SIGNALP_GRAM_NEGATIVE); SignalP-TM (SIGNALP_GRAM_POSITIVE)
comp173744_c1_seq1	a-kinase anchor protein 9-like	4487	5	4.34335e-153	0.544	gi|585713433|ref|XP_006825094.1|PREDICTED: A-kinase anchor protein 9-like [Saccoglossus kowalevskii]	XP_006825094	58	530.791	1025	596	0	-		-	NON_CYTOPLASMIC_DOMAIN (PHOBIUS); SIGNAL_PEPTIDE_N_REGION (PHOBIUS); SIGNAL_PEPTIDE_C_REGION (PHOBIUS); SIGNAL_PEPTIDE (PHOBIUS); SIGNAL_PEPTIDE_H_REGION (PHOBIUS); SignalP-noTM (SIGNALP_EUK); SignalP-noTM (SIGNALP_GRAM_NEGATIVE); SignalP-TM (SIGNALP_GRAM_POSITIVE)
comp175112_c0_seq1	a-kinase anchor protein 9-like	4310	5	1.88558e-143	0.534	gi|585713433|ref|XP_006825094.1|PREDICTED: A-kinase anchor protein 9-like [Saccoglossus kowalevskii]	XP_006825094	57	500.36	1017	586	0	-		-	NON_CYTOPLASMIC_DOMAIN (PHOBIUS); SIGNAL_PEPTIDE_N_REGION (PHOBIUS); SIGNAL_PEPTIDE_C_REGION (PHOBIUS); SIGNAL_PEPTIDE (PHOBIUS); SIGNAL_PEPTIDE_H_REGION (PHOBIUS); SignalP-noTM (SIGNALP_EUK); SignalP-noTM (SIGNALP_GRAM_NEGATIVE); SignalP-TM (SIGNALP_GRAM_POSITIVE)
comp175339_c2_seq7	a-kinase anchor protein 9-like	4334	5	3.23841e-142	0.534	gi|585713433|ref|XP_006825094.1|PREDICTED: A-kinase anchor protein 9-like [Saccoglossus kowalevskii]	XP_006825094	57	496.893	1025	590	0	-		-	NON_CYTOPLASMIC_DOMAIN (PHOBIUS); SIGNAL_PEPTIDE_N_REGION (PHOBIUS); SIGNAL_PEPTIDE_C_REGION (PHOBIUS); SIGNAL_PEPTIDE (PHOBIUS); SIGNAL_PEPTIDE_H_REGION (PHOBIUS); SignalP-TM (SIGNALP_GRAM_POSITIVE); SignalP-noTM (SIGNALP_GRAM_NEGATIVE); SignalP-noTM (SIGNALP_EUK)
comp183092_c0_seq3	a-kinase anchor protein 9-like	12808	5	5.67134e-107	0.536	gi|524872980|ref|XP_005093244.1|PREDICTED: A-kinase anchor protein 9-like [Aplysia californica]	XP_005093244	54	397.127	1100	602	0	-		-	Coil (COILS); Coil (COILS); Coil (COILS); Coil (COILS); Coil (COILS); Coil (COILS); Coil (COILS); Coil (COILS); Coil (COILS); Coil (COILS); Coil (COILS); Coil (COILS); Coil (COILS); Coil (COILS); Coil (COILS); Coil (COILS); Coil (COILS); Coil (COILS); Coil (COILS); Coil (COILS); Coil (COILS); Coil (COILS); Coil (COILS); Coil (COILS); Coil (COILS); Coil (COILS); Coil (COILS); Coil (COILS); Coil (C…
comp176840_c1_seq1	a-kinase-interacting protein 1-like	1579	5	1.78139e-09	0.622	gi|72048013|ref|XP_800774.1|PREDICTED: A-kinase-interacting protein 1-like [Strongylocentrotus purpuratus] >gi|115681630|ref|XP_001181019.1| PREDICTED: A-kinase-interacting protein 1-like [Strongylocentrotus purpuratus]	XP_800774	68	66.6254	61	42	0	-		-	PTHR14330 (PANTHER); PTHR14330:SF2 (PANTHER)
comp183929_c0_seq1	abc subfamily abcg	3765	5	1.92466e-103	0.746	gi|321472548|gb|EFX83518.1|ABC protein, subfamily ABCG [Daphnia pulex]	EFX83518	75	353.984	284	213	3	F:nucleoside-triphosphatase activity; C:membrane; F:nucleotide binding	EC:3.6.1.15	-	CYTOPLASMIC_DOMAIN (PHOBIUS); TRANSMEMBRANE (PHOBIUS); NON_CYTOPLASMIC_DOMAIN (PHOBIUS); CYTOPLASMIC_DOMAIN (PHOBIUS); TRANSMEMBRANE (PHOBIUS); TRANSMEMBRANE (PHOBIUS); NON_CYTOPLASMIC_DOMAIN (PHOBIUS); TMhelix (TMHMM); TMhelix (TMHMM)
comp98040_c2_seq1	abc transporter g family member 20-like	3235	5	0	0.632	gi|548378095|ref|XP_005733761.1|PREDICTED: ABC transporter G family member 20-like [Pundamilia nyererei]	XP_005733761	64	583.563	703	450	4	P:transport; C:membrane; F:ATP binding; F:ATPase activity, coupled to transmembrane movement of substances		-	IPR000412 (PRINTS); IPR003593 (SMART); PF12698 (PFAM); IPR003439 (PFAM); IPR027417 (G3DSA:3.40.50.GENE3D); PTHR24220:SF417 (PANTHER); PTHR24220 (PANTHER); IPR017871 (PROSITE_PATTERNS); IPR017871 (PROSITE_PATTERNS); CYTOPLASMIC_DOMAIN (PHOBIUS); TRANSMEMBRANE (PHOBIUS); CYTOPLASMIC_DOMAIN (PHOBIUS); TRANSMEMBRANE (PHOBIUS); TRANSMEMBRANE (PHOBIUS); CYTOPLASMIC_DOMAIN (PHOBIUS); TRANSMEMBRANE (PHOB…
comp176842_c1_seq8	abc transporter g family member 23-like	2300	5	2.61429e-134	0.63	gi|443690383|gb|ELT92522.1|hypothetical protein CAPTEDRAFT_162923 [Capitella teleta]	ELT92522	68	423.32	436	299	2	F:ATPase activity; F:ATP binding		-	IPR003593 (SMART); IPR003439 (PFAM); G3DSA:3.40.1710.10 (GENE3D); IPR027417 (G3DSA:3.40.50.GENE3D); PTHR24220 (PANTHER); PTHR24220:SF417 (PANTHER); IPR017871 (PROSITE_PATTERNS); NON_CYTOPLASMIC_DOMAIN (PHOBIUS); TRANSMEMBRANE (PHOBIUS); CYTOPLASMIC_DOMAIN (PHOBIUS); IPR003439 (PROSITE_PROFILES); IPR027417 (SUPERFAMILY)
comp187868_c0_seq3	abcb p-glyco protein	3206	5	0	0.708	gi|154551045|gb|ABS83556.1|ABCB/p-glycoprotein-like protein [Mytilus californianus]	ABS83556	72	699.893	646	466	4	F:ATP binding; C:integral to membrane; P:transmembrane transport; F:ATPase activity, coupled to transmembrane movement of substances	EC:3.6.1.3	K01338	IPR003593 (SMART); G3DSA:1.20.1560.10 (GENE3D); IPR003439 (PFAM); IPR027417 (G3DSA:3.40.50.GENE3D); IPR001140 (PFAM); PTHR24221 (PANTHER); PTHR24221:SF178 (PANTHER); IPR017871 (PROSITE_PATTERNS); TRANSMEMBRANE (PHOBIUS); CYTOPLASMIC_DOMAIN (PHOBIUS); CYTOPLASMIC_DOMAIN (PHOBIUS); TRANSMEMBRANE (PHOBIUS); TRANSMEMBRANE (PHOBIUS); NON_CYTOPLASMIC_DOMAIN (PHOBIUS); TRANSMEMBRANE (PHOBIUS); NON_CYTOP…
comp187890_c1_seq4	abcb p-glyco protein	2854	5	0	0.746	gi|348591352|emb|CAX46411.2|ABCB/P-glycoprotein-like protein [Mytilus galloprovincialis]	CAX46411	76	1077	878	676	4	F:ATP binding; C:integral to membrane; F:ATPase activity, coupled to transmembrane movement of substances; P:transmembrane transport	EC:3.6.1.3	K10646	IPR003593 (SMART); IPR027417 (G3DSA:3.40.50.GENE3D); IPR003439 (PFAM); G3DSA:1.20.1560.10 (GENE3D); IPR001140 (PFAM); PTHR24221 (PANTHER); PTHR24221:SF138 (PANTHER); IPR017871 (PROSITE_PATTERNS); IPR017871 (PROSITE_PATTERNS); TRANSMEMBRANE (PHOBIUS); CYTOPLASMIC_DOMAIN (PHOBIUS); CYTOPLASMIC_DOMAIN (PHOBIUS); TRANSMEMBRANE (PHOBIUS); TRANSMEMBRANE (PHOBIUS); NON_CYTOPLASMIC_DOMAIN (PHOBIUS); NON_…
comp158696_c0_seq1	abcb p-glyco protein	2132	5	0	0.788	gi|405970024|gb|EKC34962.1|Multidrug resistance protein 1 [Crassostrea gigas]	EKC34962	81	728.013	527	431	5	P:transmembrane transport; C:integral to membrane; F:ATPase activity, coupled to transmembrane movement of substances; P:ATP catabolic process; F:ATP binding	-	-	IPR003593 (SMART); G3DSA:1.20.1560.10 (GENE3D); IPR027417 (G3DSA:3.40.50.GENE3D); IPR003439 (PFAM); IPR001140 (PFAM); PTHR24221 (PANTHER); IPR017871 (PROSITE_PATTERNS); TRANSMEMBRANE (PHOBIUS); NON_CYTOPLASMIC_DOMAIN (PHOBIUS); NON_CYTOPLASMIC_DOMAIN (PHOBIUS); TRANSMEMBRANE (PHOBIUS); TRANSMEMBRANE (PHOBIUS); CYTOPLASMIC_DOMAIN (PHOBIUS); TRANSMEMBRANE (PHOBIUS); CYTOPLASMIC_DOMAIN (PHOBIUS); CY…
comp158696_c0_seq2	abcb p-glyco protein	2783	5	0	0.796	gi|348591352|emb|CAX46411.2|ABCB/P-glycoprotein-like protein [Mytilus galloprovincialis]	CAX46411	82	562.762	383	317	5	P:transmembrane transport; C:integral to membrane; F:ATPase activity, coupled to transmembrane movement of substances; P:ATP catabolic process; F:ATP binding	-	-	IPR003593 (SMART); IPR003439 (PFAM); IPR027417 (G3DSA:3.40.50.GENE3D); IPR001140 (PFAM); G3DSA:1.20.1560.10 (GENE3D); PTHR24221 (PANTHER); PTHR24221:SF138 (PANTHER); IPR017871 (PROSITE_PATTERNS); TRANSMEMBRANE (PHOBIUS); NON_CYTOPLASMIC_DOMAIN (PHOBIUS); CYTOPLASMIC_DOMAIN (PHOBIUS); TRANSMEMBRANE (PHOBIUS); NON_CYTOPLASMIC_DOMAIN (PHOBIUS); CYTOPLASMIC_DOMAIN (PHOBIUS); TRANSMEMBRANE (PHOBIUS); …
comp182584_c1_seq1	abcb p-glyco protein	1251	5	2.9791e-109	0.696	gi|154551045|gb|ABS83556.1|ABCB/p-glycoprotein-like protein [Mytilus californianus]	ABS83556	70	360.918	347	245	1	F:nucleoside-triphosphatase activity	EC:3.6.1.15	-	SIGNAL_PEPTIDE_C_REGION (PHOBIUS); SIGNAL_PEPTIDE_N_REGION (PHOBIUS); NON_CYTOPLASMIC_DOMAIN (PHOBIUS); SIGNAL_PEPTIDE (PHOBIUS); SIGNAL_PEPTIDE_H_REGION (PHOBIUS)
comp176718_c2_seq1	abhydrolase domain containing 4	3145	5	5.04213e-135	0.732	gi|405972623|gb|EKC37383.1|Abhydrolase domain-containing protein 4 [Crassostrea gigas]	EKC37383	75	424.476	344	260	1	F:hydrolase activity		-	IPR000073 (PRINTS); IPR029058 (G3DSA:3.40.50.GENE3D); PF12697 (PFAM); PTHR10992 (PANTHER); PTHR10992:SF737 (PANTHER); IPR029058 (SUPERFAMILY)
comp184237_c2_seq3	abhydrolase domain-containing protein 14a	1419	5	3.07409e-53	0.586	gi|405977393|gb|EKC41849.1|Abhydrolase domain-containing protein 14A [Crassostrea gigas]	EKC41849	59	191.045	269	161	0	-		K13706	IPR029059 (PFAM); IPR029058 (G3DSA:3.40.50.GENE3D); PTHR10992:SF280 (PANTHER); PTHR10992 (PANTHER); TRANSMEMBRANE (PHOBIUS); CYTOPLASMIC_DOMAIN (PHOBIUS); NON_CYTOPLASMIC_DOMAIN (PHOBIUS); IPR029058 (SUPERFAMILY); TMhelix (TMHMM)
comp184237_c2_seq20	abhydrolase domain-containing protein 14a	1399	5	3.77636e-49	0.608	gi|387914986|gb|AFK11102.1|Abhydrolase domain-containing protein 14A [Callorhinchus milii]	AFK11102	60	180.259	238	145	0	-		K13706	IPR029059 (PFAM); IPR029058 (G3DSA:3.40.50.GENE3D); PTHR10992 (PANTHER); PTHR10992:SF280 (PANTHER); IPR029058 (SUPERFAMILY)
comp62696_c0_seq1	abhydrolase domain-containing protein 16a-like	2104	5	0	0.692	gi|405962683|gb|EKC28334.1|Protein BAT5 [Crassostrea gigas]	EKC28334	74	622.468	522	387	0	-		-	IPR029058 (G3DSA:3.40.50.GENE3D); IPR029059 (PFAM); PTHR12277:SF44 (PANTHER); PTHR12277 (PANTHER); IPR029058 (SUPERFAMILY); TMhelix (TMHMM); TMhelix (TMHMM)
comp188256_c0_seq1	abhydrolase domain-containing protein 16a-like	1092	5	4.90765e-77	0.63	gi|405962683|gb|EKC28334.1|Protein BAT5 [Crassostrea gigas]	EKC28334	69	257.684	244	170	0	-		-	PTHR12277:SF44 (PANTHER); PTHR12277 (PANTHER); TMhelix (TMHMM); TMhelix (TMHMM)
comp177432_c0_seq8	abl interactor 2-like isoform x7	1751	5	1.92402e-70	0.886	gi|556096758|gb|ESO85410.1|hypothetical protein LOTGIDRAFT_107808 [Lottia gigantea]	ESO85410	89	243.432	146	130	2	F:protein binding; C:cytoplasm		K05751	Coil (COILS); Coil (COILS); IPR001452 (PRINTS); IPR001452 (SMART); IPR012849 (PFAM); IPR001452 (PFAM); G3DSA:2.30.30.40 (GENE3D); IPR028457 (PANTHER); IPR001452 (PROSITE_PROFILES); IPR000727 (PROSITE_PROFILES); IPR001452 (SUPERFAMILY)
comp161327_c0_seq3	acetolactate synthase-like protein	2591	5	0	0.868	gi|405971019|gb|EKC35877.1|Acetolactate synthase-like protein [Crassostrea gigas]	EKC35877	88	938.332	630	559	4	F:transferase activity; P:metabolic process; F:magnesium ion binding; F:thiamine pyrophosphate binding	-	-	IPR011766 (PFAM); IPR029035 (G3DSA:3.40.50.GENE3D); IPR012000 (PFAM); IPR012001 (PFAM); IPR029061 (G3DSA:3.40.50.GENE3D); IPR029061 (G3DSA:3.40.50.GENE3D); PTHR18968 (PANTHER); PTHR18968:SF127 (PANTHER); IPR000399 (PROSITE_PATTERNS); CYTOPLASMIC_DOMAIN (PHOBIUS); NON_CYTOPLASMIC_DOMAIN (PHOBIUS); TRANSMEMBRANE (PHOBIUS); IPR029061 (SUPERFAMILY); IPR029035 (SUPERFAMILY); IPR029061 (SUPERFAMILY); T…
comp173770_c1_seq2	acetyl- acetyltransferase mitochondrial	1704	5	4.70869e-153	0.818	gi|405951515|gb|EKC19421.1|Acetyl-CoA acetyltransferase B, mitochondrial [Crassostrea gigas]	EKC19421	83	457.603	304	255	2	P:metabolic process; F:transferase activity, transferring acyl groups other than amino-acyl groups		-	IPR002155 (PIRSF); IPR016038 (G3DSA:3.40.47.GENE3D); IPR020616 (PFAM); IPR002155 (TIGRFAM); IPR016038 (G3DSA:3.40.47.GENE3D); PTHR18919:SF79 (PANTHER); PTHR18919 (PANTHER); IPR020615 (PROSITE_PATTERNS); IPR016039 (SUPERFAMILY)
comp139188_c1_seq1	acetyl- acetyltransferase mitochondrial-like	1984	5	0	0.828	gi|405951515|gb|EKC19421.1|Acetyl-CoA acetyltransferase B, mitochondrial [Crassostrea gigas]	EKC19421	85	586.26	399	340	2	P:metabolic process; F:transferase activity, transferring acyl groups other than amino-acyl groups		-	IPR002155 (PIRSF); IPR020617 (PFAM); IPR020616 (PFAM); IPR002155 (TIGRFAM); IPR016038 (G3DSA:3.40.47.GENE3D); IPR016038 (G3DSA:3.40.47.GENE3D); PTHR18919:SF79 (PANTHER); PTHR18919 (PANTHER); IPR020610 (PROSITE_PATTERNS); IPR020613 (PROSITE_PATTERNS); IPR020615 (PROSITE_PATTERNS); IPR016039 (SUPERFAMILY); IPR016039 (SUPERFAMILY)
comp182534_c0_seq6	acetyl- carboxylase	7761	5	0	0.804	gi|556114482|gb|ESP03134.1|hypothetical protein LOTGIDRAFT_199489 [Lottia gigantea]	ESP03134	83	3332.73	2271	1897	7	P:fatty acid biosynthetic process; F:metal ion binding; F:ATP binding; F:biotin carboxylase activity; F:acetyl-CoA carboxylase activity; C:biotin carboxylase complex; P:pyruvate metabolic process	EC:6.3.4.14; EC:6.4.1.2	K01958	no IPS match
comp185369_c4_seq1	acetyl- carboxylase	1308	5	5.47162e-98	0.792	gi|405978384|gb|EKC42781.1|Acetyl-CoA carboxylase [Crassostrea gigas]	EKC42781	80	305.834	230	185	0	-		-	NON_CYTOPLASMIC_DOMAIN (PHOBIUS); TRANSMEMBRANE (PHOBIUS); CYTOPLASMIC_DOMAIN (PHOBIUS); TMhelix (TMHMM)
comp189480_c0_seq2	acetyl- cytosolic-like	2217	5	0	0.82	gi|260782216|ref|XP_002586186.1|hypothetical protein BRAFLDRAFT_109688 [Branchiostoma floridae] >gi|229271281|gb|EEN42197.1| hypothetical protein BRAFLDRAFT_109688 [Branchiostoma floridae]	XP_002586186	84	544.658	379	319	2	F:transferase activity, transferring acyl groups other than amino-acyl groups; P:metabolic process	EC:2.3.1.0	-	no IPS match
comp168914_c0_seq1	acetyl- mitochondrial	1260	5	2.23565e-30	0.902	gi|405951515|gb|EKC19421.1|Acetyl-CoA acetyltransferase B, mitochondrial [Crassostrea gigas]	EKC19421	92	130.568	93	86	2	F:transferase activity, transferring acyl groups other than amino-acyl groups; P:metabolic process	EC:2.3.1.0	K14549	IPR020617 (PFAM); IPR016038 (G3DSA:3.40.47.GENE3D); PTHR18919 (PANTHER); PTHR18919:SF79 (PANTHER); IPR020610 (PROSITE_PATTERNS); IPR020613 (PROSITE_PATTERNS); IPR016039 (SUPERFAMILY)
comp186011_c0_seq10	acetyl- synthetase	817	5	1.34881e-95	0.786	gi|405976077|gb|EKC40598.1|Acyl-CoA synthetase family member 2, mitochondrial [Crassostrea gigas]	EKC40598	82	304.679	212	174	2	F:catalytic activity; P:metabolic process	-	-	G3DSA:2.30.38.10 (GENE3D); IPR025110 (PFAM); IPR000873 (PFAM); G3DSA:3.30.300.30 (GENE3D); PTHR24095 (PANTHER); SSF56801 (SUPERFAMILY)
comp149447_c0_seq1	acetyl-coenzyme a cytoplasmic-like	1566	5	0	0.804	gi|556098067|gb|ESO86719.1|hypothetical protein LOTGIDRAFT_128665 [Lottia gigantea]	ESO86719	84	768.074	512	432	2	P:metabolic process; F:catalytic activity		-	G3DSA:3.40.50.980 (GENE3D); IPR000873 (PFAM); G3DSA:3.40.50.980 (GENE3D); PTHR24095:SF126 (PANTHER); PTHR24095 (PANTHER); IPR020845 (PROSITE_PATTERNS); IPR018247 (PROSITE_PATTERNS); SSF56801 (SUPERFAMILY); TMhelix (TMHMM)
comp186619_c0_seq1	acetyl-coenzyme a synthetase	1747	5	2.15853e-76	0.856	gi|405964691|gb|EKC30144.1|Acetyl-coenzyme A synthetase [Crassostrea gigas]	EKC30144	88	266.159	169	150	0	-		-	no IPS match
comp126160_c0_seq1	acetyl-coenzyme a transporter 1-like	2518	5	0	0.782	gi|556093889|gb|ESO82542.1|hypothetical protein LOTGIDRAFT_197858 [Lottia gigantea]	ESO82542	83	660.603	450	377	3	C:integral to membrane; F:acetyl-CoA transporter activity; P:acetyl-CoA transport	-	-	IPR024371 (PFAM); IPR024371 (PTHR12778:PANTHER); PTHR12778 (PANTHER); CYTOPLASMIC_DOMAIN (PHOBIUS); CYTOPLASMIC_DOMAIN (PHOBIUS); TRANSMEMBRANE (PHOBIUS); TRANSMEMBRANE (PHOBIUS); TRANSMEMBRANE (PHOBIUS); CYTOPLASMIC_DOMAIN (PHOBIUS); TRANSMEMBRANE (PHOBIUS); TRANSMEMBRANE (PHOBIUS); TRANSMEMBRANE (PHOBIUS); TRANSMEMBRANE (PHOBIUS); TRANSMEMBRANE (PHOBIUS); TRANSMEMBRANE (PHOBIUS); NON_CYTOPLASMI…
comp171838_c0_seq1	acetylcholine receptor subunit alpha-like 2	1312	5	7.34492e-20	0.524	gi|307188901|gb|EFN73450.1|Acetylcholine receptor subunit alpha-like 2 [Camponotus floridanus]	EFN73450	54	97.8265	162	89	4	C:cell part; F:extracellular ligand-gated ion channel activity; P:ion transport; C:integral to membrane	-	-	IPR006202 (G3DSA:2.70.170.GENE3D); IPR006202 (PFAM); IPR006201 (PANTHER); PTHR18945:SF481 (PANTHER); SIGNAL_PEPTIDE_N_REGION (PHOBIUS); SIGNAL_PEPTIDE_C_REGION (PHOBIUS); SIGNAL_PEPTIDE (PHOBIUS); SIGNAL_PEPTIDE_H_REGION (PHOBIUS); NON_CYTOPLASMIC_DOMAIN (PHOBIUS); SignalP-noTM (SIGNALP_EUK); IPR006202 (SUPERFAMILY)
comp191631_c0_seq5	acetylcholinesterase precursor	2428	5	2.8133e-37	0.482	gi|300431745|gb|ADK12697.1|acetylcholinesterase precursor [Tetranychus urticae] >gi|300431749|gb|ADK12699.1| acetylcholinesterase precursor [Tetranychus urticae]	ADK12697	49	158.688	382	188	3	F:hydrolase activity; F:cholinesterase activity; F:acetylcholinesterase activity		-	IPR002018 (PFAM); IPR029058 (G3DSA:3.40.50.GENE3D); PTHR11559 (PANTHER); IPR029058 (SUPERFAMILY)
comp159114_c0_seq1	acetylcholinesterase precursor	385	5	3.21492e-14	0.538	gi|165941749|gb|ABY75631.1|acetylcholinesterase-1 precursor [Locusta migratoria manilensis]	ABY75631	53	77.7962	130	70	3	F:hydrolase activity; F:cholinesterase activity; F:acetylcholinesterase activity		-	IPR002018 (PFAM); IPR029058 (G3DSA:3.40.50.GENE3D); PTHR11559 (PANTHER); IPR029058 (SUPERFAMILY)
comp159114_c0_seq2	acetylcholinesterase precursor	310	5	5.02348e-10	0.546	gi|497155840|emb|CCV19960.1|acetylcholinesterase precursor [Kampimodromus aberrans]	CCV19960	5.02348e-10	57	65.855	90	5	F:hydrolase activity; P:metabolic process; F:cholinesterase activity; F:neurexin family protein binding; C:membrane		-	IPR002018 (PFAM); IPR029058 (G3DSA:3.40.50.GENE3D); PTHR11559 (PANTHER); IPR029058 (SUPERFAMILY)
comp163703_c0_seq1	achain 4ank: a designed ankyrin repeat protein with four identical consensus repeats	409	5	1.50666e-15	0.568	gi|28373837|pdb|1N0R|AChain A, 4ank: A Designed Ankyrin Repeat Protein With Four Identical Consensus Repeats	1N0R_A	58	77.7962	110	64	1	F:protein binding		-	IPR002110 (SMART); IPR002110 (PFAM); IPR020683 (G3DSA:1.25.40.GENE3D); IPR020683 (PFAM); PTHR24198 (PANTHER); IPR002110 (PROSITE_PROFILES); IPR020683 (PROSITE_PROFILES); IPR002110 (PROSITE_PROFILES); IPR002110 (PROSITE_PROFILES); IPR020683 (SUPERFAMILY)
comp176956_c1_seq11	achain cholesterol esterase from bos taurus	234	5	5.80698e-23	0.714	gi|556096263|gb|ESO84915.1|hypothetical protein LOTGIDRAFT_85685, partial [Lottia gigantea]	ESO84915	78	97.4413	70	55	5	C:cytoplasm; F:lipase activity; P:lipid catabolic process; C:extracellular region; F:carboxylic ester hydrolase activity	EC:3.1.1.0	K03253	IPR002018 (PFAM); IPR029058 (G3DSA:3.40.50.GENE3D); PTHR11559 (PANTHER); IPR029058 (SUPERFAMILY); TMhelix (TMHMM); TMhelix (TMHMM)
comp181389_c1_seq2	achain crystal structure analysis of the monomeric srcr domain of mouse marco	1161	5	2.86805e-25	0.66	gi|146387332|pdb|2OY3|AChain A, Crystal Structure Analysis Of The Monomeric Srcr Domain Of Mouse Marco >gi|146387333|pdb|2OYA|A Chain A, Crystal Structure Analysis Of The Dimeric Form Of The Srcr Domain Of Mouse Marco >gi|146387334|pdb|2OYA|B Chain B, Crystal Structure Analysis Of The Dimeric Form Of The Srcr Domain Of Mouse Marco	2OY3_A	69	108.227	89	62	7	F:scavenger receptor activity; F:receptor activity; C:collagen; C:integral to membrane; C:membrane; P:receptor-mediated endocytosis; P:innate immune response		K13884	TRANSMEMBRANE (PHOBIUS); NON_CYTOPLASMIC_DOMAIN (PHOBIUS); CYTOPLASMIC_DOMAIN (PHOBIUS); TMhelix (TMHMM)
comp180212_c2_seq2	achain crystal structure of engineered northeast structural genomics consortium target	985	5	5.75854e-20	0.612	gi|28373837|pdb|1N0R|AChain A, 4ank: A Designed Ankyrin Repeat Protein With Four Identical Consensus Repeats	1N0R_A	65	93.5893	98	64	1	F:protein binding		-	IPR002110 (PRINTS); IPR002110 (SMART); IPR020683 (G3DSA:1.25.40.GENE3D); IPR020683 (PFAM); PTHR24203:SF0 (PANTHER); PTHR24203 (PANTHER); IPR002110 (PROSITE_PROFILES); IPR020683 (PROSITE_PROFILES); IPR002110 (PROSITE_PROFILES); IPR020683 (SUPERFAMILY)
comp180212_c2_seq9	achain crystal structure of engineered northeast structural genomics consortium target	998	5	5.92118e-20	0.612	gi|28373837|pdb|1N0R|AChain A, 4ank: A Designed Ankyrin Repeat Protein With Four Identical Consensus Repeats	1N0R_A	65	93.5893	98	64	1	F:protein binding		-	IPR002110 (PRINTS); IPR002110 (SMART); IPR020683 (G3DSA:1.25.40.GENE3D); IPR020683 (PFAM); PTHR24203:SF0 (PANTHER); PTHR24203 (PANTHER); IPR002110 (PROSITE_PROFILES); IPR020683 (PROSITE_PROFILES); IPR002110 (PROSITE_PROFILES); IPR020683 (SUPERFAMILY)
comp180212_c2_seq17	achain crystal structure of engineered northeast structural genomics consortium target	1106	5	7.84747e-20	0.612	gi|28373837|pdb|1N0R|AChain A, 4ank: A Designed Ankyrin Repeat Protein With Four Identical Consensus Repeats	1N0R_A	65	93.5893	98	64	1	F:protein binding		-	IPR002110 (PRINTS); IPR002110 (SMART); IPR020683 (G3DSA:1.25.40.GENE3D); IPR020683 (PFAM); PTHR24203:SF0 (PANTHER); PTHR24203 (PANTHER); IPR002110 (PROSITE_PROFILES); IPR020683 (PROSITE_PROFILES); IPR002110 (PROSITE_PROFILES); IPR020683 (SUPERFAMILY)
comp180212_c2_seq5	achain crystal structure of engineered northeast structural genomics consortium target	1414	5	2.74272e-19	0.612	gi|28373837|pdb|1N0R|AChain A, 4ank: A Designed Ankyrin Repeat Protein With Four Identical Consensus Repeats	1N0R_A	65	93.5893	98	64	1	F:protein binding		-	IPR002110 (PRINTS); IPR002110 (SMART); IPR020683 (G3DSA:1.25.40.GENE3D); IPR020683 (PFAM); PTHR24203:SF0 (PANTHER); PTHR24203 (PANTHER); IPR002110 (PROSITE_PROFILES); IPR020683 (PROSITE_PROFILES); IPR002110 (PROSITE_PROFILES); IPR020683 (SUPERFAMILY)
comp189714_c0_seq6	achain crystal structure of engineered northeast structural genomics consortium target	635	5	9.31478e-09	0.608	gi|414145861|pdb|4HQD|AChain A, Crystal Structure Of Engineered Protein. Northeast Structural Genomics Consortium Target Or265. >gi|414145862|pdb|4HQD|B Chain B, Crystal Structure Of Engineered Protein. Northeast Structural Genomics Consortium Target Or265	4HQD_A	59	60.8474	82	49	1	F:protein binding		-	IPR002110 (SMART); IPR020683 (PFAM); IPR020683 (G3DSA:1.25.40.GENE3D); PTHR24198 (PANTHER); IPR002110 (PROSITE_PROFILES); IPR020683 (PROSITE_PROFILES); IPR020683 (SUPERFAMILY)
comp113726_c0_seq1	achain crystal structure of engineered northeast structural genomics consortium target	379	5	1.28563e-07	0.562	gi|414145861|pdb|4HQD|AChain A, Crystal Structure Of Engineered Protein. Northeast Structural Genomics Consortium Target Or265. >gi|414145862|pdb|4HQD|B Chain B, Crystal Structure Of Engineered Protein. Northeast Structural Genomics Consortium Target Or265	4HQD_A	58	55.8398	93	54	0	-		-	IPR020683 (G3DSA:1.25.40.GENE3D); IPR020683 (PFAM); IPR020683 (PROSITE_PROFILES); IPR020683 (SUPERFAMILY)
comp190388_c2_seq1	achain crystal structure of tapes japonica lysozyme	2311	5	6.63095e-56	0.792	gi|256549366|gb|ACU83237.1|lysozyme [Ruditapes philippinarum]	ACU83237	76	199.904	170	130	2	F:lysozyme activity; P:carbohydrate metabolic process	EC:3.2.1.17	-	IPR008597 (PFAM); IPR008597 (PANTHER); SIGNAL_PEPTIDE_N_REGION (PHOBIUS); SIGNAL_PEPTIDE_H_REGION (PHOBIUS); NON_CYTOPLASMIC_DOMAIN (PHOBIUS); SIGNAL_PEPTIDE_C_REGION (PHOBIUS); SIGNAL_PEPTIDE (PHOBIUS); SignalP-noTM (SIGNALP_EUK); SignalP-TM (SIGNALP_GRAM_POSITIVE); SignalP-noTM (SIGNALP_GRAM_NEGATIVE); IPR023346 (SUPERFAMILY)
comp191629_c0_seq1	achain crystal structure of tapes japonica lysozyme	1761	5	1.77633e-45	0.7	gi|256549366|gb|ACU83237.1|lysozyme [Ruditapes philippinarum]	ACU83237	67	169.474	153	103	1	F:lysozyme activity		-	IPR008597 (PFAM); IPR008597 (PANTHER); SIGNAL_PEPTIDE_N_REGION (PHOBIUS); NON_CYTOPLASMIC_DOMAIN (PHOBIUS); SIGNAL_PEPTIDE (PHOBIUS); SIGNAL_PEPTIDE_C_REGION (PHOBIUS); SIGNAL_PEPTIDE_H_REGION (PHOBIUS); SignalP-noTM (SIGNALP_EUK); IPR023346 (SUPERFAMILY)
comp180472_c1_seq6	achain crystal structure of the domain of gustavus in complex with a 20-residue vasa peptide	871	5	1.07389e-31	0.526	gi|556107862|gb|ESO96514.1|hypothetical protein LOTGIDRAFT_159930 [Lottia gigantea]	ESO96514	60	127.872	150	91	1	F:protein binding		-	IPR018355 (SMART); IPR003877 (PFAM); PTHR12245 (PANTHER); IPR001870 (PROSITE_PROFILES); IPR008985 (SUPERFAMILY)
comp180472_c1_seq1	achain crystal structure of the domain of gustavus in complex with a 20-residue vasa peptide	1663	5	3.40171e-30	0.526	gi|556107862|gb|ESO96514.1|hypothetical protein LOTGIDRAFT_159930 [Lottia gigantea]	ESO96514	60	127.487	150	91	1	F:protein binding		-	IPR018355 (SMART); IPR003877 (PFAM); PTHR12245 (PANTHER); IPR001870 (PROSITE_PROFILES); IPR008985 (SUPERFAMILY)
comp180472_c1_seq2	achain crystal structure of the domain of gustavus in complex with a 20-residue vasa peptide	1695	5	3.81283e-30	0.526	gi|556107862|gb|ESO96514.1|hypothetical protein LOTGIDRAFT_159930 [Lottia gigantea]	ESO96514	60	127.487	150	91	1	F:protein binding		-	IPR018355 (SMART); IPR003877 (PFAM); PTHR12245 (PANTHER); IPR001870 (PROSITE_PROFILES); IPR008985 (SUPERFAMILY)
comp180472_c1_seq5	achain crystal structure of the domain of gustavus in complex with a 20-residue vasa peptide	2375	5	1.47911e-29	0.526	gi|556107862|gb|ESO96514.1|hypothetical protein LOTGIDRAFT_159930 [Lottia gigantea]	ESO96514	60	127.872	150	91	1	F:protein binding		-	IPR018355 (SMART); IPR003877 (PFAM); PTHR12245 (PANTHER); IPR001870 (PROSITE_PROFILES); IPR008985 (SUPERFAMILY)
comp180215_c1_seq2	achain crystal structure of the f495l mutant xiap ring domain	943	5	5.55111e-10	0.614	gi|430801098|pdb|4IC3|AChain A, Crystal Structure Of The F495l Mutant Xiap Ring Domain >gi|430801099|pdb|4IC3|B Chain B, Crystal Structure Of The F495l Mutant Xiap Ring Domain	4IC3_A	63	64.3142	71	45	4	P:negative regulation of cysteine-type endopeptidase activity involved in apoptotic process; P:negative regulation of apoptotic process; F:protein binding; C:cytoplasm	-	-	TMhelix (TMHMM)
comp192514_c0_seq3	achain crystal structure of the nk2 fragment (28-289) of human hepatocyte growth factor	6634	5	2.98014e-17	0.648	gi|514729761|ref|XP_005015960.1|PREDICTED: plasminogen-like [Anas platyrhynchos]	XP_005015960	66	98.2117	84	56	12	P:hepatocyte growth factor receptor signaling pathway; P:platelet activation; F:protein binding; P:regulation of branching involved in salivary gland morphogenesis by mesenchymal-epithelial signaling; P:cellular response to hepatocyte growth factor stimulus; C:platelet alpha granule lumen; P:epithelial to mesenchymal transition; C:extracellular region; P:cell chemotaxis; P:positive regulation of …	-	-	IPR001478 (SUPERFAMILY)
comp169487_c0_seq2	achain crystal structures of cupin superfamily bbduf985 from branch belcheri tsingtauense in the apo and gdp-bound forms	778	5	1.26925e-38	0.544	gi|556112261|gb|ESP00913.1|hypothetical protein LOTGIDRAFT_205189 [Lottia gigantea]	ESP00913	58	143.665	168	98	0	-		K09705	SIGNAL_PEPTIDE (PHOBIUS); SIGNAL_PEPTIDE_H_REGION (PHOBIUS); SIGNAL_PEPTIDE_C_REGION (PHOBIUS); NON_CYTOPLASMIC_DOMAIN (PHOBIUS); SIGNAL_PEPTIDE_N_REGION (PHOBIUS); TMhelix (TMHMM)
comp172710_c0_seq2	achain how amino-acid insertions are allowed in an alpha-helix of t4 lysozyme	2051	5	3.99744e-21	0.578	gi|193248434|dbj|BAG50303.1|hypothetical protein [Meretrix lusoria]	BAG50303	91	101.293	58	53	9	F:hydrolase activity; P:cell wall macromolecule catabolic process; P:cytolysis; F:catalytic activity; P:defense response to bacterium; P:peptidoglycan catabolic process; P:metabolic process; F:lysozyme activity; F:hydrolase activity, acting on glycosyl bonds		-	SIGNAL_PEPTIDE_N_REGION (PHOBIUS); SIGNAL_PEPTIDE_C_REGION (PHOBIUS); NON_CYTOPLASMIC_DOMAIN (PHOBIUS); SIGNAL_PEPTIDE (PHOBIUS); SIGNAL_PEPTIDE_H_REGION (PHOBIUS); TMhelix (TMHMM)
comp172710_c0_seq1	achain how amino-acid insertions are allowed in an alpha-helix of t4 lysozyme	1997	5	7.10242e-21	0.582	gi|193248434|dbj|BAG50303.1|hypothetical protein [Meretrix lusoria]	BAG50303	91	100.523	58	53	9	F:hydrolase activity; P:cell wall macromolecule catabolic process; P:cytolysis; F:catalytic activity; P:defense response to bacterium; P:peptidoglycan catabolic process; P:metabolic process; F:lysozyme activity; F:hydrolase activity, acting on glycosyl bonds		-	SIGNAL_PEPTIDE_N_REGION (PHOBIUS); SIGNAL_PEPTIDE_C_REGION (PHOBIUS); NON_CYTOPLASMIC_DOMAIN (PHOBIUS); SIGNAL_PEPTIDE (PHOBIUS); SIGNAL_PEPTIDE_H_REGION (PHOBIUS); TMhelix (TMHMM)
comp184496_c0_seq6	achain inhibitor and calcium bound domain vi of porcine calpain	3420	5	3.72883e-67	0.778	gi|405964355|gb|EKC29852.1|Calpain-A [Crassostrea gigas]	EKC29852	82	254.603	192	159	1	F:calcium ion binding		K08583	IPR002048 (SMART); IPR011992 (G3DSA:1.10.238.GENE3D); PF13833 (PFAM); IPR002048 (PFAM); PTHR10183 (PANTHER); IPR018247 (PROSITE_PATTERNS); IPR002048 (PROSITE_PROFILES); IPR002048 (PROSITE_PROFILES); IPR002048 (PROSITE_PROFILES); SSF47473 (SUPERFAMILY)
comp172112_c2_seq1	achain m144r mutant	341	5	8.01949e-25	0.95	gi|387598281|gb|AFJ91796.1|calmodulin, partial [Ostrea edulis]	AFJ91796	91	100.138	57	52	32	P:positive regulation of ryanodine-sensitive calcium-release channel activity; P:G-protein coupled receptor signaling pathway; C:nucleoplasm; F:kinase activity; P:neurotrophin TRK receptor signaling pathway; P:platelet activation; P:glycogen catabolic process; P:regulation of release of sequestered calcium ion into cytosol by sarcoplasmic reticulum; F:thioesterase binding; F:N-terminal myristoyla…	-	-	IPR002048 (SMART); IPR002048 (PFAM); IPR011992 (G3DSA:1.10.238.GENE3D); PTHR23050:SF155 (PANTHER); PTHR23050 (PANTHER); IPR018247 (PROSITE_PATTERNS); IPR002048 (PROSITE_PROFILES); SSF47473 (SUPERFAMILY)
comp184048_c2_seq1	achain nmr structure of carcinoscorpius rotundicauda thioredoxin related protein 16 and its role in regulating transcription factor nf-kb activity	502	5	3.84329e-09	0.66	gi|551669148|ref|XP_005837333.1|hypothetical protein GUITHDRAFT_151288 [Guillardia theta CCMP2712] >gi|428181489|gb|EKX50353.1| hypothetical protein GUITHDRAFT_151288 [Guillardia theta CCMP2712]	XP_005837333	65	61.2326	46	30	4	P:oxidation-reduction process; F:oxidoreductase activity; F:antioxidant activity; P:cell redox homeostasis		-	no IPS match
comp190780_c0_seq3	achain solution structure of the i-set domain (3537-3630) of human obscurin	2034	5	2.69332e-06	0.486	gi|159794756|pdb|2EDW|AChain A, Solution Structure Of The I-Set Domain (3537-3630) Of Human Obscurin	2EDW_A	50	56.6102	85	43	1	F:protein binding		-	IPR003599 (SMART); IPR013783 (G3DSA:2.60.40.GENE3D); IPR013098 (PFAM); NON_CYTOPLASMIC_DOMAIN (PHOBIUS); TRANSMEMBRANE (PHOBIUS); CYTOPLASMIC_DOMAIN (PHOBIUS); IPR007110 (PROSITE_PROFILES); SSF48726 (SUPERFAMILY)
comp187621_c2_seq13	achain structural determinants for improved thermal stability of designed ankyrin repeat proteins with a redesigned c- capping	3690	5	3.41992e-38	0.66	gi|405951150|gb|EKC19088.1|Ankyrin repeat domain-containing protein 17 [Crassostrea gigas]	EKC19088	71	162.155	146	104	4	F:protein binding; F:ATP binding; F:protein kinase activity; P:protein phosphorylation		-	IPR002110 (PRINTS); IPR002110 (SMART); G3DSA:1.10.510.10 (GENE3D); IPR020683 (G3DSA:1.25.40.GENE3D); IPR020683 (PFAM); IPR020683 (G3DSA:1.25.40.GENE3D); G3DSA:3.30.200.20 (GENE3D); PTHR24198 (PANTHER); IPR002110 (PROSITE_PROFILES); IPR020683 (PROSITE_PROFILES); IPR002110 (PROSITE_PROFILES); IPR000719 (PROSITE_PROFILES); IPR002110 (PROSITE_PROFILES); IPR020683 (SUPERFAMILY); IPR011009 (SUPERFAMILY)
comp187621_c2_seq7	achain structural determinants for improved thermal stability of designed ankyrin repeat proteins with a redesigned c- capping	4614	5	5.46217e-38	0.66	gi|405951150|gb|EKC19088.1|Ankyrin repeat domain-containing protein 17 [Crassostrea gigas]	EKC19088	71	162.155	146	104	4	F:protein binding; F:ATP binding; F:protein kinase activity; P:protein phosphorylation		-	IPR002110 (PRINTS); IPR002110 (SMART); IPR020683 (G3DSA:1.25.40.GENE3D); G3DSA:1.10.510.10 (GENE3D); IPR020683 (PFAM); IPR020683 (G3DSA:1.25.40.GENE3D); G3DSA:3.30.200.20 (GENE3D); PTHR24198 (PANTHER); IPR002110 (PROSITE_PROFILES); IPR020683 (PROSITE_PROFILES); IPR000719 (PROSITE_PROFILES); IPR002110 (PROSITE_PROFILES); IPR002110 (PROSITE_PROFILES); IPR011009 (SUPERFAMILY); IPR020683 (SUPERFAMILY)
comp187621_c2_seq3	achain structural determinants for improved thermal stability of designed ankyrin repeat proteins with a redesigned c- capping	5025	5	6.37071e-38	0.66	gi|405951150|gb|EKC19088.1|Ankyrin repeat domain-containing protein 17 [Crassostrea gigas]	EKC19088	71	162.155	146	104	4	F:protein binding; F:ATP binding; P:protein phosphorylation; F:protein kinase activity		-	IPR002110 (PRINTS); IPR002110 (SMART); G3DSA:1.10.510.10 (GENE3D); IPR020683 (G3DSA:1.25.40.GENE3D); IPR020683 (PFAM); IPR020683 (G3DSA:1.25.40.GENE3D); G3DSA:3.30.200.20 (GENE3D); PTHR24198 (PANTHER); IPR002110 (PROSITE_PROFILES); IPR020683 (PROSITE_PROFILES); IPR002110 (PROSITE_PROFILES); IPR000719 (PROSITE_PROFILES); IPR002110 (PROSITE_PROFILES); IPR020683 (SUPERFAMILY); IPR011009 (SUPERFAMILY)
comp192560_c0_seq2	achain structure of duck rig-i helicase domain	2450	5	2.07831e-68	0.556	gi|556110393|gb|ESO99044.1|hypothetical protein LOTGIDRAFT_142329 [Lottia gigantea]	ESO99044	58	251.521	379	222	3	F:ATP binding; F:nucleic acid binding; F:helicase activity		-	IPR001650 (SMART); IPR001650 (PFAM); PF13365 (PFAM); IPR027417 (G3DSA:3.40.50.GENE3D); G3DSA:2.40.10.10 (GENE3D); IPR027417 (G3DSA:3.40.50.GENE3D); PTHR14074:SF16 (PANTHER); PTHR14074 (PANTHER); IPR001650 (PROSITE_PROFILES); IPR014001 (PROSITE_PROFILES); IPR009003 (SUPERFAMILY); IPR027417 (SUPERFAMILY)
comp114073_c1_seq1	achain structure of the core asap complex	3714	5	6.55052e-29	0.854	gi|379318558|pdb|4A8X|AChain A, Structure Of The Core Asap Complex	4A8X_A	85	122.865	77	66	6	C:cytoplasm; P:RNA splicing; F:RNA binding; C:nuclear speck; P:mRNA processing; F:nucleotide binding	-	K14325	IPR000504 (SMART); IPR012677 (G3DSA:3.30.70.GENE3D); IPR000504 (PFAM); PTHR15481 (PANTHER); PTHR15481:SF0 (PANTHER); IPR000504 (PROSITE_PROFILES); SSF54928 (SUPERFAMILY)
comp163997_c0_seq1	achain structure of the not-box domain of human cnot2	628	5	9.5036e-52	0.89	gi|550544819|pdb|4C0F|AChain A, Structure Of The Not-box Domain Of Human Cnot2 >gi|550544820|pdb|4C0F|B Chain B, Structure Of The Not-box Domain Of Human Cnot2 >gi|550544821|pdb|4C0F|C Chain C, Structure Of The Not-box Domain Of Human Cnot2 >gi|550544822|pdb|4C0F|D Chain D, Structure Of The Not-box Domain Of Human Cnot2	4C0F_A	89	174.096	97	87	5	C:cytosol; P:regulation of transcription from RNA polymerase II promoter; P:nuclear-transcribed mRNA poly(A) tail shortening; F:RNA polymerase II transcription cofactor activity; C:nucleus	-	K12605	no IPS match
comp192140_c1_seq2	achain the plexin a1 intracellular region in complex with rac1	2555	5	2.28938e-87	0.564	gi|405961544|gb|EKC27333.1|Plexin-A4 [Crassostrea gigas]	EKC27333	57	305.064	496	284	5	P:system development; F:receptor activity; P:signal transduction; P:anatomical structure morphogenesis; C:membrane	-	-	no IPS match
comp183424_c1_seq4	achain the superhelical tpr domain of o-linked glcnac transferase reveals structural similarities to importin	1536	5	1.55065e-105	0.95	gi|55670588|pdb|1W3B|AChain A, The Superhelical Tpr Domain Of O-linked Glcnac Transferase Reveals Structural Similarities To Importin Alpha. >gi|55670589|pdb|1W3B|B Chain B, The Superhelical Tpr Domain Of O-linked Glcnac Transferase Reveals Structural Similarities To Importin Alpha	1W3B_A	94	332.413	179	169	21	F:protein binding; P:positive regulation of catalytic activity; F:protein N-acetylglucosaminyltransferase activity; F:phosphatidylinositol-3,4,5-trisphosphate binding; F:enzyme activator activity; P:protein O-linked glycosylation; C:nucleolus; C:cytosol; P:positive regulation of histone H3-K4 methylation; P:regulation of insulin receptor signaling pathway; P:cellular response to retinoic acid; C:…	EC:2.4.1.94	-	IPR019734 (SMART); IPR011990 (G3DSA:1.25.40.GENE3D); PF13414 (PFAM); IPR001440 (PFAM); IPR019734 (PFAM); IPR011990 (G3DSA:1.25.40.GENE3D); PTHR23083 (PANTHER); PTHR23083:SF369 (PANTHER); IPR019734 (PROSITE_PROFILES); IPR019734 (PROSITE_PROFILES); IPR019734 (PROSITE_PROFILES); IPR013026 (PROSITE_PROFILES); IPR019734 (PROSITE_PROFILES); SSF48452 (SUPERFAMILY)
comp184577_c1_seq10	achain the superhelical tpr domain of o-linked glcnac transferase reveals structural similarities to importin	2791	5	4.5718e-101	0.952	gi|55670588|pdb|1W3B|AChain A, The Superhelical Tpr Domain Of O-linked Glcnac Transferase Reveals Structural Similarities To Importin Alpha. >gi|55670589|pdb|1W3B|B Chain B, The Superhelical Tpr Domain Of O-linked Glcnac Transferase Reveals Structural Similarities To Importin Alpha	1W3B_A	94	332.413	179	169	21	F:protein binding; P:positive regulation of catalytic activity; F:protein N-acetylglucosaminyltransferase activity; F:phosphatidylinositol-3,4,5-trisphosphate binding; F:enzyme activator activity; P:protein O-linked glycosylation; C:nucleolus; C:cytosol; P:positive regulation of histone H3-K4 methylation; P:regulation of insulin receptor signaling pathway; P:cellular response to retinoic acid; C:…	EC:2.4.1.94	-	IPR019734 (SMART); IPR011990 (G3DSA:1.25.40.GENE3D); PF13414 (PFAM); IPR001440 (PFAM); IPR019734 (PFAM); IPR011990 (G3DSA:1.25.40.GENE3D); PTHR23083 (PANTHER); PTHR23083:SF369 (PANTHER); IPR019734 (PROSITE_PROFILES); IPR019734 (PROSITE_PROFILES); IPR019734 (PROSITE_PROFILES); IPR013026 (PROSITE_PROFILES); IPR019734 (PROSITE_PROFILES); SSF48452 (SUPERFAMILY)
comp180078_c0_seq1	achain x-ray structure of gephyrin n-terminal domain	3990	5	1.62155e-58	0.766	gi|14277808|pdb|1IHC|AChain A, X-Ray Structure Of Gephyrin N-Terminal Domain	1IHC_A	77	211.075	168	131	7	C:plasma membrane; P:water-soluble vitamin metabolic process; F:transferase activity; C:synapse; F:nucleotide binding; C:intracellular part; P:Mo-molybdopterin cofactor biosynthetic process	-	K03831	IPR001453 (SMART); IPR001453 (G3DSA:3.40.980.GENE3D); IPR001453 (PFAM); IPR020817 (TIGRFAM); PTHR10192:SF5 (PANTHER); PTHR10192 (PANTHER); IPR001453 (SUPERFAMILY)
comp185469_c3_seq8	acid ceramidase	1369	5	8.94226e-98	0.8	gi|556110455|gb|ESO99106.1|hypothetical protein LOTGIDRAFT_142206 [Lottia gigantea]	ESO99106	81	309.301	227	186	0	-		-	NON_CYTOPLASMIC_DOMAIN (PHOBIUS); CYTOPLASMIC_DOMAIN (PHOBIUS); TRANSMEMBRANE (PHOBIUS); TMhelix (TMHMM)
comp185673_c0_seq9	acid ceramidase	1544	5	5.16475e-97	0.8	gi|556110455|gb|ESO99106.1|hypothetical protein LOTGIDRAFT_142206 [Lottia gigantea]	ESO99106	81	309.301	227	186	0	-		-	IPR029132 (PFAM)
comp173286_c2_seq6	acid ceramidase-like	1921	5	8.50914e-155	0.75	gi|524911272|ref|XP_005110502.1|PREDICTED: acid ceramidase-like [Aplysia californica]	XP_005110502	77	463.381	366	282	3	P:lipid metabolic process; C:lysosome; F:hydrolase activity		-	NON_CYTOPLASMIC_DOMAIN (PHOBIUS); CYTOPLASMIC_DOMAIN (PHOBIUS); TRANSMEMBRANE (PHOBIUS); TMhelix (TMHMM)
comp173502_c0_seq3	acid ceramidase-like	2096	5	5.27173e-154	0.75	gi|524911272|ref|XP_005110502.1|PREDICTED: acid ceramidase-like [Aplysia californica]	XP_005110502	77	463.381	366	282	2	C:lysosome; P:lipid metabolic process		-	IPR016699 (PIRSF); IPR029130 (PFAM); IPR029132 (PFAM); NON_CYTOPLASMIC_DOMAIN (PHOBIUS); SIGNAL_PEPTIDE (PHOBIUS); SIGNAL_PEPTIDE_C_REGION (PHOBIUS); SIGNAL_PEPTIDE_N_REGION (PHOBIUS); SIGNAL_PEPTIDE_H_REGION (PHOBIUS); SignalP-noTM (SIGNALP_EUK)
comp191520_c0_seq1	acid ceramidase-like	1435	5	3.22784e-46	0.69	gi|260832944|ref|XP_002611417.1|hypothetical protein BRAFLDRAFT_117224 [Branchiostoma floridae] >gi|229296788|gb|EEN67427.1| hypothetical protein BRAFLDRAFT_117224 [Branchiostoma floridae]	XP_002611417	70	173.711	146	103	3	P:lipid metabolic process; C:lysosome; F:hydrolase activity		-	IPR029130 (PFAM); SIGNAL_PEPTIDE (PHOBIUS); SIGNAL_PEPTIDE_C_REGION (PHOBIUS); SIGNAL_PEPTIDE_N_REGION (PHOBIUS); NON_CYTOPLASMIC_DOMAIN (PHOBIUS); SIGNAL_PEPTIDE_H_REGION (PHOBIUS); SignalP-noTM (SIGNALP_EUK)
comp184567_c1_seq5	acid phosphatase-like protein 2-like	1835	5	2.27781e-59	0.488	gi|443690395|gb|ELT92533.1|hypothetical protein CAPTEDRAFT_92537 [Capitella teleta]	ELT92533	52	214.927	411	216	0	-		-	no IPS match
comp184567_c1_seq4	acid phosphatase-like protein 2-like isoform 5	1885	5	5.07216e-59	0.476	gi|443690395|gb|ELT92533.1|hypothetical protein CAPTEDRAFT_92537 [Capitella teleta]	ELT92533	52	214.157	411	215	0	-		-	no IPS match
comp176091_c2_seq3	acid sphingomyelinase-like phosphodiesterase 3b	1680	5	2.37596e-138	0.608	gi|556109606|gb|ESO98258.1|hypothetical protein LOTGIDRAFT_213890 [Lottia gigantea]	ESO98258	66	421.009	456	302	1	F:hydrolase activity		-	IPR004843 (PFAM); IPR029052 (G3DSA:3.60.21.GENE3D); PTHR10340 (PANTHER); SIGNAL_PEPTIDE_N_REGION (PHOBIUS); CYTOPLASMIC_DOMAIN (PHOBIUS); SIGNAL_PEPTIDE_H_REGION (PHOBIUS); SIGNAL_PEPTIDE (PHOBIUS); TRANSMEMBRANE (PHOBIUS); SIGNAL_PEPTIDE_C_REGION (PHOBIUS); NON_CYTOPLASMIC_DOMAIN (PHOBIUS); SignalP-TM (SIGNALP_EUK); IPR029052 (SUPERFAMILY); TMhelix (TMHMM)
comp179019_c1_seq7	acid sphingomyelinase-like phosphodiesterase 3b	1676	5	3.55889e-123	0.582	gi|405977189|gb|EKC41652.1|Acid sphingomyelinase-like phosphodiesterase 3b [Crassostrea gigas]	EKC41652	61	382.104	435	267	1	F:hydrolase activity		-	IPR004843 (PFAM); IPR029052 (G3DSA:3.60.21.GENE3D); PTHR10340 (PANTHER); CYTOPLASMIC_DOMAIN (PHOBIUS); NON_CYTOPLASMIC_DOMAIN (PHOBIUS); TRANSMEMBRANE (PHOBIUS); IPR029052 (SUPERFAMILY)
comp188490_c2_seq1	acid sphingomyelinase-like phosphodiesterase 3b	960	5	4.71232e-74	0.598	gi|405977189|gb|EKC41652.1|Acid sphingomyelinase-like phosphodiesterase 3b [Crassostrea gigas]	EKC41652	64	246.514	247	159	1	F:hydrolase activity		-	IPR004843 (PFAM); IPR029052 (G3DSA:3.60.21.GENE3D); PTHR10340 (PANTHER); SIGNAL_PEPTIDE_N_REGION (PHOBIUS); NON_CYTOPLASMIC_DOMAIN (PHOBIUS); SIGNAL_PEPTIDE (PHOBIUS); SIGNAL_PEPTIDE_C_REGION (PHOBIUS); SIGNAL_PEPTIDE_H_REGION (PHOBIUS); SignalP-noTM (SIGNALP_EUK); IPR029052 (SUPERFAMILY)
comp158477_c0_seq2	acid sphingomyelinase-like phosphodiesterase 3b	799	5	7.05127e-34	0.544	gi|405973232|gb|EKC37956.1|Acid sphingomyelinase-like phosphodiesterase 3b [Crassostrea gigas]	EKC37956	55	136.732	168	94	0	-		-	PTHR10340 (PANTHER); PTHR10340:SF14 (PANTHER); TRANSMEMBRANE (PHOBIUS); CYTOPLASMIC_DOMAIN (PHOBIUS); NON_CYTOPLASMIC_DOMAIN (PHOBIUS)
comp180373_c0_seq1	acid trehalase-like protein 1	1964	5	9.24986e-16	0.542	gi|395544782|ref|XP_003774286.1|PREDICTED: acid trehalase-like protein 1 [Sarcophilus harrisii]	XP_003774286	50	90.5077	148	75	2	P:carbohydrate metabolic process; F:catalytic activity		-	G3DSA:2.60.420.10 (GENE3D); TRANSMEMBRANE (PHOBIUS); NON_CYTOPLASMIC_DOMAIN (PHOBIUS); CYTOPLASMIC_DOMAIN (PHOBIUS)
comp169898_c0_seq1	acid-sensing ion channel 2	2149	5	2.92453e-44	0.446	gi|156407366|ref|XP_001641515.1|predicted protein [Nematostella vectensis] >gi|156228654|gb|EDO49452.1| predicted protein [Nematostella vectensis]	XP_001641515	45	174.481	459	209	3	P:sodium ion transport; F:sodium channel activity; C:membrane		K04829	IPR001873 (PRINTS); IPR001873 (PFAM); G3DSA:2.60.470.10 (GENE3D); G3DSA:1.10.287.770 (GENE3D); IPR001873 (PANTHER); IPR020903 (PROSITE_PATTERNS); CYTOPLASMIC_DOMAIN (PHOBIUS); NON_CYTOPLASMIC_DOMAIN (PHOBIUS); TRANSMEMBRANE (PHOBIUS); CYTOPLASMIC_DOMAIN (PHOBIUS); TRANSMEMBRANE (PHOBIUS); TMhelix (TMHMM); TMhelix (TMHMM)
comp179300_c0_seq2	acidic 82 kd protein	833	5	5.95895e-49	0.696	gi|260829047|ref|XP_002609474.1|hypothetical protein BRAFLDRAFT_93450 [Branchiostoma floridae] >gi|229294830|gb|EEN65484.1| hypothetical protein BRAFLDRAFT_93450 [Branchiostoma floridae]	XP_002609474	70	176.022	194	136	0	-		-	IPR014810 (PFAM); PTHR21686:SF12 (PANTHER); PTHR21686 (PANTHER)
comp179300_c0_seq4	acidic 82 kd protein	1040	5	4.13241e-48	0.696	gi|260829047|ref|XP_002609474.1|hypothetical protein BRAFLDRAFT_93450 [Branchiostoma floridae] >gi|229294830|gb|EEN65484.1| hypothetical protein BRAFLDRAFT_93450 [Branchiostoma floridae]	XP_002609474	70	176.022	194	136	0	-		-	IPR014810 (PFAM); PTHR21686:SF12 (PANTHER); PTHR21686 (PANTHER)
comp179300_c0_seq3	acidic 82 kd protein	1426	5	3.44565e-47	0.696	gi|260829047|ref|XP_002609474.1|hypothetical protein BRAFLDRAFT_93450 [Branchiostoma floridae] >gi|229294830|gb|EEN65484.1| hypothetical protein BRAFLDRAFT_93450 [Branchiostoma floridae]	XP_002609474	70	176.792	194	136	0	-		-	Coil (COILS); IPR014810 (PFAM); PTHR21686 (PANTHER); PTHR21686:SF12 (PANTHER)
comp179300_c0_seq1	acidic 82 kd protein	1633	5	1.07278e-46	0.696	gi|260829047|ref|XP_002609474.1|hypothetical protein BRAFLDRAFT_93450 [Branchiostoma floridae] >gi|229294830|gb|EEN65484.1| hypothetical protein BRAFLDRAFT_93450 [Branchiostoma floridae]	XP_002609474	70	176.792	194	136	0	-		-	Coil (COILS); IPR014810 (PFAM); PTHR21686 (PANTHER); PTHR21686:SF12 (PANTHER)
comp188282_c0_seq2	acidic leucine-rich nuclear phosphoprotein 32 family member b-like isoform x1	4207	5	1.89432e-55	0.818	gi|156385216|ref|XP_001633527.1|predicted protein [Nematostella vectensis] >gi|156220598|gb|EDO41464.1| predicted protein [Nematostella vectensis]	XP_001633527	81	201.06	140	114	0	-		K18646	TRANSMEMBRANE (PHOBIUS); NON_CYTOPLASMIC_DOMAIN (PHOBIUS); CYTOPLASMIC_DOMAIN (PHOBIUS); TMhelix (TMHMM)
comp188282_c0_seq3	acidic leucine-rich nuclear phosphoprotein 32 family member b-like isoform x1	4295	5	2.01303e-55	0.818	gi|156385216|ref|XP_001633527.1|predicted protein [Nematostella vectensis] >gi|156220598|gb|EDO41464.1| predicted protein [Nematostella vectensis]	XP_001633527	81	201.06	140	114	0	-		K18646	CYTOPLASMIC_DOMAIN (PHOBIUS); TRANSMEMBRANE (PHOBIUS); NON_CYTOPLASMIC_DOMAIN (PHOBIUS); TMhelix (TMHMM)
comp170965_c0_seq2	acidic mammalian chitinase	2416	5	7.47139e-74	0.584	gi|241999388|ref|XP_002434337.1|chitinase, putative [Ixodes scapularis] >gi|215497667|gb|EEC07161.1| chitinase, putative [Ixodes scapularis]	XP_002434337	57	256.144	363	207	3	F:chitinase activity; P:chitin catabolic process; P:carbohydrate metabolic process	-	-	IPR011583 (SMART); IPR001223 (PFAM); IPR013781 (G3DSA:3.20.20.GENE3D); IPR029070 (G3DSA:3.10.50.GENE3D); PTHR11177:SF130 (PANTHER); PTHR11177 (PANTHER); IPR001579 (PROSITE_PATTERNS); CYTOPLASMIC_DOMAIN (PHOBIUS); NON_CYTOPLASMIC_DOMAIN (PHOBIUS); TRANSMEMBRANE (PHOBIUS); IPR017853 (SUPERFAMILY); IPR029070 (SUPERFAMILY); TMhelix (TMHMM)
comp170965_c0_seq1	acidic mammalian chitinase	3061	5	1.81913e-47	0.576	gi|241999388|ref|XP_002434337.1|chitinase, putative [Ixodes scapularis] >gi|215497667|gb|EEC07161.1| chitinase, putative [Ixodes scapularis]	XP_002434337	57	184.496	277	159	3	F:chitinase activity; P:chitin catabolic process; P:carbohydrate metabolic process	-	-	IPR011583 (SMART); IPR001223 (PFAM); IPR013781 (G3DSA:3.20.20.GENE3D); PTHR11177 (PANTHER); PTHR11177:SF130 (PANTHER); IPR001579 (PROSITE_PATTERNS); CYTOPLASMIC_DOMAIN (PHOBIUS); NON_CYTOPLASMIC_DOMAIN (PHOBIUS); TRANSMEMBRANE (PHOBIUS); IPR017853 (SUPERFAMILY); TMhelix (TMHMM)
comp179471_c2_seq1	acidic mammalian chitinase-like	1381	5	2.21415e-121	0.65	gi|556097185|gb|ESO85837.1|hypothetical protein LOTGIDRAFT_130303, partial [Lottia gigantea]	ESO85837	66	373.629	378	253	3	P:chitin catabolic process; F:chitinase activity; P:carbohydrate metabolic process	-	-	IPR011583 (SMART); IPR001223 (PFAM); IPR013781 (G3DSA:3.20.20.GENE3D); IPR029070 (G3DSA:3.10.50.GENE3D); PTHR11177 (PANTHER); SIGNAL_PEPTIDE_C_REGION (PHOBIUS); SIGNAL_PEPTIDE_H_REGION (PHOBIUS); SIGNAL_PEPTIDE_N_REGION (PHOBIUS); SIGNAL_PEPTIDE (PHOBIUS); NON_CYTOPLASMIC_DOMAIN (PHOBIUS); SignalP-noTM (SIGNALP_EUK); IPR017853 (SUPERFAMILY); IPR029070 (SUPERFAMILY)
comp179600_c0_seq1	acidic mammalian chitinase-like	2978	5	1.83475e-120	0.64	gi|556097185|gb|ESO85837.1|hypothetical protein LOTGIDRAFT_130303, partial [Lottia gigantea]	ESO85837	65	387.497	401	262	2	P:metabolic process; F:hydrolase activity	-	-	TRANSMEMBRANE (PHOBIUS); CYTOPLASMIC_DOMAIN (PHOBIUS); NON_CYTOPLASMIC_DOMAIN (PHOBIUS); SignalP-TM (SIGNALP_GRAM_POSITIVE); TMhelix (TMHMM)
comp175755_c2_seq1	acidic mammalian chitinase-like isoform 1	3047	5	1.78819e-140	0.64	gi|397455174|gb|AFO53261.1|chitinase-3 [Hyriopsis cumingii]	AFO53261	61	447.973	485	296	5	P:chitin catabolic process; F:chitinase activity; F:chitin binding; C:extracellular region; P:carbohydrate metabolic process		-	IPR011583 (SMART); IPR002557 (SMART); IPR029070 (G3DSA:3.10.50.GENE3D); IPR013781 (G3DSA:3.20.20.GENE3D); IPR002557 (G3DSA:2.170.140.GENE3D); IPR002557 (PFAM); IPR001223 (PFAM); PTHR11177:SF112 (PANTHER); PTHR11177 (PANTHER); IPR001579 (PROSITE_PATTERNS); SIGNAL_PEPTIDE_N_REGION (PHOBIUS); SIGNAL_PEPTIDE (PHOBIUS); NON_CYTOPLASMIC_DOMAIN (PHOBIUS); SIGNAL_PEPTIDE_C_REGION (PHOBIUS); SIGNAL_PEPTID…
comp175816_c3_seq6	acidic mammalian chitinase-like isoform 1	3091	5	2.54904e-140	0.64	gi|397455174|gb|AFO53261.1|chitinase-3 [Hyriopsis cumingii]	AFO53261	61	447.973	485	296	5	P:chitin catabolic process; F:chitinase activity; F:chitin binding; C:extracellular region; P:carbohydrate metabolic process		-	IPR011583 (SMART); IPR002557 (SMART); IPR029070 (G3DSA:3.10.50.GENE3D); IPR013781 (G3DSA:3.20.20.GENE3D); IPR002557 (G3DSA:2.170.140.GENE3D); IPR002557 (PFAM); IPR001223 (PFAM); PTHR11177:SF112 (PANTHER); PTHR11177 (PANTHER); IPR001579 (PROSITE_PATTERNS); SIGNAL_PEPTIDE_N_REGION (PHOBIUS); SIGNAL_PEPTIDE (PHOBIUS); NON_CYTOPLASMIC_DOMAIN (PHOBIUS); SIGNAL_PEPTIDE_C_REGION (PHOBIUS); SIGNAL_PEPTID…
comp165371_c0_seq3	acidic ribosomal protein p0	532	5	1.84464e-63	0.768	gi|558597384|gb|EST44314.1|Acidic ribosomal protein P0 [Spironucleus salmonicida]	EST44314	83	207.994	153	127	2	P:cellular process; C:ribonucleoprotein complex	-	-	PTHR21141 (PANTHER); PTHR21141:SF3 (PANTHER)
comp185026_c0_seq5	aconitate mitochondrial	2531	5	0	0.878	gi|556096092|gb|ESO84744.1|hypothetical protein LOTGIDRAFT_196362 [Lottia gigantea]	ESO84744	90	937.562	566	515	4	F:aconitate hydratase activity; F:4 iron, 4 sulfur cluster binding; P:reductive tricarboxylic acid cycle; P:glyoxylate metabolic process	EC:4.2.1.3	K00873	IPR001030 (PRINTS); IPR015932 (G3DSA:3.40.1060.GENE3D); IPR015931 (G3DSA:3.30.499.GENE3D); IPR006248 (TIGRFAM); IPR015931 (G3DSA:3.30.499.GENE3D); IPR001030 (PFAM); PTHR11670:SF30 (PANTHER); IPR015937 (PANTHER); IPR018136 (PROSITE_PATTERNS); IPR018136 (PROSITE_PATTERNS); IPR001030 (SUPERFAMILY)
comp185118_c1_seq1	aconitate mitochondrial	2758	5	0	0.878	gi|556096092|gb|ESO84744.1|hypothetical protein LOTGIDRAFT_196362 [Lottia gigantea]	ESO84744	90	937.562	566	515	4	F:aconitate hydratase activity; F:4 iron, 4 sulfur cluster binding; P:reductive tricarboxylic acid cycle; P:glyoxylate metabolic process	EC:4.2.1.3	K00166	IPR001030 (PRINTS); IPR015932 (G3DSA:3.40.1060.GENE3D); IPR015931 (G3DSA:3.30.499.GENE3D); IPR006248 (TIGRFAM); IPR015931 (G3DSA:3.30.499.GENE3D); IPR001030 (PFAM); PTHR11670:SF30 (PANTHER); IPR015937 (PANTHER); IPR018136 (PROSITE_PATTERNS); IPR018136 (PROSITE_PATTERNS); IPR001030 (SUPERFAMILY)
comp185131_c0_seq1	aconitate mitochondrial	1824	5	0	0.906	gi|556096092|gb|ESO84744.1|hypothetical protein LOTGIDRAFT_196362 [Lottia gigantea]	ESO84744	94	851.662	483	456	4	F:aconitate hydratase activity; F:4 iron, 4 sulfur cluster binding; P:reductive tricarboxylic acid cycle; P:glyoxylate metabolic process	EC:4.2.1.3	K01027	IPR001030 (PRINTS); IPR001030 (PFAM); IPR006248 (TIGRFAM); IPR015932 (G3DSA:3.40.1060.GENE3D); IPR015931 (G3DSA:3.30.499.GENE3D); IPR015931 (G3DSA:3.30.499.GENE3D); PTHR11670:SF30 (PANTHER); IPR015937 (PANTHER); IPR018136 (PROSITE_PATTERNS); IPR018136 (PROSITE_PATTERNS); IPR001030 (SUPERFAMILY)
comp185286_c1_seq1	aconitate mitochondrial	2488	5	0	0.906	gi|556096092|gb|ESO84744.1|hypothetical protein LOTGIDRAFT_196362 [Lottia gigantea]	ESO84744	94	851.662	483	456	4	F:aconitate hydratase activity; F:4 iron, 4 sulfur cluster binding; P:reductive tricarboxylic acid cycle; P:glyoxylate metabolic process	EC:4.2.1.3	K01835	IPR001030 (PRINTS); IPR001030 (PFAM); IPR006248 (TIGRFAM); IPR015932 (G3DSA:3.40.1060.GENE3D); IPR015931 (G3DSA:3.30.499.GENE3D); IPR015931 (G3DSA:3.30.499.GENE3D); PTHR11670:SF30 (PANTHER); IPR015937 (PANTHER); IPR018136 (PROSITE_PATTERNS); IPR018136 (PROSITE_PATTERNS); IPR001030 (SUPERFAMILY)
comp185286_c1_seq2	aconitate mitochondrial	2570	5	0	0.878	gi|556096092|gb|ESO84744.1|hypothetical protein LOTGIDRAFT_196362 [Lottia gigantea]	ESO84744	90	937.562	566	515	4	F:aconitate hydratase activity; F:4 iron, 4 sulfur cluster binding; P:reductive tricarboxylic acid cycle; P:glyoxylate metabolic process	EC:4.2.1.3	K01835	IPR001030 (PRINTS); IPR015932 (G3DSA:3.40.1060.GENE3D); IPR015931 (G3DSA:3.30.499.GENE3D); IPR006248 (TIGRFAM); IPR015931 (G3DSA:3.30.499.GENE3D); IPR001030 (PFAM); PTHR11670:SF30 (PANTHER); IPR015937 (PANTHER); IPR018136 (PROSITE_PATTERNS); IPR018136 (PROSITE_PATTERNS); IPR001030 (SUPERFAMILY)
comp179417_c2_seq6	aconitate mitochondrial	1533	5	1.30888e-121	0.878	gi|556096092|gb|ESO84744.1|hypothetical protein LOTGIDRAFT_196362 [Lottia gigantea]	ESO84744	88	386.726	224	198	4	F:aconitate hydratase activity; F:4 iron, 4 sulfur cluster binding; P:reductive tricarboxylic acid cycle; P:glyoxylate metabolic process	EC:4.2.1.3	-	CYTOPLASMIC_DOMAIN (PHOBIUS); NON_CYTOPLASMIC_DOMAIN (PHOBIUS); TRANSMEMBRANE (PHOBIUS); TMhelix (TMHMM)
comp179739_c0_seq6	aconitate mitochondrial	1876	5	4.58283e-120	0.878	gi|556096092|gb|ESO84744.1|hypothetical protein LOTGIDRAFT_196362 [Lottia gigantea]	ESO84744	88	386.726	224	198	4	F:aconitate hydratase activity; F:4 iron, 4 sulfur cluster binding; P:reductive tricarboxylic acid cycle; P:glyoxylate metabolic process	EC:4.2.1.3	-	IPR015928 (G3DSA:3.20.19.GENE3D); IPR000573 (PFAM); PTHR11670:SF30 (PANTHER); IPR015937 (PANTHER); IPR015928 (SUPERFAMILY)
comp113849_c0_seq1	act_plamg ame: full= adductor muscle flags: precursor	1920	5	0	0.996	gi|556099902|gb|ESO88554.1|hypothetical protein LOTGIDRAFT_193218 [Lottia gigantea]	ESO88554	100	786.178	376	376	3	C:cytoskeleton; C:cytoplasm; F:ATP binding	-	-	IPR004000 (PRINTS); IPR004000 (SMART); IPR004000 (PFAM); G3DSA:3.90.640.10 (GENE3D); G3DSA:3.30.420.40 (GENE3D); G3DSA:3.30.420.40 (GENE3D); IPR004000 (PANTHER); PTHR11937:SF187 (PANTHER); IPR004001 (PROSITE_PATTERNS); IPR004001 (PROSITE_PATTERNS); IPR020902 (PROSITE_PATTERNS); SSF53067 (SUPERFAMILY); SSF53067 (SUPERFAMILY)
comp114033_c0_seq1	act_plamg ame: full= adductor muscle flags: precursor	1680	5	0	0.996	gi|556099902|gb|ESO88554.1|hypothetical protein LOTGIDRAFT_193218 [Lottia gigantea]	ESO88554	100	786.178	376	376	3	C:cytoskeleton; C:cytoplasm; F:ATP binding	-	-	IPR004000 (PRINTS); IPR004000 (SMART); IPR004000 (PFAM); G3DSA:3.90.640.10 (GENE3D); G3DSA:3.30.420.40 (GENE3D); G3DSA:3.30.420.40 (GENE3D); IPR004000 (PANTHER); PTHR11937:SF187 (PANTHER); IPR004001 (PROSITE_PATTERNS); IPR004001 (PROSITE_PATTERNS); IPR020902 (PROSITE_PATTERNS); SSF53067 (SUPERFAMILY); SSF53067 (SUPERFAMILY)
comp193085_c0_seq1	actbm_human ame: full= beta-actin-like protein 3 ame: full=kappa-actin ame: full=pote ankyrin domain family member k	211	5	9.42797e-12	0.75	gi|576695773|gb|EUB59337.1|Actin [Echinococcus granulosus]	EUB59337	73	68.1662	52	38	6	C:cytoskeleton; P:platelet degranulation; F:ATP binding; C:extracellular region; P:platelet activation; C:cytosol	-	-	G3DSA:3.30.420.40 (GENE3D); IPR004000 (PFAM); PTHR11937:SF178 (PANTHER); IPR004000 (PANTHER); SSF53067 (SUPERFAMILY)
comp113704_c0_seq1	actc_biogl ame: full= cytoplasmic flags: precursor	1238	5	0	0.98	gi|47117881|sp|P92179.2|ACTC_BIOGLRecName: Full=Actin, cytoplasmic; Flags: Precursor >gi|14575739|gb|AAK68710.1|AF329436_1 actin [Biomphalaria glabrata]	P92179	98	708.753	349	343	3	C:cytoskeleton; C:cytoplasm; F:ATP binding	-	-	IPR004000 (PRINTS); IPR004000 (SMART); G3DSA:3.90.640.10 (GENE3D); IPR004000 (PFAM); G3DSA:3.30.420.40 (GENE3D); G3DSA:3.30.420.40 (GENE3D); IPR004000 (PANTHER); PTHR11937:SF162 (PANTHER); IPR020902 (PROSITE_PATTERNS); IPR004001 (PROSITE_PATTERNS); SSF53067 (SUPERFAMILY); SSF53067 (SUPERFAMILY)
comp113860_c0_seq1	actc_pisoc ame: full= cytoplasmic flags: precursor	1444	5	0	0.99	gi|341579620|gb|AEK81538.1|beta-actin [Meretrix meretrix]	AEK81538	99	779.63	376	374	3	C:cytoskeleton; C:cytoplasm; F:ATP binding	-	-	IPR004000 (PRINTS); IPR004000 (SMART); IPR004000 (PFAM); G3DSA:3.30.420.40 (GENE3D); G3DSA:3.90.640.10 (GENE3D); G3DSA:3.30.420.40 (GENE3D); PTHR11937:SF187 (PANTHER); IPR004000 (PANTHER); IPR004001 (PROSITE_PATTERNS); IPR004001 (PROSITE_PATTERNS); IPR020902 (PROSITE_PATTERNS); SSF53067 (SUPERFAMILY); SSF53067 (SUPERFAMILY)
comp114021_c0_seq1	actin	1160	5	0	0.98	gi|3182893|sp|O17320.1|ACT_CRAGIRecName: Full=Actin >gi|2564711|gb|AAB81845.1| actin [Crassostrea gigas] >gi|229472810|gb|ACQ72909.1| actin [Crassostrea gigas] >gi|229472812|gb|ACQ72910.1| actin [Crassostrea gigas] >gi|229472816|gb|ACQ72912.1| actin [Crassostrea gigas] >gi|405973340|gb|EKC38059.1| Actin [Crassostrea gigas]	O17320	98	705.286	347	343	3	C:cytoskeleton; C:cytoplasm; F:ATP binding	-	-	IPR004000 (PRINTS); IPR004000 (SMART); G3DSA:3.30.420.40 (GENE3D); G3DSA:3.30.420.40 (GENE3D); G3DSA:3.90.640.10 (GENE3D); IPR004000 (PFAM); PTHR11937:SF187 (PANTHER); IPR004000 (PANTHER); IPR020902 (PROSITE_PATTERNS); IPR004001 (PROSITE_PATTERNS); SSF53067 (SUPERFAMILY); SSF53067 (SUPERFAMILY)
comp192796_c0_seq1	actin [Thraustochytrium aureum]	898	5	0	0.974	gi|223029685|gb|ACM78541.1|actin [Thraustochytrium aureum]	ACM78541	98	517.694	255	251	3	C:cytoskeleton; C:cytoplasm; F:ATP binding	-	K10408	IPR004000 (PRINTS); IPR004000 (SMART); G3DSA:3.30.420.40 (GENE3D); G3DSA:3.90.640.10 (GENE3D); IPR004000 (PFAM); PTHR11937:SF187 (PANTHER); IPR004000 (PANTHER); IPR004001 (PROSITE_PATTERNS); SSF53067 (SUPERFAMILY); SSF53067 (SUPERFAMILY)
comp113777_c0_seq1	actin 2	1858	5	0	0.99	gi|18565104|dbj|BAB84579.1|Actin 2 [Crassostrea gigas] >gi|405966634|gb|EKC31894.1| Actin, adductor muscle [Crassostrea gigas]	BAB84579	99	782.326	376	375	3	C:cytoskeleton; C:cytoplasm; F:ATP binding	-	-	IPR004000 (PRINTS); IPR004000 (SMART); G3DSA:3.90.640.10 (GENE3D); G3DSA:3.30.420.40 (GENE3D); IPR004000 (PFAM); G3DSA:3.30.420.40 (GENE3D); IPR004000 (PANTHER); PTHR11937:SF187 (PANTHER); IPR004001 (PROSITE_PATTERNS); IPR020902 (PROSITE_PATTERNS); IPR004001 (PROSITE_PATTERNS); SSF53067 (SUPERFAMILY); SSF53067 (SUPERFAMILY)
comp113823_c0_seq1	actin 2	1540	5	0	0.992	gi|18565104|dbj|BAB84579.1|Actin 2 [Crassostrea gigas] >gi|405966634|gb|EKC31894.1| Actin, adductor muscle [Crassostrea gigas]	BAB84579	99	779.245	374	373	3	C:cytoskeleton; C:cytoplasm; F:ATP binding	-	-	IPR004000 (PRINTS); IPR004000 (SMART); G3DSA:3.30.420.40 (GENE3D); G3DSA:3.90.640.10 (GENE3D); G3DSA:3.30.420.40 (GENE3D); IPR004000 (PFAM); IPR004000 (PANTHER); PTHR11937:SF187 (PANTHER); IPR020902 (PROSITE_PATTERNS); IPR004001 (PROSITE_PATTERNS); IPR004001 (PROSITE_PATTERNS); SSF53067 (SUPERFAMILY); SSF53067 (SUPERFAMILY)
comp113872_c0_seq1	actin 2	1780	5	0	0.992	gi|18565104|dbj|BAB84579.1|Actin 2 [Crassostrea gigas] >gi|405966634|gb|EKC31894.1| Actin, adductor muscle [Crassostrea gigas]	BAB84579	99	779.245	374	373	3	C:cytoskeleton; C:cytoplasm; F:ATP binding	-	-	IPR004000 (PRINTS); IPR004000 (SMART); G3DSA:3.30.420.40 (GENE3D); G3DSA:3.90.640.10 (GENE3D); G3DSA:3.30.420.40 (GENE3D); IPR004000 (PFAM); IPR004000 (PANTHER); PTHR11937:SF187 (PANTHER); IPR004001 (PROSITE_PATTERNS); IPR020902 (PROSITE_PATTERNS); IPR004001 (PROSITE_PATTERNS); SSF53067 (SUPERFAMILY); SSF53067 (SUPERFAMILY)
comp113976_c0_seq1	actin 2	1618	5	0	0.99	gi|18565104|dbj|BAB84579.1|Actin 2 [Crassostrea gigas] >gi|405966634|gb|EKC31894.1| Actin, adductor muscle [Crassostrea gigas]	BAB84579	99	782.326	376	375	3	C:cytoskeleton; C:cytoplasm; F:ATP binding	-	-	IPR004000 (PRINTS); IPR004000 (SMART); G3DSA:3.90.640.10 (GENE3D); G3DSA:3.30.420.40 (GENE3D); IPR004000 (PFAM); G3DSA:3.30.420.40 (GENE3D); IPR004000 (PANTHER); PTHR11937:SF187 (PANTHER); IPR004001 (PROSITE_PATTERNS); IPR020902 (PROSITE_PATTERNS); IPR004001 (PROSITE_PATTERNS); SSF53067 (SUPERFAMILY); SSF53067 (SUPERFAMILY)
comp153109_c0_seq1	actin depolymerizing factor adf cofilin	2259	5	7.02051e-23	0.592	gi|551543540|ref|XP_005759920.1|actin depolymerizing factor ADF/cofilin [Emiliania huxleyi CCMP1516] >gi|485608122|gb|EOD07491.1| actin depolymerizing factor ADF/cofilin [Emiliania huxleyi CCMP1516]	XP_005759920	62	105.916	142	89	3	F:actin binding; C:actin cytoskeleton; P:actin filament depolymerization		K05765	IPR002108 (SMART); IPR002108 (PFAM); IPR029006 (G3DSA:3.40.20.GENE3D); PTHR11913:SF12 (PANTHER); IPR017904 (PANTHER); IPR002108 (PROSITE_PROFILES); SSF55753 (SUPERFAMILY)
comp153109_c0_seq2	actin depolymerizing factor adf cofilin	2737	5	1.8721e-20	0.58	gi|551543540|ref|XP_005759920.1|actin depolymerizing factor ADF/cofilin [Emiliania huxleyi CCMP1516] >gi|485608122|gb|EOD07491.1| actin depolymerizing factor ADF/cofilin [Emiliania huxleyi CCMP1516]	XP_005759920	55	99.3673	149	83	3	F:actin binding; C:actin cytoskeleton; P:actin filament depolymerization		K05765	IPR002108 (SMART); IPR002108 (PFAM); IPR029006 (G3DSA:3.40.20.GENE3D); IPR017904 (PANTHER); IPR002108 (PROSITE_PROFILES); SSF55753 (SUPERFAMILY)
comp182962_c0_seq1	actin ii	818	5	1.20032e-107	0.818	gi|326500678|dbj|BAJ95005.1|predicted protein [Hordeum vulgare subsp. vulgare]	BAJ95005	83	328.561	231	192	3	C:cytoskeleton; C:cytoplasm; F:ATP binding	-	-	CYTOPLASMIC_DOMAIN (PHOBIUS); TRANSMEMBRANE (PHOBIUS); NON_CYTOPLASMIC_DOMAIN (PHOBIUS)
comp171431_c0_seq1	actin related protein 2 3 complex subunit 2	1879	5	2.17254e-166	0.866	gi|556097597|gb|ESO86249.1|hypothetical protein LOTGIDRAFT_220774 [Lottia gigantea]	ESO86249	88	489.189	297	262	5	C:cytoskeleton; C:cell leading edge; C:focal adhesion; C:Golgi apparatus; P:positive regulation of actin filament polymerization	-	-	IPR007188 (PFAM); G3DSA:3.30.1460.20 (GENE3D); G3DSA:3.30.1460.20 (GENE3D); IPR007188 (PANTHER); SSF69645 (SUPERFAMILY); SSF69645 (SUPERFAMILY)
comp138087_c1_seq1	actin type 1	308	5	3.3723e-69	0.996	gi|42560362|gb|AAS20336.1|actin [Cyrenoida floridana]	AAS20336	100	217.238	102	102	0	-		-	IPR004000 (PFAM); G3DSA:3.30.420.40 (GENE3D); G3DSA:3.90.640.10 (GENE3D); IPR004000 (PANTHER); PTHR11937:SF187 (PANTHER); SSF53067 (SUPERFAMILY)
comp91812_c0_seq1	actin type partial	337	5	2.47528e-73	0.992	gi|409034546|gb|AFV09289.1|actin, partial [Phagocata sibirica] >gi|409034548|gb|AFV09290.1| actin, partial [Phagocata sibirica] >gi|409034550|gb|AFV09291.1| actin, partial [Phagocata sibirica] >gi|409034552|gb|AFV09292.1| actin, partial [Phagocata sibirica]	AFV09289	99	229.18	112	111	0	-		-	G3DSA:3.90.640.10 (GENE3D); G3DSA:3.30.420.40 (GENE3D); IPR004000 (PFAM); IPR004000 (PANTHER); PTHR11937:SF187 (PANTHER); SSF53067 (SUPERFAMILY)
comp166583_c0_seq1	actin- partial	568	5	1.63898e-36	1	gi|402578741|gb|EJW72694.1|actin-2, partial [Wuchereria bancrofti]	EJW72694	100	135.191	63	63	1	F:ATP binding	-	-	IPR004000 (PRINTS); G3DSA:3.30.420.40 (GENE3D); IPR004000 (PFAM); G3DSA:2.30.36.70 (GENE3D); PTHR11937:SF162 (PANTHER); IPR004000 (PANTHER); NON_CYTOPLASMIC_DOMAIN (PHOBIUS); SIGNAL_PEPTIDE_N_REGION (PHOBIUS); SIGNAL_PEPTIDE (PHOBIUS); SIGNAL_PEPTIDE_C_REGION (PHOBIUS); SIGNAL_PEPTIDE_H_REGION (PHOBIUS); SSF53067 (SUPERFAMILY)
comp191210_c1_seq13	actin-binding rho-activating isoform x1	2741	5	2.07463e-37	0.582	gi|524901889|ref|XP_005107348.1|PREDICTED: actin-binding Rho-activating protein-like isoform X1 [Aplysia californica] >gi|524901891|ref|XP_005107349.1| PREDICTED: actin-binding Rho-activating protein-like isoform X2 [Aplysia californica] >gi|524901893|ref|XP_005107350.1| PREDICTED: actin-binding Rho-activating protein-like isoform X3 [Aplysia californica]	XP_005107348	59	148.673	165	98	0	-		-	Coil (COILS); IPR027817 (PFAM); PTHR22739 (PANTHER); PTHR22739:SF5 (PANTHER)
comp139053_c0_seq1	actin-interacting protein 1-like	4632	5	0	0.654	gi|524883288|ref|XP_005098277.1|PREDICTED: actin-interacting protein 1-like [Aplysia californica]	XP_005098277	67	585.104	604	408	1	F:protein binding		-	IPR001680 (SMART); IPR001680 (PFAM); IPR015943 (G3DSA:2.130.10.GENE3D); PTHR19856:SF0 (PANTHER); PTHR19856 (PANTHER); IPR019775 (PROSITE_PATTERNS); IPR017986 (PROSITE_PROFILES); IPR001680 (PROSITE_PROFILES); IPR001680 (PROSITE_PROFILES); IPR001680 (PROSITE_PROFILES); IPR001680 (PROSITE_PROFILES); IPR017986 (PROSITE_PROFILES); IPR011047 (SUPERFAMILY); IPR011047 (SUPERFAMILY)
comp191742_c0_seq1	actin-like protein 6a	1890	5	0	0.844	gi|405952879|gb|EKC20637.1|Actin-like protein 6A [Crassostrea gigas]	EKC20637	88	704.901	425	374	0	-		K02577	no IPS match
comp173644_c5_seq1	actin-like protein 6a	1494	5	2.29203e-153	0.854	gi|405952879|gb|EKC20637.1|Actin-like protein 6A [Crassostrea gigas]	EKC20637	88	456.062	271	240	8	C:nBAF complex; C:nucleolus; P:regulation of transcription, DNA-dependent; P:chromatin assembly or disassembly; F:ATP binding; P:nervous system development; C:SWI/SNF complex; P:chromatin remodeling	-	-	SIGNAL_PEPTIDE_H_REGION (PHOBIUS); SIGNAL_PEPTIDE_N_REGION (PHOBIUS); NON_CYTOPLASMIC_DOMAIN (PHOBIUS); SIGNAL_PEPTIDE_C_REGION (PHOBIUS); SIGNAL_PEPTIDE (PHOBIUS); SignalP-noTM (SIGNALP_EUK)
comp188159_c2_seq3	actin-like protein 6a	1002	5	2.46435e-78	0.704	gi|405952879|gb|EKC20637.1|Actin-like protein 6A [Crassostrea gigas]	EKC20637	74	257.299	206	153	0	-		-	IPR004000 (PFAM); G3DSA:3.30.420.40 (GENE3D); PTHR11937:SF196 (PANTHER); IPR004000 (PANTHER); SSF53067 (SUPERFAMILY)
comp183469_c1_seq1	actin-related protein 10	1226	5	5.36544e-81	0.734	gi|405972640|gb|EKC37400.1|Leucine-rich repeat-containing protein 68 [Crassostrea gigas]	EKC37400	76	280.796	215	165	0	-		-	no IPS match
comp171457_c0_seq3	actin-related protein 10-like	1756	5	2.22443e-166	0.736	gi|556097055|gb|ESO85707.1|hypothetical protein LOTGIDRAFT_210889 [Lottia gigantea]	ESO85707	75	491.886	386	293	0	-		-	TMhelix (TMHMM)
comp172661_c1_seq2	actin-related protein 2 3 complex subunit 1a-like isoform x4	2022	5	8.66639e-159	0.774	gi|524874194|ref|XP_005093836.1|PREDICTED: actin-related protein 2/3 complex subunit 1A-like isoform X4 [Aplysia californica]	XP_005093836	79	474.167	371	295	3	P:regulation of actin filament polymerization; C:cytoskeleton; F:actin binding		-	TRANSMEMBRANE (PHOBIUS); SIGNAL_PEPTIDE_C_REGION (PHOBIUS); SIGNAL_PEPTIDE_N_REGION (PHOBIUS); NON_CYTOPLASMIC_DOMAIN (PHOBIUS); CYTOPLASMIC_DOMAIN (PHOBIUS); SIGNAL_PEPTIDE (PHOBIUS); SIGNAL_PEPTIDE_H_REGION (PHOBIUS)
comp184118_c0_seq2	actin-related protein 2 3 complex subunit 3-like	1164	5	1.44327e-102	0.888	gi|40642998|emb|CAD91425.1|actin related protein 2/3 complex, 21 kDa subunit [Crassostrea gigas]	CAD91425	91	312.768	176	161	2	C:cytoskeleton; P:regulation of actin filament polymerization	-	-	TRANSMEMBRANE (PHOBIUS); TRANSMEMBRANE (PHOBIUS); NON_CYTOPLASMIC_DOMAIN (PHOBIUS); CYTOPLASMIC_DOMAIN (PHOBIUS); CYTOPLASMIC_DOMAIN (PHOBIUS); TMhelix (TMHMM)
comp184123_c0_seq2	actin-related protein 2 3 complex subunit 3-like	1181	5	1.76196e-102	0.888	gi|40642998|emb|CAD91425.1|actin related protein 2/3 complex, 21 kDa subunit [Crassostrea gigas]	CAD91425	91	312.768	176	161	2	P:Arp2/3 complex-mediated actin nucleation; C:Arp2/3 protein complex	-	-	IPR007204 (PIRSF); IPR007204 (G3DSA:1.10.1760.GENE3D); IPR007204 (PFAM); IPR007204 (PANTHER); IPR007204 (SUPERFAMILY)
comp185425_c1_seq1	actin-related protein 2 3 complex subunit 5-like	1501	5	3.21547e-48	0.792	gi|405946008|gb|EKC17537.1|Actin-related protein 2/3 complex subunit 5 [Crassostrea gigas]	EKC17537	82	174.096	116	96	2	C:cytoskeleton; P:regulation of actin filament polymerization		K05754	IPR006789 (PFAM); IPR006789 (G3DSA:1.25.40.GENE3D); IPR006789 (PANTHER); IPR006789 (SUPERFAMILY)
comp185425_c1_seq4	actin-related protein 2 3 complex subunit 5-like	1534	5	3.8457e-48	0.792	gi|405946008|gb|EKC17537.1|Actin-related protein 2/3 complex subunit 5 [Crassostrea gigas]	EKC17537	82	174.096	116	96	2	C:cytoskeleton; P:regulation of actin filament polymerization		K05754	IPR006789 (PFAM); IPR006789 (G3DSA:1.25.40.GENE3D); IPR006789 (PANTHER); IPR006789 (SUPERFAMILY)
comp185425_c1_seq2	actin-related protein 2 3 complex subunit 5-like	1709	5	8.69396e-48	0.792	gi|405946008|gb|EKC17537.1|Actin-related protein 2/3 complex subunit 5 [Crassostrea gigas]	EKC17537	82	174.096	116	96	2	P:regulation of actin filament polymerization; C:cytoskeleton		K05754	IPR006789 (PFAM); IPR006789 (G3DSA:1.25.40.GENE3D); IPR006789 (PANTHER); IPR006789 (SUPERFAMILY)
comp185425_c1_seq3	actin-related protein 2 3 complex subunit 5-like	1741	5	9.7377e-48	0.792	gi|405946008|gb|EKC17537.1|Actin-related protein 2/3 complex subunit 5 [Crassostrea gigas]	EKC17537	82	174.096	116	96	2	P:regulation of actin filament polymerization; C:cytoskeleton		K05754	IPR006789 (PFAM); IPR006789 (G3DSA:1.25.40.GENE3D); IPR006789 (PANTHER); IPR006789 (SUPERFAMILY)
comp146849_c1_seq1	actin-related protein 2-a-like	2603	5	0	0.936	gi|348501640|ref|XP_003438377.1|PREDICTED: actin-related protein 2-A-like isoform 2 [Oreochromis niloticus] >gi|498995496|ref|XP_004553509.1| PREDICTED: actin-related protein 2-A-like [Maylandia zebra] >gi|548378126|ref|XP_005733768.1| PREDICTED: actin-related protein 2-A-like isoform X1 [Pundamilia nyererei] >gi|554823622|ref|XP_005922486.1| PREDICTED: actin-related protein 2-A-like isoform X1 […	XP_003438377	94	693.345	389	366	5	C:cell projection; C:cytoskeleton; C:cytoplasm; F:ATP binding; F:actin binding	-	-	NON_CYTOPLASMIC_DOMAIN (PHOBIUS); SIGNAL_PEPTIDE (PHOBIUS); SIGNAL_PEPTIDE_N_REGION (PHOBIUS); SIGNAL_PEPTIDE_C_REGION (PHOBIUS); SIGNAL_PEPTIDE_H_REGION (PHOBIUS)
comp157674_c0_seq1	actin-related protein 3-like	2402	5	0	0.944	gi|524867514|ref|XP_005090568.1|PREDICTED: actin-related protein 3-like [Aplysia californica]	XP_005090568	95	776.933	418	400	0	-		-	IPR004000 (SMART); IPR004000 (PFAM); G3DSA:3.30.420.40 (GENE3D); G3DSA:3.90.640.10 (GENE3D); G3DSA:3.30.420.40 (GENE3D); PTHR11937:SF175 (PANTHER); IPR004000 (PANTHER); IPR020902 (PROSITE_PATTERNS); SSF53067 (SUPERFAMILY); SSF53067 (SUPERFAMILY)
comp192311_c0_seq4	actin-related protein 8	2626	5	0	0.632	gi|405954982|gb|EKC22267.1|Actin-related protein 8 [Crassostrea gigas]	EKC22267	67	638.262	643	432	0	-		-	NON_CYTOPLASMIC_DOMAIN (PHOBIUS); TRANSMEMBRANE (PHOBIUS); CYTOPLASMIC_DOMAIN (PHOBIUS); TRANSMEMBRANE (PHOBIUS); CYTOPLASMIC_DOMAIN (PHOBIUS)
comp174706_c1_seq2	actin-related protein 8	1849	5	1.47888e-146	0.644	gi|405954982|gb|EKC22267.1|Actin-related protein 8 [Crassostrea gigas]	EKC22267	70	385.185	391	274	2	C:Ino80 complex; P:chromatin remodeling		-	IPR004000 (SMART); G3DSA:3.30.420.40 (GENE3D); IPR004000 (PFAM); IPR027668 (PTHR11937:PANTHER); IPR004000 (PANTHER); SSF53067 (SUPERFAMILY); SSF53067 (SUPERFAMILY)
comp177329_c2_seq6	actin-related protein 8	2927	5	2.3293e-131	0.686	gi|405954982|gb|EKC22267.1|Actin-related protein 8 [Crassostrea gigas]	EKC22267	72	421.009	379	273	2	P:chromatin remodeling; C:Ino80 complex		-	IPR004000 (SMART); G3DSA:3.30.420.40 (GENE3D); IPR004000 (PFAM); IPR027668 (PTHR11937:PANTHER); IPR004000 (PANTHER); SSF53067 (SUPERFAMILY); SSF53067 (SUPERFAMILY)
comp192311_c0_seq3	actin-related protein 8 isoform x1	2506	5	0	0.672	gi|405954982|gb|EKC22267.1|Actin-related protein 8 [Crassostrea gigas]	EKC22267	71	655.21	603	433	0	-		-	NON_CYTOPLASMIC_DOMAIN (PHOBIUS); TRANSMEMBRANE (PHOBIUS); CYTOPLASMIC_DOMAIN (PHOBIUS); TRANSMEMBRANE (PHOBIUS); CYTOPLASMIC_DOMAIN (PHOBIUS)
comp173323_c0_seq9	actin-related protein 8-like	923	5	3.04091e-24	0.632	gi|405954982|gb|EKC22267.1|Actin-related protein 8 [Crassostrea gigas]	EKC22267	66	112.079	115	77	0	-		-	no IPS match
comp191484_c3_seq1	activated cdc42 kinase 1	1698	5	6.67725e-54	0.496	gi|405950248|gb|EKC18247.1|Activated CDC42 kinase 1 [Crassostrea gigas]	EKC18247	49	204.142	462	229	0	-		-	SIGNAL_PEPTIDE_N_REGION (PHOBIUS); SIGNAL_PEPTIDE_C_REGION (PHOBIUS); NON_CYTOPLASMIC_DOMAIN (PHOBIUS); SIGNAL_PEPTIDE (PHOBIUS); SIGNAL_PEPTIDE_H_REGION (PHOBIUS); SignalP-noTM (SIGNALP_EUK)
comp163593_c0_seq1	activated rna polymerase ii transcriptional coactivator p15	960	5	6.41122e-28	0.84	gi|405978408|gb|EKC42799.1|Activated RNA polymerase II transcriptional coactivator p15 [Crassostrea gigas]	EKC42799	89	115.161	74	66	3	P:regulation of transcription, DNA-dependent; F:DNA binding; F:transcription coactivator activity		-	IPR009044 (G3DSA:2.30.31.GENE3D); IPR003173 (PFAM); PTHR13215 (PANTHER); IPR009044 (SUPERFAMILY)
comp181094_c1_seq4	activating molecule in becn1-regulated autophagy protein 1	5727	5	1.27694e-114	0.69	gi|556100299|gb|ESO88951.1|hypothetical protein LOTGIDRAFT_228915 [Lottia gigantea]	ESO88951	63	410.609	457	291	1	F:protein binding		-	Coil (COILS); IPR001680 (SMART); IPR001680 (PFAM); IPR015943 (G3DSA:2.130.10.GENE3D); PTHR22874 (PANTHER); PTHR22874:SF1 (PANTHER); IPR017986 (PROSITE_PROFILES); IPR001680 (PROSITE_PROFILES); IPR017986 (SUPERFAMILY)
comp148790_c0_seq1	activating signal cointegrator 1 complex subunit 2	3402	5	0	0.614	gi|405970762|gb|EKC35638.1|Activating signal cointegrator 1 complex subunit 2 [Crassostrea gigas]	EKC35638	67	654.44	754	510	0	-		-	no IPS match
comp170669_c1_seq2	activating signal cointegrator 1 complex subunit 2	3231	5	1.25708e-170	0.572	gi|405970762|gb|EKC35638.1|Activating signal cointegrator 1 complex subunit 2 [Crassostrea gigas]	EKC35638	61	531.946	754	462	0	-		-	no IPS match
comp167813_c0_seq1	activating signal cointegrator 1 complex subunit 3	4701	5	0	0.84	gi|556104604|gb|ESO93256.1|hypothetical protein LOTGIDRAFT_189896 [Lottia gigantea]	ESO93256	86	2268.04	1462	1260	4	F:nucleic acid binding; F:ATP binding; F:ATP-dependent helicase activity; F:protein binding	-	-	IPR004179 (SMART); IPR004179 (SMART); IPR014001 (SMART); IPR001650 (SMART); IPR001650 (PFAM); IPR000008 (G3DSA:2.60.40.GENE3D); IPR004179 (PFAM); G3DSA:1.10.3380.10 (GENE3D); IPR027417 (G3DSA:3.40.50.GENE3D); IPR027417 (G3DSA:3.40.50.GENE3D); IPR011545 (PFAM); PTHR11752 (PANTHER); PTHR11752:SF8 (PANTHER); IPR014001 (PROSITE_PROFILES); IPR001650 (PROSITE_PROFILES); IPR001650 (PROSITE_PROFILES); SS…
comp149240_c1_seq1	activating transcription factor 7-interacting protein 1 isoform x1	2803	5	1.0539e-36	0.5	gi|156401396|ref|XP_001639277.1|predicted protein [Nematostella vectensis] >gi|156226404|gb|EDO47214.1| predicted protein [Nematostella vectensis]	XP_001639277	51	150.984	258	133	3	P:DNA integration; P:DNA recombination; F:DNA binding		-	no IPS match
comp176055_c1_seq1	activator of 90 kda heat shock protein atpase homolog 1-like	1210	5	1.22979e-138	0.704	gi|405966902|gb|EKC32134.1|Activator of 90 kDa heat shock protein ATPase-like protein 1 [Crassostrea gigas]	EKC32134	77	411.764	347	269	3	F:chaperone binding; F:ATPase activator activity; P:response to stress		-	IPR015310 (SMART); IPR023393 (G3DSA:3.30.530.GENE3D); IPR015310 (PFAM); IPR013538 (PFAM); PTHR13009:SF0 (PANTHER); PTHR13009 (PANTHER); IPR015310 (SUPERFAMILY); SSF55961 (SUPERFAMILY)
comp167031_c1_seq1	activator of basal	934	5	7.62771e-66	0.748	gi|405964649|gb|EKC30110.1|Activator of basal transcription 1 [Crassostrea gigas]	EKC30110	69	218.779	242	169	1	F:binding	-	K14785	NON_CYTOPLASMIC_DOMAIN (PHOBIUS); CYTOPLASMIC_DOMAIN (PHOBIUS); TRANSMEMBRANE (PHOBIUS); TMhelix (TMHMM)
comp172110_c1_seq2	active breakpoint cluster region-related protein isoform x1	4421	5	6.6206e-163	0.572	gi|405957589|gb|EKC23790.1|Active breakpoint cluster region-related protein [Crassostrea gigas]	EKC23790	64	538.11	670	430	4	F:Rho guanyl-nucleotide exchange factor activity; P:regulation of Rho protein signal transduction; F:protein binding; C:intracellular		-	Coil (COILS); Coil (COILS); IPR000219 (SMART); IPR000008 (SMART); IPR001849 (SMART); IPR000198 (SMART); IPR000219 (G3DSA:1.20.900.GENE3D); IPR001849 (PFAM); IPR000219 (PFAM); IPR011993 (G3DSA:2.30.29.GENE3D); IPR000198 (G3DSA:1.10.555.GENE3D); IPR000198 (PFAM); IPR000008 (PFAM); IPR000008 (G3DSA:2.60.40.GENE3D); PTHR23182:SF1 (PANTHER); PTHR23182 (PANTHER); IPR001849 (PROSITE_PROFILES); IPR000219…
comp187240_c2_seq4	active regulator of sirt1-like isoform x1	1826	5	6.28336e-07	0.552	gi|556100359|gb|ESO89011.1|hypothetical protein LOTGIDRAFT_228955 [Lottia gigantea]	ESO89011	53	58.9214	154	82	0	-		-	Coil (COILS)
comp187240_c2_seq3	active regulator of sirt1-like isoform x1	1838	5	6.34808e-07	0.552	gi|556100359|gb|ESO89011.1|hypothetical protein LOTGIDRAFT_228955 [Lottia gigantea]	ESO89011	53	58.9214	154	82	0	-		-	Coil (COILS)
comp188914_c1_seq1	activin receptor type-1	1491	5	0	0.712	gi|405972116|gb|EKC36903.1|Activin receptor type-1 [Crassostrea gigas]	EKC36903	70	574.318	509	360	7	P:serine family amino acid metabolic process; C:membrane; F:ATP binding; F:receptor signaling protein serine/threonine kinase activity; P:transmembrane receptor protein serine/threonine kinase signaling pathway; P:protein phosphorylation; F:transforming growth factor beta-activated receptor activity	EC:2.7.11.0	K00558	IPR000333 (PRINTS); IPR003605 (SMART); IPR002290 (SMART); G3DSA:2.10.60.10 (GENE3D); IPR000472 (PFAM); IPR003605 (PFAM); G3DSA:1.10.510.10 (GENE3D); G3DSA:3.30.200.20 (GENE3D); IPR000719 (PFAM); PTHR23255:SF14 (PANTHER); IPR000333 (PANTHER); IPR008271 (PROSITE_PATTERNS); IPR017441 (PROSITE_PATTERNS); NON_CYTOPLASMIC_DOMAIN (PHOBIUS); TRANSMEMBRANE (PHOBIUS); CYTOPLASMIC_DOMAIN (PHOBIUS); IPR00360…
comp145098_c0_seq2	activin receptor type-2b	4097	5	0	0.74	gi|563425681|gb|AHB59649.1|activin receptor type II [Haliotis rufescens]	AHB59649	77	581.252	466	361	10	P:cartilage development; P:hindbrain development; P:neural crest cell migration; P:transmembrane receptor protein serine/threonine kinase signaling pathway; P:serine family amino acid metabolic process; C:membrane; F:ATP binding; F:receptor signaling protein serine/threonine kinase activity; F:transforming growth factor beta-activated receptor activity; P:protein phosphorylation	-	-	IPR000333 (PRINTS); G3DSA:3.30.200.20 (GENE3D); G3DSA:2.10.60.10 (GENE3D); G3DSA:1.10.510.10 (GENE3D); IPR000472 (PFAM); IPR000719 (PFAM); PTHR23255:SF10 (PANTHER); IPR000333 (PANTHER); IPR008271 (PROSITE_PATTERNS); SIGNAL_PEPTIDE_N_REGION (PHOBIUS); SIGNAL_PEPTIDE_C_REGION (PHOBIUS); TRANSMEMBRANE (PHOBIUS); SIGNAL_PEPTIDE_H_REGION (PHOBIUS); SIGNAL_PEPTIDE (PHOBIUS); CYTOPLASMIC_DOMAIN (PHOBIUS…
comp187442_c0_seq1	actophorin-like protein	1113	5	1.38724e-32	0.628	gi|405964334|gb|EKC29831.1|Actophorin [Crassostrea gigas]	EKC29831	66	129.798	144	96	3	F:actin binding; P:actin filament depolymerization; C:actin cytoskeleton		K05765	IPR002108 (SMART); IPR002108 (PFAM); IPR029006 (G3DSA:3.40.20.GENE3D); IPR017904 (PANTHER); IPR002108 (PROSITE_PROFILES); SSF55753 (SUPERFAMILY)
comp137910_c0_seq1	acyl carrier mitochondrial-like isoform x2	982	5	8.55946e-46	0.772	gi|524893855|ref|XP_005103436.1|PREDICTED: acyl carrier protein, mitochondrial-like isoform X2 [Aplysia californica]	XP_005103436	70	163.696	152	107	4	P:fatty acid biosynthetic process; F:ACP phosphopantetheine attachment site binding involved in fatty acid biosynthetic process; P:transport; P:acyl-carrier-protein biosynthetic process	-	K03955	NON_CYTOPLASMIC_DOMAIN (PHOBIUS); TRANSMEMBRANE (PHOBIUS); CYTOPLASMIC_DOMAIN (PHOBIUS); TMhelix (TMHMM)
comp179733_c0_seq8	acyl- -binding domain-containing protein 5-like	1031	5	4.59561e-10	0.546	gi|524883610|ref|XP_005098432.1|PREDICTED: acyl-CoA-binding domain-containing protein 5-like [Aplysia californica]	XP_005098432	61	70.0922	84	52	8	F:lipid binding; C:peroxisome; F:binding; F:fatty-acyl-CoA binding; C:integral to membrane; C:membrane; P:transport; C:peroxisomal membrane		-	no IPS match
comp169363_c1_seq2	acyl- -binding domain-containing protein 6-like	2040	5	8.24792e-57	0.654	gi|260795083|ref|XP_002592536.1|hypothetical protein BRAFLDRAFT_69053 [Branchiostoma floridae] >gi|229277756|gb|EEN48547.1| hypothetical protein BRAFLDRAFT_69053 [Branchiostoma floridae]	XP_002592536	66	204.142	207	138	2	F:protein binding; F:fatty-acyl-CoA binding		-	IPR002110 (PRINTS); IPR002110 (SMART); IPR000582 (PFAM); IPR020683 (G3DSA:1.25.40.GENE3D); IPR020683 (PFAM); IPR014352 (G3DSA:1.20.80.GENE3D); PTHR24119 (PANTHER); PTHR24119:SF0 (PANTHER); IPR000582 (PROSITE_PROFILES); IPR002110 (PROSITE_PROFILES); IPR002110 (PROSITE_PROFILES); IPR020683 (PROSITE_PROFILES); IPR020683 (SUPERFAMILY); IPR000582 (SUPERFAMILY)
comp183552_c1_seq2	acyl- dehydrogenase family member mitochondrial-like	2526	5	0	0.768	gi|524881439|ref|XP_005097371.1|PREDICTED: acyl-CoA dehydrogenase family member 9, mitochondrial-like [Aplysia californica]	XP_005097371	82	822.772	594	488	3	P:oxidation-reduction process; F:flavin adenine dinucleotide binding; F:acyl-CoA dehydrogenase activity	-	-	Coil (COILS); IPR013786 (G3DSA:1.10.540.GENE3D); IPR009075 (PFAM); IPR006091 (G3DSA:2.40.110.GENE3D); G3DSA:1.20.140.10 (GENE3D); IPR006091 (PFAM); IPR013786 (PFAM); PTHR10909 (PANTHER); PTHR10909:SF264 (PANTHER); IPR006089 (PROSITE_PATTERNS); IPR009100 (SUPERFAMILY); IPR009075 (SUPERFAMILY)
comp189630_c1_seq2	acyl- desaturase	3457	5	1.11405e-62	0.748	gi|405967090|gb|EKC32294.1|Acyl-CoA desaturase [Crassostrea gigas]	EKC32294	72	222.631	179	129	4	F:oxidoreductase activity, acting on paired donors, with oxidation of a pair of donors resulting in the reduction of molecular oxygen to two molecules of water; P:lipid biosynthetic process; C:membrane; P:oxidation-reduction process	EC:1.14.19.0	-	IPR015876 (PRINTS); PTHR11351 (PANTHER); CYTOPLASMIC_DOMAIN (PHOBIUS); CYTOPLASMIC_DOMAIN (PHOBIUS); TRANSMEMBRANE (PHOBIUS); TRANSMEMBRANE (PHOBIUS); NON_CYTOPLASMIC_DOMAIN (PHOBIUS); TMhelix (TMHMM); TMhelix (TMHMM)
comp190966_c0_seq11	acyl- desaturase	1459	5	5.49864e-50	0.722	gi|405957258|gb|EKC23483.1|Acyl-CoA desaturase [Crassostrea gigas]	EKC23483	73	184.111	141	103	6	P:oxidation-reduction process; C:membrane; P:fatty acid biosynthetic process; F:stearoyl-CoA 9-desaturase activity; F:iron ion binding; C:endoplasmic reticulum		-	IPR015876 (PRINTS); PTHR11351 (PANTHER); IPR001522 (PROSITE_PATTERNS); TRANSMEMBRANE (PHOBIUS); NON_CYTOPLASMIC_DOMAIN (PHOBIUS); CYTOPLASMIC_DOMAIN (PHOBIUS); TMhelix (TMHMM); TMhelix (TMHMM)
comp190994_c1_seq2	acyl- desaturase	1538	5	8.91534e-50	0.722	gi|405957258|gb|EKC23483.1|Acyl-CoA desaturase [Crassostrea gigas]	EKC23483	73	184.111	141	103	6	P:oxidation-reduction process; F:stearoyl-CoA 9-desaturase activity; C:endoplasmic reticulum; F:iron ion binding; P:fatty acid biosynthetic process; C:membrane		-	IPR015876 (PRINTS); PTHR11351 (PANTHER); IPR001522 (PROSITE_PATTERNS); TRANSMEMBRANE (PHOBIUS); NON_CYTOPLASMIC_DOMAIN (PHOBIUS); CYTOPLASMIC_DOMAIN (PHOBIUS); TMhelix (TMHMM); TMhelix (TMHMM)
comp191070_c3_seq1	acyl- desaturase	1836	5	3.80406e-49	0.722	gi|405957258|gb|EKC23483.1|Acyl-CoA desaturase [Crassostrea gigas]	EKC23483	73	184.111	141	103	6	P:oxidation-reduction process; F:stearoyl-CoA 9-desaturase activity; P:fatty acid biosynthetic process; C:membrane; C:endoplasmic reticulum; F:iron ion binding		-	IPR015876 (PRINTS); PTHR11351 (PANTHER); IPR001522 (PROSITE_PATTERNS); TRANSMEMBRANE (PHOBIUS); NON_CYTOPLASMIC_DOMAIN (PHOBIUS); CYTOPLASMIC_DOMAIN (PHOBIUS); TMhelix (TMHMM); TMhelix (TMHMM)
comp191073_c0_seq6	acyl- desaturase	1840	5	3.89091e-49	0.722	gi|405957258|gb|EKC23483.1|Acyl-CoA desaturase [Crassostrea gigas]	EKC23483	73	184.111	141	103	6	P:oxidation-reduction process; C:membrane; C:endoplasmic reticulum; P:fatty acid biosynthetic process; F:stearoyl-CoA 9-desaturase activity; F:iron ion binding		-	IPR015876 (PRINTS); PTHR11351 (PANTHER); IPR001522 (PROSITE_PATTERNS); TRANSMEMBRANE (PHOBIUS); NON_CYTOPLASMIC_DOMAIN (PHOBIUS); CYTOPLASMIC_DOMAIN (PHOBIUS); TMhelix (TMHMM); TMhelix (TMHMM)
comp191086_c0_seq42	acyl- desaturase	1915	5	5.04104e-49	0.722	gi|405957258|gb|EKC23483.1|Acyl-CoA desaturase [Crassostrea gigas]	EKC23483	73	184.111	141	103	6	P:oxidation-reduction process; C:membrane; F:stearoyl-CoA 9-desaturase activity; C:endoplasmic reticulum; P:fatty acid biosynthetic process; F:iron ion binding		-	IPR015876 (PRINTS); PTHR11351 (PANTHER); IPR001522 (PROSITE_PATTERNS); TRANSMEMBRANE (PHOBIUS); NON_CYTOPLASMIC_DOMAIN (PHOBIUS); CYTOPLASMIC_DOMAIN (PHOBIUS); TMhelix (TMHMM); TMhelix (TMHMM)
comp187386_c0_seq1	acyl- desaturase	1215	5	3.51403e-08	0.624	gi|405967090|gb|EKC32294.1|Acyl-CoA desaturase [Crassostrea gigas]	EKC32294	60	62.3882	66	40	2	P:oxidation-reduction process; F:oxidoreductase activity, acting on paired donors, with oxidation of a pair of donors resulting in the reduction of molecular oxygen to two molecules of water		K11266	NON_CYTOPLASMIC_DOMAIN (PHOBIUS); TRANSMEMBRANE (PHOBIUS); CYTOPLASMIC_DOMAIN (PHOBIUS)
comp170013_c0_seq1	acyl- synthetase family member 4	4091	5	8.2797e-174	0.746	gi|443718152|gb|ELU08897.1|hypothetical protein CAPTEDRAFT_225699 [Capitella teleta]	ELU08897	78	565.459	510	399	3	F:actin binding; P:actin filament organization; P:cell cycle	-	-	Coil (COILS); Coil (COILS); Coil (COILS); PR01217 (PRINTS); IPR015425 (SMART); IPR010465 (PFAM); IPR010472 (PFAM); IPR015425 (PFAM); PTHR23213 (PANTHER); IPR027658 (PTHR23213:PANTHER); IPR014767 (PROSITE_PROFILES); IPR014768 (PROSITE_PROFILES); IPR015425 (PROSITE_PROFILES); IPR016024 (SUPERFAMILY); SSF101447 (SUPERFAMILY)
comp188162_c0_seq2	acyl- synthetase family member 4	980	5	4.8264e-78	0.712	gi|405959728|gb|EKC25732.1|Acyl-CoA synthetase family member 4 [Crassostrea gigas]	EKC25732	78	271.937	219	172	4	F:Rho GTPase binding; F:actin binding; P:cell cycle; P:actin filament organization		-	IPR010473 (PFAM); IPR027658 (PTHR23213:PANTHER); PTHR23213 (PANTHER); IPR014768 (PROSITE_PROFILES); IPR016024 (SUPERFAMILY)
comp189909_c1_seq2	acyl- synthetase family member 4	2203	5	1.84197e-59	0.772	gi|405959728|gb|EKC25732.1|Acyl-CoA synthetase family member 4 [Crassostrea gigas]	EKC25732	79	229.95	225	178	3	F:actin binding; P:cell cycle; P:actin filament organization		-	Coil (COILS); Coil (COILS); IPR010465 (PFAM); IPR015425 (PFAM); PTHR23213 (PANTHER); IPR027658 (PTHR23213:PANTHER); IPR015425 (PROSITE_PROFILES); IPR014767 (PROSITE_PROFILES); SSF101447 (SUPERFAMILY)
comp151258_c0_seq1	acyl- synthetase family member mitochondrial	2107	5	0	0.736	gi|405976077|gb|EKC40598.1|Acyl-CoA synthetase family member 2, mitochondrial [Crassostrea gigas]	EKC40598	77	737.643	568	438	2	P:metabolic process; F:catalytic activity		-	IPR000873 (PFAM); G3DSA:2.30.38.10 (GENE3D); G3DSA:3.40.50.980 (GENE3D); IPR025110 (PFAM); G3DSA:3.40.50.980 (GENE3D); G3DSA:3.30.300.30 (GENE3D); PTHR24095 (PANTHER); IPR020845 (PROSITE_PATTERNS); SSF56801 (SUPERFAMILY)
comp184932_c2_seq22	acyl- synthetase family member mitochondrial	695	5	9.1125e-100	0.722	gi|556106602|gb|ESO95254.1|hypothetical protein LOTGIDRAFT_239446 [Lottia gigantea]	ESO95254	76	312.768	231	177	2	P:metabolic process; F:catalytic activity		-	IPR000873 (PFAM); G3DSA:3.40.50.980 (GENE3D); G3DSA:3.40.50.980 (GENE3D); PTHR24095 (PANTHER); PTHR24095:SF17 (PANTHER); IPR020845 (PROSITE_PATTERNS); SSF56801 (SUPERFAMILY)
comp188276_c1_seq5	acyl- synthetase family member mitochondrial	2095	5	1.46037e-76	0.482	gi|405977330|gb|EKC41787.1|Acyl-CoA synthetase family member 2, mitochondrial [Crassostrea gigas]	EKC41787	49	267.314	556	275	2	P:metabolic process; F:catalytic activity		-	IPR000873 (PFAM); G3DSA:3.40.50.980 (GENE3D); G3DSA:3.30.300.30 (GENE3D); IPR025110 (PFAM); G3DSA:2.30.38.10 (GENE3D); G3DSA:3.40.50.980 (GENE3D); PTHR24095 (PANTHER); IPR020845 (PROSITE_PATTERNS); SSF56801 (SUPERFAMILY)
comp188276_c1_seq13	acyl- synthetase family member mitochondrial	1916	5	1.57629e-76	0.492	gi|405966765|gb|EKC32006.1|Acyl-CoA synthetase family member 2, mitochondrial [Crassostrea gigas]	EKC32006	51	266.159	558	289	2	F:catalytic activity; P:metabolic process		-	IPR000873 (PFAM); G3DSA:3.40.50.980 (GENE3D); G3DSA:3.30.300.30 (GENE3D); G3DSA:2.30.38.10 (GENE3D); G3DSA:3.40.50.980 (GENE3D); PTHR24095 (PANTHER); IPR020845 (PROSITE_PATTERNS); SSF56801 (SUPERFAMILY)
comp188490_c2_seq2	acyl- synthetase family member mitochondrial	3784	5	4.96893e-74	0.48	gi|405977330|gb|EKC41787.1|Acyl-CoA synthetase family member 2, mitochondrial [Crassostrea gigas]	EKC41787	49	267.314	556	275	2	P:metabolic process; F:catalytic activity		-	SIGNAL_PEPTIDE_H_REGION (PHOBIUS); SIGNAL_PEPTIDE_N_REGION (PHOBIUS); NON_CYTOPLASMIC_DOMAIN (PHOBIUS); SIGNAL_PEPTIDE (PHOBIUS); SIGNAL_PEPTIDE_C_REGION (PHOBIUS)
comp189224_c0_seq1	acyl- synthetase family member mitochondrial	2104	5	5.83832e-66	0.502	gi|405966765|gb|EKC32006.1|Acyl-CoA synthetase family member 2, mitochondrial [Crassostrea gigas]	EKC32006	51	238.81	490	251	2	P:metabolic process; F:catalytic activity		-	IPR000873 (PFAM); IPR025110 (PFAM); G3DSA:3.40.50.980 (GENE3D); G3DSA:2.30.38.10 (GENE3D); G3DSA:3.30.300.30 (GENE3D); G3DSA:3.40.50.980 (GENE3D); PTHR24095 (PANTHER); IPR020845 (PROSITE_PATTERNS); SSF56801 (SUPERFAMILY)
comp191596_c0_seq4	acyl- synthetase family member mitochondrial	1343	5	1.06574e-45	0.47	gi|405953988|gb|EKC21541.1|Acyl-CoA synthetase family member 2, mitochondrial [Crassostrea gigas]	EKC21541	48	176.792	379	184	2	P:metabolic process; F:catalytic activity		-	G3DSA:3.40.50.980 (GENE3D); IPR000873 (PFAM); G3DSA:3.40.50.980 (GENE3D); PTHR24096 (PANTHER); IPR020845 (PROSITE_PATTERNS); SSF56801 (SUPERFAMILY)
comp194834_c0_seq1	acyl- synthetase family member mitochondrial	750	5	2.81184e-36	0.556	gi|405977330|gb|EKC41787.1|Acyl-CoA synthetase family member 2, mitochondrial [Crassostrea gigas]	EKC41787	58	144.436	184	107	2	P:metabolic process; F:catalytic activity		-	G3DSA:3.30.300.30 (GENE3D); IPR025110 (PFAM); IPR000873 (PFAM); G3DSA:2.30.38.10 (GENE3D); PTHR24095 (PANTHER); PTHR24095:SF103 (PANTHER); SSF56801 (SUPERFAMILY)
comp178031_c0_seq1	acyl-coenzyme a amino acid n-acyltransferase 2-like isoform x1	1818	5	6.32543e-72	0.516	gi|524888590|ref|XP_005100864.1|PREDICTED: acyl-coenzyme A amino acid N-acyltransferase 2-like isoform X1 [Aplysia californica]	XP_005100864	51	249.595	455	236	2	P:acyl-CoA metabolic process; F:thiolester hydrolase activity		K00659	IPR016662 (PIRSF); IPR029058 (G3DSA:3.40.50.GENE3D); IPR014940 (PFAM); IPR006862 (PFAM); PTHR10824 (PANTHER); IPR029058 (SUPERFAMILY)
comp165951_c4_seq1	acyl-coenzyme a amino acid n-acyltransferase 2-like isoform x3	311	5	4.71926e-20	0.666	gi|511975110|ref|XP_004805507.1|PREDICTED: acyl-coenzyme A amino acid N-acyltransferase 2-like isoform X3 [Mustela putorius furo]	XP_004805507	65	91.6633	105	69	0	-		-	IPR006862 (PFAM); PTHR10824:SF1 (PANTHER); PTHR10824 (PANTHER)
comp185574_c0_seq4	acyl-coenzyme a thioesterase 8-like isoform x4	1168	5	4.1292e-94	0.66	gi|524871999|ref|XP_005092767.1|PREDICTED: acyl-coenzyme A thioesterase 8-like isoform X4 [Aplysia californica]	XP_005092767	67	295.819	300	202	1	P:acyl-CoA metabolic process		K11992	CYTOPLASMIC_DOMAIN (PHOBIUS); TRANSMEMBRANE (PHOBIUS); NON_CYTOPLASMIC_DOMAIN (PHOBIUS); TMhelix (TMHMM)
comp188427_c0_seq5	acyl-protein thioesterase 1-like	2462	5	1.60227e-79	0.712	gi|405970999|gb|EKC35859.1|Acyl-protein thioesterase 2 [Crassostrea gigas]	EKC35859	74	266.544	214	160	1	F:hydrolase activity		K06130	IPR003140 (PFAM); IPR029058 (G3DSA:3.40.50.GENE3D); PTHR10655 (PANTHER); CYTOPLASMIC_DOMAIN (PHOBIUS); NON_CYTOPLASMIC_DOMAIN (PHOBIUS); TRANSMEMBRANE (PHOBIUS); IPR029058 (SUPERFAMILY); TMhelix (TMHMM)
comp188427_c0_seq4	acyl-protein thioesterase 1-like	2475	5	1.70459e-79	0.712	gi|405970999|gb|EKC35859.1|Acyl-protein thioesterase 2 [Crassostrea gigas]	EKC35859	74	266.544	214	160	0	-		K06130	CYTOPLASMIC_DOMAIN (PHOBIUS); CYTOPLASMIC_DOMAIN (PHOBIUS); TRANSMEMBRANE (PHOBIUS); TRANSMEMBRANE (PHOBIUS); NON_CYTOPLASMIC_DOMAIN (PHOBIUS); TMhelix (TMHMM); TMhelix (TMHMM)
comp182803_c3_seq2	acylglycerol mitochondrial isoform x1	1590	5	2.81631e-108	0.596	gi|524891217|ref|XP_005102144.1|PREDICTED: acylglycerol kinase, mitochondrial-like [Aplysia californica]	XP_005102144	68	340.887	393	269	1	F:transferase activity	-	-	TRANSMEMBRANE (PHOBIUS); NON_CYTOPLASMIC_DOMAIN (PHOBIUS); CYTOPLASMIC_DOMAIN (PHOBIUS); TMhelix (TMHMM)
comp186597_c0_seq2	acyltransferase family protein	303	5	3.82906e-09	0.502	gi|405969913|gb|EKC34856.1|Contactin-6 [Crassostrea gigas]	EKC34856	53	62.3882	98	52	1	F:hydrolase activity		-	IPR013831 (G3DSA:3.40.50.GENE3D); SSF52266 (SUPERFAMILY)
comp190660_c2_seq2	adam 12	217	5	2.99593e-15	0.586	gi|524901925|ref|XP_005107366.1|PREDICTED: uncharacterized protein LOC101850200 isoform X2 [Aplysia californica]	XP_005107366	64	79.337	71	46	2	P:proteolysis; F:metalloendopeptidase activity		-	IPR024079 (G3DSA:3.40.390.GENE3D); IPR001590 (PFAM); IPR001590 (PROSITE_PROFILES); SSF55486 (SUPERFAMILY)
comp180285_c5_seq9	adam family mig-17	2975	5	6.17172e-118	0.524	gi|556098262|gb|ESO86914.1|hypothetical protein LOTGIDRAFT_235128 [Lottia gigantea]	ESO86914	59	387.111	481	288	0	-		-	no IPS match
comp191734_c1_seq1	adam family mig-17	2270	5	9.12257e-45	0.466	gi|556114735|gb|ESP03387.1|hypothetical protein LOTGIDRAFT_237696 [Lottia gigantea]	ESP03387	48	183.341	511	247	2	P:proteolysis; F:metalloendopeptidase activity		-	PR00018 (PRINTS); IPR000001 (SMART); IPR001590 (PFAM); IPR024079 (G3DSA:3.40.390.GENE3D); IPR000001 (PFAM); IPR000001 (G3DSA:2.40.20.GENE3D); PTHR13723 (PANTHER); PTHR13723:SF153 (PANTHER); SIGNAL_PEPTIDE_C_REGION (PHOBIUS); SIGNAL_PEPTIDE_N_REGION (PHOBIUS); SIGNAL_PEPTIDE (PHOBIUS); SIGNAL_PEPTIDE_H_REGION (PHOBIUS); NON_CYTOPLASMIC_DOMAIN (PHOBIUS); IPR000001 (PROSITE_PROFILES); IPR001590 (PRO…
comp191927_c0_seq1	adam family mig-17	3301	5	7.61285e-44	0.472	gi|405969252|gb|EKC34234.1|ADAM family mig-17 [Crassostrea gigas]	EKC34234	54	175.637	321	175	0	-		-	no IPS match
comp169038_c0_seq2	adam family mig-17	723	5	2.87593e-30	0.5	gi|405962196|gb|EKC27897.1|ADAM family mig-17 [Crassostrea gigas]	EKC27897	50	129.028	251	126	2	P:proteolysis; F:metalloendopeptidase activity		K14703	PF13582 (PFAM); IPR024079 (G3DSA:3.40.390.GENE3D); PTHR11905 (PANTHER); IPR001590 (PROSITE_PROFILES); SSF55486 (SUPERFAMILY)
comp174311_c1_seq2	adam family mig-17	680	5	4.86839e-26	0.49	gi|405962196|gb|EKC27897.1|ADAM family mig-17 [Crassostrea gigas]	EKC27897	48	116.316	235	115	2	F:metalloendopeptidase activity; P:proteolysis		K16185	IPR024079 (G3DSA:3.40.390.GENE3D); PF13582 (PFAM); PTHR11905 (PANTHER); IPR001590 (PROSITE_PROFILES); SSF55486 (SUPERFAMILY)
comp177376_c0_seq6	adam family mig-17	630	5	4.78946e-22	0.522	gi|405962196|gb|EKC27897.1|ADAM family mig-17 [Crassostrea gigas]	EKC27897	52	94.3597	138	73	2	P:proteolysis; F:metalloendopeptidase activity		K08958	IPR024079 (G3DSA:3.40.390.GENE3D); IPR001590 (PFAM); IPR001590 (PROSITE_PROFILES); SSF55486 (SUPERFAMILY)
comp182798_c0_seq1	adam family mig-17	806	5	2.20586e-14	0.464	gi|556114735|gb|ESP03387.1|hypothetical protein LOTGIDRAFT_237696 [Lottia gigantea]	ESP03387	48	82.4185	271	132	0	-		K07561	CYTOPLASMIC_DOMAIN (PHOBIUS); NON_CYTOPLASMIC_DOMAIN (PHOBIUS); TRANSMEMBRANE (PHOBIUS); TMhelix (TMHMM)
comp186286_c0_seq10	adam family mig-17	812	2	1.52257e-09	0.585	gi|405962196|gb|EKC27897.1|ADAM family mig-17 [Crassostrea gigas]	EKC27897	64	67.3958	113	73	0	-		K13102	no IPS match
comp187874_c0_seq6	adam family mig-17	2288	5	4.63461e-07	0.412	gi|405955372|gb|EKC22514.1|ADAM family mig-17 [Crassostrea gigas]	EKC22514	54	59.6918	109	59	2	F:metalloendopeptidase activity; P:proteolysis		K11797	IPR024079 (G3DSA:3.40.390.GENE3D); PF13574 (PFAM); PTHR11905 (PANTHER); SIGNAL_PEPTIDE (PHOBIUS); SIGNAL_PEPTIDE_N_REGION (PHOBIUS); NON_CYTOPLASMIC_DOMAIN (PHOBIUS); SIGNAL_PEPTIDE_C_REGION (PHOBIUS); SIGNAL_PEPTIDE_H_REGION (PHOBIUS); IPR001590 (PROSITE_PROFILES); SignalP-noTM (SIGNALP_EUK); SSF55486 (SUPERFAMILY)
comp187880_c0_seq6	adam family mig-17	2430	5	5.04047e-07	0.412	gi|405955372|gb|EKC22514.1|ADAM family mig-17 [Crassostrea gigas]	EKC22514	54	59.6918	109	59	2	F:metalloendopeptidase activity; P:proteolysis		-	PF13574 (PFAM); IPR024079 (G3DSA:3.40.390.GENE3D); PTHR11905 (PANTHER); IPR001590 (PROSITE_PROFILES); SSF55486 (SUPERFAMILY)
comp187774_c2_seq2	adapter molecule	950	5	1.01592e-47	0.624	gi|443704428|gb|ELU01490.1|hypothetical protein CAPTEDRAFT_222863 [Capitella teleta]	ELU01490	64	172.555	200	129	4	F:SH3/SH2 adaptor activity; P:positive regulation of JNK cascade; P:myoblast fusion; P:imaginal disc fusion, thorax closure	-	-	IPR001452 (PRINTS); IPR001452 (SMART); G3DSA:2.30.30.40 (GENE3D); IPR001452 (PFAM); IPR011511 (PFAM); G3DSA:2.30.30.40 (GENE3D); PTHR19969 (PANTHER); IPR001452 (PROSITE_PROFILES); IPR001452 (SUPERFAMILY); IPR001452 (SUPERFAMILY)
comp187774_c1_seq2	adapter molecule crk	1095	5	4.65567e-08	0.662	gi|339237559|ref|XP_003380334.1|adapter molecule Crk [Trichinella spiralis] >gi|316976851|gb|EFV60050.1| adapter molecule Crk [Trichinella spiralis]	XP_003380334	72	63.1586	55	40	1	F:protein binding		-	Coil (COILS); IPR000980 (PRINTS); IPR000980 (G3DSA:3.30.505.GENE3D); IPR000980 (PFAM); PTHR19969:SF5 (PANTHER); PTHR19969 (PANTHER); TRANSMEMBRANE (PHOBIUS); NON_CYTOPLASMIC_DOMAIN (PHOBIUS); CYTOPLASMIC_DOMAIN (PHOBIUS); IPR000980 (PROSITE_PROFILES); IPR000980 (SUPERFAMILY); TMhelix (TMHMM)
comp185810_c1_seq13	adapter molecule crk-like	2885	5	1.41655e-96	0.68	gi|524907822|ref|XP_005109023.1|PREDICTED: adapter molecule Crk-like [Aplysia californica]	XP_005109023	74	316.62	263	195	1	F:protein binding		-	IPR000980 (PRINTS); IPR001452 (PRINTS); IPR001452 (SMART); IPR000980 (SMART); IPR000980 (G3DSA:3.30.505.GENE3D); IPR000980 (PFAM); G3DSA:2.30.30.40 (GENE3D); IPR011511 (PFAM); G3DSA:2.30.30.40 (GENE3D); IPR001452 (PFAM); PTHR19969 (PANTHER); IPR001452 (PROSITE_PROFILES); IPR000980 (PROSITE_PROFILES); IPR001452 (SUPERFAMILY); IPR000980 (SUPERFAMILY)
comp185835_c0_seq23	adapter molecule crk-like	2952	5	2.01142e-96	0.68	gi|524907822|ref|XP_005109023.1|PREDICTED: adapter molecule Crk-like [Aplysia californica]	XP_005109023	74	316.62	263	195	1	F:protein binding		-	IPR000980 (PRINTS); IPR001452 (PRINTS); IPR001452 (SMART); IPR000980 (SMART); IPR000980 (G3DSA:3.30.505.GENE3D); IPR000980 (PFAM); G3DSA:2.30.30.40 (GENE3D); IPR011511 (PFAM); G3DSA:2.30.30.40 (GENE3D); IPR001452 (PFAM); PTHR19969 (PANTHER); IPR001452 (PROSITE_PROFILES); IPR000980 (PROSITE_PROFILES); IPR001452 (SUPERFAMILY); IPR000980 (SUPERFAMILY)
comp182846_c0_seq1	adapter protein ciks	4577	5	2.64968e-21	0.534	gi|405966273|gb|EKC31580.1|Adapter protein CIKS [Crassostrea gigas]	EKC31580	54	108.997	153	84	2	F:protein binding; P:signal transduction		-	IPR000157 (PFAM); IPR011029 (G3DSA:1.10.533.GENE3D); SIGNAL_PEPTIDE_H_REGION (PHOBIUS); NON_CYTOPLASMIC_DOMAIN (PHOBIUS); SIGNAL_PEPTIDE_N_REGION (PHOBIUS); SIGNAL_PEPTIDE_C_REGION (PHOBIUS); SIGNAL_PEPTIDE (PHOBIUS); IPR013568 (PROSITE_PROFILES); IPR011029 (SUPERFAMILY)
comp186100_c0_seq1	adaptin ear-binding coat-associated protein 1	1608	5	4.59828e-81	0.802	gi|556978657|ref|XP_005996359.1|PREDICTED: adaptin ear-binding coat-associated protein 2 isoform X2 [Latimeria chalumnae]	XP_005996359	80	265.003	178	144	4	C:plasma membrane; C:clathrin-coated vesicle membrane; P:endocytosis; P:protein transport	-	-	IPR012466 (PFAM); IPR011993 (G3DSA:2.30.29.GENE3D); PTHR12847 (PANTHER); PTHR12847:SF2 (PANTHER); SSF50729 (SUPERFAMILY)
comp179771_c4_seq2	adaptor complexes medium subunit family protein	1733	5	1.54154e-20	0.614	gi|118345626|ref|XP_976643.1|Adaptor complexes medium subunit family protein [Tetrahymena thermophila] >gi|89288060|gb|EAR86048.1| clathrin adapter protein AP-1, mu subunit [Tetrahymena thermophila SB210]	XP_976643	64	103.605	128	83	1	P:transport		-	G3DSA:3.30.450.60 (GENE3D); PTHR11998 (PANTHER); PTHR11998:SF13 (PANTHER); IPR011012 (SUPERFAMILY)
comp183689_c1_seq84	adaptor-related protein complex epsilon 1 subunit	3548	5	1.2158e-104	0.556	gi|260803344|ref|XP_002596550.1|hypothetical protein BRAFLDRAFT_283069 [Branchiostoma floridae] >gi|229281808|gb|EEN52562.1| hypothetical protein BRAFLDRAFT_283069 [Branchiostoma floridae]	XP_002596550	64	348.591	447	288	7	C:membrane coat; F:binding; P:vesicle-mediated transport; P:intracellular protein transport; C:COPI vesicle coat; F:structural molecule activity; C:Golgi apparatus		-	no IPS match
comp183713_c2_seq1	adaptor-related protein complex epsilon 1 subunit	3756	5	2.72274e-104	0.556	gi|260803344|ref|XP_002596550.1|hypothetical protein BRAFLDRAFT_283069 [Branchiostoma floridae] >gi|229281808|gb|EEN52562.1| hypothetical protein BRAFLDRAFT_283069 [Branchiostoma floridae]	XP_002596550	64	348.591	447	288	4	C:membrane coat; P:intracellular protein transport; P:vesicle-mediated transport; F:binding		-	Coil (COILS); IPR002553 (PFAM); IPR011989 (G3DSA:1.25.10.GENE3D); PTHR22780 (PANTHER); IPR017109 (PTHR22780:PANTHER); IPR016024 (SUPERFAMILY)
comp173020_c0_seq2	adenine phosphoribosyltransferase	1167	5	3.8052e-61	0.746	gi|556094130|gb|ESO82783.1|hypothetical protein LOTGIDRAFT_229807 [Lottia gigantea]	ESO82783	75	206.453	173	130	5	F:binding; P:nucleoside metabolic process; C:cytoplasm; F:adenine phosphoribosyltransferase activity; P:adenine salvage	-	K00759	IPR005764 (TIGRFAM); IPR000836 (PFAM); IPR029057 (G3DSA:3.40.50.GENE3D); PTHR32315 (PANTHER); IPR005764 (HAMAP); IPR029057 (SUPERFAMILY)
comp192156_c1_seq1	adenomatous polyposis coli protein	5577	5	1.0258e-21	0.5	gi|405953354|gb|EKC21034.1|hypothetical protein CGI_10004760 [Crassostrea gigas]	EKC21034	43	113.62	485	210	11	F:beta-catenin binding; P:negative regulation of Wnt receptor signaling pathway; C:cytoplasm; C:nucleus; P:negative regulation of microtubule depolymerization; P:cell migration; P:positive regulation of apoptotic process; P:mitotic cytokinesis; P:response to DNA damage stimulus; P:cell cycle arrest; P:negative regulation of cell proliferation		-	Coil (COILS); Coil (COILS); IPR009223 (PFAM); IPR026818 (PANTHER); IPR026836 (PTHR12607:PANTHER)
comp116974_c0_seq1	adenosine 3 -phospho 5 -phosphosulfate transporter 1	4085	5	0	0.762	gi|405975870|gb|EKC40405.1|Adenosine 3'-phospho 5'-phosphosulfate transporter 1 [Crassostrea gigas]	EKC40405	78	565.459	439	346	1	P:transmembrane transport		-	IPR013657 (PFAM); PTHR10778 (PANTHER); PTHR10778:SF13 (PANTHER); NON_CYTOPLASMIC_DOMAIN (PHOBIUS); CYTOPLASMIC_DOMAIN (PHOBIUS); TRANSMEMBRANE (PHOBIUS); NON_CYTOPLASMIC_DOMAIN (PHOBIUS); CYTOPLASMIC_DOMAIN (PHOBIUS); CYTOPLASMIC_DOMAIN (PHOBIUS); TRANSMEMBRANE (PHOBIUS); NON_CYTOPLASMIC_DOMAIN (PHOBIUS); TRANSMEMBRANE (PHOBIUS); NON_CYTOPLASMIC_DOMAIN (PHOBIUS); CYTOPLASMIC_DOMAIN (PHOBIUS); TRA…
comp180028_c5_seq13	adenosine deaminase	2467	5	5.70687e-119	0.676	gi|556113995|gb|ESP02647.1|hypothetical protein LOTGIDRAFT_171847 [Lottia gigantea]	ESP02647	69	375.941	348	242	2	F:deaminase activity; P:purine ribonucleoside monophosphate biosynthetic process		-	G3DSA:3.20.20.140 (GENE3D); IPR001365 (PFAM); IPR006330 (TIGRFAM); PTHR11409:SF42 (PANTHER); PTHR11409 (PANTHER); IPR006650 (PROSITE_PATTERNS); SSF51556 (SUPERFAMILY)
comp180052_c4_seq1	adenosine deaminase	2513	5	8.21624e-119	0.676	gi|556113995|gb|ESP02647.1|hypothetical protein LOTGIDRAFT_171847 [Lottia gigantea]	ESP02647	69	375.941	348	242	2	F:deaminase activity; P:purine ribonucleoside monophosphate biosynthetic process		-	G3DSA:3.20.20.140 (GENE3D); IPR001365 (PFAM); IPR006330 (TIGRFAM); PTHR11409:SF42 (PANTHER); PTHR11409 (PANTHER); IPR006650 (PROSITE_PATTERNS); SSF51556 (SUPERFAMILY)
comp185746_c2_seq5	adenosine deaminase	1919	5	9.25501e-97	0.672	gi|556113998|gb|ESP02650.1|hypothetical protein LOTGIDRAFT_138054, partial [Lottia gigantea]	ESP02650	69	312.383	285	198	2	F:deaminase activity; P:purine ribonucleoside monophosphate biosynthetic process		-	G3DSA:3.20.20.140 (GENE3D); IPR001365 (PFAM); IPR006330 (TIGRFAM); PTHR11409:SF42 (PANTHER); PTHR11409 (PANTHER); IPR006650 (PROSITE_PATTERNS); SSF51556 (SUPERFAMILY)
comp185779_c1_seq3	adenosine deaminase	1954	5	1.2574e-96	0.662	gi|556113998|gb|ESP02650.1|hypothetical protein LOTGIDRAFT_138054, partial [Lottia gigantea]	ESP02650	69	312.383	285	198	2	F:deaminase activity; P:purine ribonucleoside monophosphate biosynthetic process		-	G3DSA:3.20.20.140 (GENE3D); IPR001365 (PFAM); IPR006330 (TIGRFAM); PTHR11409:SF42 (PANTHER); PTHR11409 (PANTHER); IPR006650 (PROSITE_PATTERNS); SSF51556 (SUPERFAMILY)
comp185790_c1_seq1	adenosine deaminase	1965	5	1.3566e-96	0.672	gi|556113998|gb|ESP02650.1|hypothetical protein LOTGIDRAFT_138054, partial [Lottia gigantea]	ESP02650	69	312.383	285	198	2	F:deaminase activity; P:purine ribonucleoside monophosphate biosynthetic process		-	G3DSA:3.20.20.140 (GENE3D); IPR001365 (PFAM); IPR006330 (TIGRFAM); PTHR11409:SF42 (PANTHER); PTHR11409 (PANTHER); IPR006650 (PROSITE_PATTERNS); SSF51556 (SUPERFAMILY)
comp178534_c0_seq1	adenosine deaminase cecr1	1828	5	2.83743e-125	0.738	gi|405953905|gb|EKC21473.1|Adenosine deaminase CECR1 [Crassostrea gigas]	EKC21473	78	390.193	300	235	2	F:deaminase activity; C:extracellular space	-	-	IPR006331 (TIGRFAM); G3DSA:3.20.20.140 (GENE3D); IPR001365 (PFAM); PTHR11409 (PANTHER); PTHR11409:SF39 (PANTHER); SSF51556 (SUPERFAMILY)
comp169428_c3_seq1	adenosine kinase 1	2236	5	3.69141e-176	0.772	gi|405965653|gb|EKC31015.1|Adenosine kinase 1 [Crassostrea gigas]	EKC31015	80	524.242	369	297	3	F:adenosine kinase activity; P:purine ribonucleoside salvage; F:phosphotransferase activity, alcohol group as acceptor		-	IPR001805 (PRINTS); IPR029056 (G3DSA:3.40.1190.GENE3D); IPR011611 (PFAM); G3DSA:3.30.1110.10 (GENE3D); IPR001805 (PTHR10584:PANTHER); PTHR10584 (PANTHER); IPR002173 (PROSITE_PATTERNS); IPR029056 (SUPERFAMILY)
comp169428_c3_seq6	adenosine kinase 1	2260	5	4.75307e-176	0.772	gi|405965653|gb|EKC31015.1|Adenosine kinase 1 [Crassostrea gigas]	EKC31015	80	524.242	369	297	3	F:adenosine kinase activity; P:purine ribonucleoside salvage; F:phosphotransferase activity, alcohol group as acceptor		-	IPR001805 (PRINTS); IPR029056 (G3DSA:3.40.1190.GENE3D); IPR011611 (PFAM); G3DSA:3.30.1110.10 (GENE3D); IPR001805 (PTHR10584:PANTHER); PTHR10584 (PANTHER); IPR002173 (PROSITE_PATTERNS); IPR029056 (SUPERFAMILY)
comp169465_c1_seq2	adenosine kinase 1	2293	5	6.71619e-176	0.772	gi|405965653|gb|EKC31015.1|Adenosine kinase 1 [Crassostrea gigas]	EKC31015	80	524.242	369	297	3	P:purine ribonucleoside salvage; F:adenosine kinase activity; F:phosphotransferase activity, alcohol group as acceptor		-	IPR001805 (PRINTS); IPR029056 (G3DSA:3.40.1190.GENE3D); IPR011611 (PFAM); G3DSA:3.30.1110.10 (GENE3D); IPR001805 (PTHR10584:PANTHER); PTHR10584 (PANTHER); IPR002173 (PROSITE_PATTERNS); IPR029056 (SUPERFAMILY)
comp188051_c3_seq1	adenosylhomocysteinase	452	5	7.35051e-79	0.886	gi|348674145|gb|EGZ13964.1|hypothetical protein PHYSODRAFT_347096 [Phytophthora sojae]	EGZ13964	91	252.677	140	128	3	F:adenosylhomocysteinase activity; P:one-carbon metabolic process; P:methionine metabolic process	EC:3.3.1.1	-	TRANSMEMBRANE (PHOBIUS); NON_CYTOPLASMIC_DOMAIN (PHOBIUS); NON_CYTOPLASMIC_DOMAIN (PHOBIUS); TRANSMEMBRANE (PHOBIUS); CYTOPLASMIC_DOMAIN (PHOBIUS); TMhelix (TMHMM); TMhelix (TMHMM)
comp139873_c0_seq1	adenosylhomocysteinase 3	3402	5	0	0.932	gi|556102645|gb|ESO91297.1|hypothetical protein LOTGIDRAFT_105848, partial [Lottia gigantea]	ESO91297	94	840.106	443	419	0	-		-	no IPS match
comp139875_c0_seq2	adenosylhomocysteinase 3	3288	5	0	0.932	gi|556102645|gb|ESO91297.1|hypothetical protein LOTGIDRAFT_105848, partial [Lottia gigantea]	ESO91297	94	840.106	443	419	0	-		-	no IPS match
comp139904_c0_seq1	adenosylhomocysteinase 3	3355	5	0	0.932	gi|556102645|gb|ESO91297.1|hypothetical protein LOTGIDRAFT_105848, partial [Lottia gigantea]	ESO91297	94	840.106	443	419	0	-		-	no IPS match
comp139973_c0_seq1	adenosylhomocysteinase 3	4082	5	0	0.932	gi|556102645|gb|ESO91297.1|hypothetical protein LOTGIDRAFT_105848, partial [Lottia gigantea]	ESO91297	94	840.106	443	419	0	-		-	SignalP-TM (SIGNALP_GRAM_POSITIVE)
comp140020_c0_seq1	adenosylhomocysteinase 3	3367	5	0	0.932	gi|556102645|gb|ESO91297.1|hypothetical protein LOTGIDRAFT_105848, partial [Lottia gigantea]	ESO91297	94	840.106	443	419	0	-		-	no IPS match
comp168137_c0_seq1	adenylate cyclase	7982	5	0	0.722	gi|556111531|gb|ESP00183.1|hypothetical protein LOTGIDRAFT_141290, partial [Lottia gigantea]	ESP00183	79	1285.78	1085	860	5	P:cyclic nucleotide biosynthetic process; C:cell part; P:intracellular signal transduction; C:integral to membrane; F:adenylate cyclase activity	-	-	IPR001054 (SMART); IPR001054 (G3DSA:3.30.70.GENE3D); IPR001054 (PFAM); IPR001054 (G3DSA:3.30.70.GENE3D); IPR009398 (PFAM); PTHR11920:SF227 (PANTHER); PTHR11920 (PANTHER); IPR018297 (PROSITE_PATTERNS); IPR018297 (PROSITE_PATTERNS); NON_CYTOPLASMIC_DOMAIN (PHOBIUS); TRANSMEMBRANE (PHOBIUS); NON_CYTOPLASMIC_DOMAIN (PHOBIUS); NON_CYTOPLASMIC_DOMAIN (PHOBIUS); TRANSMEMBRANE (PHOBIUS); CYTOPLASMIC_DOMA…
comp174978_c1_seq1	adenylate kinase	3715	5	1.51422e-144	0.692	gi|568301578|gb|ETN87131.1|adenylate kinase [Necator americanus]	ETN87131	74	455.677	405	301	5	F:ATP binding; P:ATP metabolic process; C:cytoplasm; F:adenylate kinase activity; P:nucleotide phosphorylation	-	-	IPR000850 (PRINTS); IPR027417 (G3DSA:3.40.50.GENE3D); IPR006267 (TIGRFAM); IPR006266 (TIGRFAM); PF00406 (PFAM); IPR000850 (PANTHER); PTHR23359:SF70 (PANTHER); IPR000850 (PROSITE_PATTERNS); IPR000850 (PROSITE_PATTERNS); IPR000850 (HAMAP); IPR000850 (HAMAP); IPR027417 (SUPERFAMILY); IPR027417 (SUPERFAMILY)
comp191019_c1_seq1	adenylate kinase 7-like	4365	5	0	0.85	gi|405966072|gb|EKC31394.1|Putative adenylate kinase 7 [Crassostrea gigas]	EKC31394	88	1064.29	708	628	3	P:nucleobase-containing compound metabolic process; F:ATP binding; F:nucleobase-containing compound kinase activity		-	Coil (COILS); IPR007858 (PFAM); IPR027417 (G3DSA:3.40.50.GENE3D); PF00406 (PFAM); IPR016040 (G3DSA:3.40.50.GENE3D); PTHR23359:SF71 (PANTHER); IPR000850 (PANTHER); SSF51735 (SUPERFAMILY); IPR027417 (SUPERFAMILY)
comp180703_c3_seq5	adenylate kinase domain-containing protein 1-like	3466	5	4.06621e-116	0.738	gi|405973079|gb|EKC37811.1|hypothetical protein CGI_10017632 [Crassostrea gigas]	EKC37811	84	408.297	399	336	3	F:ATP binding; P:nucleobase-containing compound metabolic process; F:nucleobase-containing compound kinase activity		-	Coil (COILS); Coil (COILS); Coil (COILS); Coil (COILS); Coil (COILS); Coil (COILS); Coil (COILS); Coil (COILS); IPR003887 (SMART); IPR027417 (G3DSA:3.40.50.GENE3D); IPR027417 (G3DSA:3.40.50.GENE3D); IPR011015 (G3DSA:1.10.720.GENE3D); PF13207 (PFAM); IPR003887 (PFAM); IPR027417 (G3DSA:3.40.50.GENE3D); IPR021897 (PFAM); PTHR23359:SF61 (PANTHER); IPR000850 (PANTHER); IPR003887 (PROSITE_PROFILES); IP…
comp180795_c10_seq1	adenylate kinase domain-containing protein 1-like	3313	5	8.13983e-116	0.74	gi|405973079|gb|EKC37811.1|hypothetical protein CGI_10017632 [Crassostrea gigas]	EKC37811	84	405.986	399	337	3	F:ATP binding; P:nucleobase-containing compound metabolic process; F:nucleobase-containing compound kinase activity		-	Coil (COILS); Coil (COILS); Coil (COILS); Coil (COILS); Coil (COILS); Coil (COILS); Coil (COILS); Coil (COILS); IPR003887 (SMART); IPR021897 (PFAM); IPR027417 (G3DSA:3.40.50.GENE3D); IPR003887 (PFAM); PF13207 (PFAM); IPR027417 (G3DSA:3.40.50.GENE3D); IPR011015 (G3DSA:1.10.720.GENE3D); PTHR23359:SF61 (PANTHER); IPR000850 (PANTHER); IPR003887 (PROSITE_PROFILES); IPR027417 (SUPERFAMILY); IPR027417 (…
comp162716_c4_seq5	adenylate kinase isoenzyme 5	2282	5	0	0.616	gi|405972862|gb|EKC37609.1|Adenylate kinase isoenzyme 5 [Crassostrea gigas]	EKC37609	66	629.787	672	444	3	F:ATP binding; F:nucleobase-containing compound kinase activity; P:nucleobase-containing compound metabolic process		-	IPR000850 (PRINTS); PF00406 (PFAM); IPR027417 (G3DSA:3.40.50.GENE3D); IPR027417 (G3DSA:3.40.50.GENE3D); IPR000850 (PANTHER); PTHR23359:SF70 (PANTHER); IPR000850 (HAMAP); IPR027417 (SUPERFAMILY); IPR003117 (SUPERFAMILY); IPR027417 (SUPERFAMILY)
comp187850_c2_seq2	adenylate kinase mitochondrial	1553	5	1.06394e-81	0.778	gi|405975462|gb|EKC40025.1|Adenylate kinase 2, mitochondrial [Crassostrea gigas]	EKC40025	79	265.388	211	168	6	C:mitochondrial intermembrane space; F:adenylate kinase activity; F:ATP binding; P:nucleotide phosphorylation; P:purine nucleobase metabolic process; P:ATP metabolic process	EC:2.7.4.3	-	IPR000850 (PRINTS); IPR007862 (PFAM); IPR027417 (G3DSA:3.40.50.GENE3D); IPR006259 (TIGRFAM); PF00406 (PFAM); IPR000850 (PANTHER); IPR000850 (PROSITE_PATTERNS); IPR000850 (HAMAP); IPR027417 (SUPERFAMILY)
comp114692_c0_seq4	adenylosuccinate synthetase	6203	5	0	0.816	gi|405972978|gb|EKC37720.1|Adenylosuccinate synthetase [Crassostrea gigas]	EKC37720	84	657.907	439	371	4	F:metal ion binding; P:purine nucleotide biosynthetic process; F:adenylosuccinate synthase activity; F:GTP binding	-	-	IPR001114 (SMART); G3DSA:3.90.170.10 (GENE3D); IPR001114 (TIGRFAM); IPR001114 (PFAM); G3DSA:3.40.440.10 (GENE3D); G3DSA:1.10.300.10 (GENE3D); IPR001114 (PANTHER); IPR018220 (PROSITE_PATTERNS); IPR018220 (PROSITE_PATTERNS); IPR001114 (HAMAP); IPR027417 (SUPERFAMILY)
comp114828_c0_seq1	adenylosuccinate synthetase	4461	5	0	0.816	gi|405972978|gb|EKC37720.1|Adenylosuccinate synthetase [Crassostrea gigas]	EKC37720	84	657.907	439	371	4	F:metal ion binding; F:GTP binding; P:purine nucleotide biosynthetic process; F:adenylosuccinate synthase activity	-	-	IPR001114 (SMART); G3DSA:3.90.170.10 (GENE3D); IPR001114 (TIGRFAM); IPR001114 (PFAM); G3DSA:3.40.440.10 (GENE3D); G3DSA:1.10.300.10 (GENE3D); IPR001114 (PANTHER); IPR018220 (PROSITE_PATTERNS); IPR018220 (PROSITE_PATTERNS); IPR001114 (HAMAP); IPR027417 (SUPERFAMILY)
comp170346_c0_seq1	adenylosuccinate synthetase	4403	5	1.59465e-171	0.79	gi|405972978|gb|EKC37720.1|Adenylosuccinate synthetase [Crassostrea gigas]	EKC37720	85	462.996	302	259	8	C:cytoplasm; F:adenylosuccinate synthase activity; P:purine nucleotide biosynthetic process; F:GTP binding; F:magnesium ion binding; P:purine nucleobase metabolic process; P:alanine metabolic process; P:aspartate metabolic process	EC:6.3.4.4	-	IPR001114 (SMART); G3DSA:3.90.170.10 (GENE3D); G3DSA:3.40.440.10 (GENE3D); G3DSA:1.10.300.10 (GENE3D); IPR001114 (PFAM); IPR001114 (PANTHER); IPR001114 (HAMAP); IPR027417 (SUPERFAMILY)
comp174949_c0_seq2	adenylyl cyclase-associated protein 1	5733	5	7.78518e-145	0.654	gi|405965548|gb|EKC30914.1|Adenylyl cyclase-associated protein 1 [Crassostrea gigas]	EKC30914	65	474.552	513	337	19	F:signal transducer activity; P:axon guidance; P:regulation of immune system process; P:negative regulation of NF-kappaB transcription factor activity; C:cytosol; P:regulation of proteolysis; P:platelet activation; P:establishment or maintenance of cell polarity; C:plasma membrane part; P:regulation of defense response; P:innate immune response; P:tumor necrosis factor-mediated signaling pathway;…	-	-	Coil (COILS); IPR006599 (SMART); IPR013992 (PFAM); IPR016098 (G3DSA:2.160.20.GENE3D); IPR013912 (PFAM); IPR001837 (PANTHER); IPR028417 (PROSITE_PATTERNS); IPR017901 (PROSITE_PROFILES); IPR013992 (SUPERFAMILY); IPR013912 (SUPERFAMILY)
comp175104_c3_seq3	adenylyl cyclase-associated protein 1	8089	5	1.75783e-143	0.654	gi|405965548|gb|EKC30914.1|Adenylyl cyclase-associated protein 1 [Crassostrea gigas]	EKC30914	65	474.552	513	337	19	F:signal transducer activity; P:axon guidance; P:regulation of immune system process; P:negative regulation of NF-kappaB transcription factor activity; C:cytosol; P:regulation of proteolysis; P:platelet activation; P:establishment or maintenance of cell polarity; C:plasma membrane part; P:regulation of defense response; P:innate immune response; P:tumor necrosis factor-mediated signaling pathway;…	-	-	Coil (COILS); IPR006599 (SMART); IPR013992 (PFAM); IPR016098 (G3DSA:2.160.20.GENE3D); IPR013912 (PFAM); IPR001837 (PANTHER); IPR028417 (PROSITE_PATTERNS); IPR017901 (PROSITE_PROFILES); IPR013992 (SUPERFAMILY); IPR013912 (SUPERFAMILY)
comp189996_c0_seq2	adipocyte enhancer-binding protein 1	1137	5	1.03206e-07	0.546	gi|405963422|gb|EKC28996.1|Carboxypeptidase D [Crassostrea gigas]	EKC28996	54	63.5438	159	87	0	-		-	PF13620 (PFAM); IPR014766 (G3DSA:2.60.40.GENE3D); CYTOPLASMIC_DOMAIN (PHOBIUS); TRANSMEMBRANE (PHOBIUS); NON_CYTOPLASMIC_DOMAIN (PHOBIUS); IPR008969 (SUPERFAMILY); TMhelix (TMHMM)
comp182136_c1_seq7	Adipophilin [Crassostrea gigas]	2630	5	4.92563e-111	0.568	gi|405954235|gb|EKC21733.1|Adipophilin [Crassostrea gigas]	EKC21733	68	360.533	415	284	0	-		-	no IPS match
comp170464_c1_seq4	adipor-like receptor cg5315-like	4460	5	3.86145e-171	0.85	gi|405969887|gb|EKC34832.1|hypothetical protein CGI_10022535 [Crassostrea gigas]	EKC34832	80	530.406	391	313	1	C:integral to membrane	-	-	no IPS match
comp186344_c1_seq1	adipor-like receptor cg5315-like	2510	5	2.86592e-94	0.73	gi|405969887|gb|EKC34832.1|hypothetical protein CGI_10022535 [Crassostrea gigas]	EKC34832	73	191.43	162	119	1	C:integral to membrane		-	IPR004254 (PFAM); IPR004254 (PANTHER); PTHR20855:SF15 (PANTHER); CYTOPLASMIC_DOMAIN (PHOBIUS); CYTOPLASMIC_DOMAIN (PHOBIUS); TRANSMEMBRANE (PHOBIUS); TRANSMEMBRANE (PHOBIUS); NON_CYTOPLASMIC_DOMAIN (PHOBIUS); NON_CYTOPLASMIC_DOMAIN (PHOBIUS); TRANSMEMBRANE (PHOBIUS); TMhelix (TMHMM); TMhelix (TMHMM)
comp182429_c0_seq1	adp ribosylation factor	1444	5	1.61111e-52	0.726	gi|340369216|ref|XP_003383144.1|PREDICTED: ADP-ribosylation factor 1-like [Amphimedon queenslandica]	XP_003383144	73	187.193	180	132	4	F:GTP binding; P:intracellular protein transport; C:intracellular; P:small GTPase mediated signal transduction	-	-	IPR006689 (PRINTS); IPR006687 (SMART); IPR003579 (SMART); IPR024156 (SMART); IPR006689 (PFAM); IPR027417 (G3DSA:3.40.50.GENE3D); IPR005225 (TIGRFAM); PTHR11711 (PANTHER); PTHR11711:SF142 (PANTHER); IPR024156 (PROSITE_PROFILES); IPR027417 (SUPERFAMILY)
comp190551_c0_seq7	adp-dependent glucokinase	1275	5	5.45081e-19	0.498	gi|405954172|gb|EKC21686.1|hypothetical protein CGI_10003494 [Crassostrea gigas]	EKC21686	62	92.0485	97	61	0	-		-	no IPS match
comp171564_c0_seq3	adp-dependent glucokinase-like	2426	5	6.44916e-166	0.728	gi|405959672|gb|EKC25684.1|ADP-dependent glucokinase [Crassostrea gigas]	EKC25684	77	511.916	435	335	2	F:phosphotransferase activity, alcohol group as acceptor; P:carbohydrate metabolic process		-	IPR029056 (G3DSA:3.40.1190.GENE3D); IPR007666 (PFAM); IPR007666 (PANTHER); PTHR21208:SF1 (PANTHER); SIGNAL_PEPTIDE (PHOBIUS); SIGNAL_PEPTIDE_H_REGION (PHOBIUS); NON_CYTOPLASMIC_DOMAIN (PHOBIUS); SIGNAL_PEPTIDE_C_REGION (PHOBIUS); SIGNAL_PEPTIDE_N_REGION (PHOBIUS); IPR007666 (PROSITE_PROFILES); IPR000595 (PROSITE_PROFILES); SignalP-noTM (SIGNALP_EUK); IPR029056 (SUPERFAMILY)
comp170238_c0_seq1	adp-ribose mitochondrial-like isoform x2	1286	5	7.99337e-93	0.706	gi|524874370|ref|XP_005093921.1|PREDICTED: ADP-ribose pyrophosphatase, mitochondrial-like isoform X2 [Aplysia californica]	XP_005093921	71	295.819	295	211	1	F:hydrolase activity		K13988	IPR015797 (G3DSA:3.90.79.GENE3D); IPR000086 (PFAM); PTHR13030 (PANTHER); IPR000086 (PROSITE_PROFILES); IPR015797 (SUPERFAMILY)
comp181123_c3_seq5	adp-ribosyl cyclase precursor	1639	5	5.07491e-70	0.64	gi|556101135|gb|ESO89787.1|hypothetical protein LOTGIDRAFT_218611 [Lottia gigantea]	ESO89787	65	238.039	270	176	1	F:NAD+ nucleosidase activity		K18152	IPR003193 (PFAM); G3DSA:1.20.82.10 (GENE3D); IPR016040 (G3DSA:3.40.50.GENE3D); IPR003193 (PANTHER); PTHR10912:SF3 (PANTHER); NON_CYTOPLASMIC_DOMAIN (PHOBIUS); SIGNAL_PEPTIDE_N_REGION (PHOBIUS); SIGNAL_PEPTIDE_C_REGION (PHOBIUS); SIGNAL_PEPTIDE_H_REGION (PHOBIUS); SIGNAL_PEPTIDE (PHOBIUS); SSF52309 (SUPERFAMILY); TMhelix (TMHMM)
comp181123_c3_seq3	adp-ribosyl cyclase precursor	2445	5	5.40563e-56	0.654	gi|556101135|gb|ESO89787.1|hypothetical protein LOTGIDRAFT_218611 [Lottia gigantea]	ESO89787	67	204.527	221	150	1	F:NAD+ nucleosidase activity		-	IPR016040 (G3DSA:3.40.50.GENE3D); IPR003193 (PFAM); PTHR10912:SF3 (PANTHER); IPR003193 (PANTHER); SSF52309 (SUPERFAMILY)
comp179630_c0_seq1	adp-ribosylation factor	1075	5	1.96885e-120	0.976	gi|410902703|ref|XP_003964833.1|PREDICTED: ADP-ribosylation factor 1-like [Takifugu rubripes]	XP_003964833	98	357.066	180	177	3	C:intracellular; F:GTP binding; P:small GTPase mediated signal transduction	-	-	no IPS match
comp181274_c2_seq4	adp-ribosylation factor	2623	5	5.63892e-114	0.976	gi|410902703|ref|XP_003964833.1|PREDICTED: ADP-ribosylation factor 1-like [Takifugu rubripes]	XP_003964833	98	357.066	180	177	4	C:intracellular; F:GTP binding; P:small GTPase mediated signal transduction; P:intracellular protein transport	-	-	IPR006689 (PRINTS); IPR003579 (SMART); IPR006687 (SMART); IPR024156 (SMART); IPR005225 (TIGRFAM); IPR006689 (PFAM); IPR027417 (G3DSA:3.40.50.GENE3D); PTHR11711:SF104 (PANTHER); PTHR11711 (PANTHER); IPR024156 (PROSITE_PROFILES); IPR027417 (SUPERFAMILY)
comp182055_c0_seq1	adp-ribosylation factor 1	2637	5	3.10095e-86	0.696	gi|556101783|gb|ESO90435.1|hypothetical protein LOTGIDRAFT_164018 [Lottia gigantea]	ESO90435	71	286.574	242	172	4	F:GTP binding; C:intracellular; P:intracellular protein transport; P:small GTPase mediated signal transduction		-	IPR006689 (PRINTS); IPR006687 (SMART); IPR003579 (SMART); IPR024156 (SMART); IPR027417 (G3DSA:3.40.50.GENE3D); IPR005225 (TIGRFAM); IPR006689 (PFAM); PTHR11711 (PANTHER); IPR024156 (PROSITE_PROFILES); IPR027417 (SUPERFAMILY)
comp181146_c0_seq3	adp-ribosylation factor 1	1310	5	4.66364e-62	0.766	gi|156404454|ref|XP_001640422.1|predicted protein [Nematostella vectensis] >gi|156227556|gb|EDO48359.1| predicted protein [Nematostella vectensis]	XP_001640422	78	210.305	175	137	1	F:nucleotide binding	-	-	no IPS match
comp181146_c0_seq2	adp-ribosylation factor 1	1321	5	5.15709e-62	0.766	gi|156404454|ref|XP_001640422.1|predicted protein [Nematostella vectensis] >gi|156227556|gb|EDO48359.1| predicted protein [Nematostella vectensis]	XP_001640422	78	210.305	175	137	4	F:GTP binding; P:intracellular protein transport; C:intracellular; P:small GTPase mediated signal transduction	-	-	IPR006689 (PRINTS); IPR006687 (SMART); IPR024156 (SMART); IPR027417 (G3DSA:3.40.50.GENE3D); IPR006689 (PFAM); IPR005225 (TIGRFAM); PTHR11711 (PANTHER); IPR024156 (PROSITE_PROFILES); IPR027417 (SUPERFAMILY)
comp181146_c0_seq1	adp-ribosylation factor 1	1486	5	1.90677e-61	0.766	gi|156404454|ref|XP_001640422.1|predicted protein [Nematostella vectensis] >gi|156227556|gb|EDO48359.1| predicted protein [Nematostella vectensis]	XP_001640422	78	210.305	175	137	1	F:nucleotide binding	-	-	no IPS match
comp180009_c1_seq4	adp-ribosylation factor 1-like	1227	5	3.82958e-119	0.974	gi|221125830|ref|XP_002162887.1|PREDICTED: ADP-ribosylation factor 1-like 2-like [Hydra vulgaris]	XP_002162887	97	355.91	181	177	3	C:intracellular; F:GTP binding; P:small GTPase mediated signal transduction	-	-	no IPS match
comp183639_c1_seq9	adp-ribosylation factor 4	1438	5	6.81905e-105	0.96	gi|268552783|ref|XP_002634374.1|C. briggsae CBR-ARF-3 protein [Caenorhabditis briggsae] >gi|308492019|ref|XP_003108200.1| CRE-ARF-3 protein [Caenorhabditis remanei] >gi|187025563|emb|CAP35228.1| Protein CBR-ARF-3 [Caenorhabditis briggsae] >gi|308249048|gb|EFO93000.1| CRE-ARF-3 protein [Caenorhabditis remanei] >gi|341903879|gb|EGT59814.1| CBN-ARF-3 protein [Caenorhabditis brenneri]	XP_002634374	96	322.013	179	173	15	P:positive regulation of growth rate; F:signal transducer activity; P:small GTPase mediated signal transduction; P:hermaphrodite genitalia development; P:molting cycle, collagen and cuticulin-based cuticle; P:body morphogenesis; P:nematode larval development; P:inductive cell migration; P:germ cell development; P:intracellular protein transport; P:G-protein coupled receptor signaling pathway; P:e…	-	-	Coil (COILS); IPR006689 (PRINTS); IPR006687 (SMART); IPR003579 (SMART); IPR024156 (SMART); IPR005225 (TIGRFAM); IPR027417 (G3DSA:3.40.50.GENE3D); IPR006689 (PFAM); PTHR11711 (PANTHER); PTHR11711:SF153 (PANTHER); IPR024156 (PROSITE_PROFILES); IPR027417 (SUPERFAMILY)
comp180138_c1_seq2	adp-ribosylation factor 6-like	1267	5	1.94839e-118	0.99	gi|291226696|ref|XP_002733332.1|PREDICTED: ADP-ribosylation factor 6-like [Saccoglossus kowalevskii]	XP_002733332	99	354.369	175	174	4	C:intracellular; F:GTP binding; P:small GTPase mediated signal transduction; P:intracellular protein transport	-	-	IPR006689 (PRINTS); IPR024156 (SMART); IPR006687 (SMART); IPR003579 (SMART); IPR005225 (TIGRFAM); IPR027417 (G3DSA:3.40.50.GENE3D); IPR006689 (PFAM); PTHR11711 (PANTHER); PTHR11711:SF106 (PANTHER); IPR024156 (PROSITE_PROFILES); IPR027417 (SUPERFAMILY)
comp178052_c0_seq1	adp-ribosylation factor gtpase-activating protein 1	4075	5	7.9254e-128	0.63	gi|405952444|gb|EKC20255.1|ADP-ribosylation factor GTPase-activating protein 1 [Crassostrea gigas]	EKC20255	64	417.542	517	332	3	F:zinc ion binding; P:regulation of ARF GTPase activity; F:ARF GTPase activator activity		-	IPR001164 (PRINTS); IPR001164 (SMART); IPR001164 (PFAM); PTHR23180 (PANTHER); PTHR23180:SF35 (PANTHER); IPR001164 (PROSITE_PROFILES); SSF57863 (SUPERFAMILY)
comp166466_c1_seq3	adp-ribosylation factor gtpase-activating protein 2	4852	5	0	0.712	gi|405974390|gb|EKC39039.1|ADP-ribosylation factor GTPase-activating protein 2 [Crassostrea gigas]	EKC39039	76	618.231	559	430	3	F:ARF GTPase activator activity; P:regulation of ARF GTPase activity; F:zinc ion binding		-	Coil (COILS); IPR001164 (PRINTS); IPR001164 (SMART); IPR001164 (PFAM); PTHR23180:SF194 (PANTHER); PTHR23180 (PANTHER); IPR001164 (PROSITE_PROFILES); SSF57863 (SUPERFAMILY)
comp166466_c1_seq4	adp-ribosylation factor gtpase-activating protein 2	3882	5	0	0.712	gi|405974390|gb|EKC39039.1|ADP-ribosylation factor GTPase-activating protein 2 [Crassostrea gigas]	EKC39039	76	618.231	559	430	3	F:zinc ion binding; P:regulation of ARF GTPase activity; F:ARF GTPase activator activity		-	Coil (COILS); IPR001164 (PRINTS); IPR001164 (SMART); IPR001164 (PFAM); PTHR23180:SF194 (PANTHER); PTHR23180 (PANTHER); IPR001164 (PROSITE_PROFILES); SSF57863 (SUPERFAMILY)
comp166466_c1_seq6	adp-ribosylation factor gtpase-activating protein 2	2760	5	0	0.712	gi|405974390|gb|EKC39039.1|ADP-ribosylation factor GTPase-activating protein 2 [Crassostrea gigas]	EKC39039	76	618.231	559	430	0	-		-	no IPS match
comp166466_c1_seq8	adp-ribosylation factor gtpase-activating protein 2	3972	5	0	0.708	gi|405974390|gb|EKC39039.1|ADP-ribosylation factor GTPase-activating protein 2 [Crassostrea gigas]	EKC39039	75	610.142	571	430	3	F:ARF GTPase activator activity; F:zinc ion binding; P:regulation of ARF GTPase activity		-	Coil (COILS); IPR001164 (PRINTS); IPR001164 (SMART); IPR001164 (PFAM); PTHR23180 (PANTHER); PTHR23180:SF194 (PANTHER); IPR001164 (PROSITE_PROFILES); SSF57863 (SUPERFAMILY)
comp166466_c1_seq10	adp-ribosylation factor gtpase-activating protein 2	4842	5	0	0.712	gi|405974390|gb|EKC39039.1|ADP-ribosylation factor GTPase-activating protein 2 [Crassostrea gigas]	EKC39039	76	618.231	559	430	3	P:regulation of ARF GTPase activity; F:zinc ion binding; F:ARF GTPase activator activity		-	Coil (COILS); IPR001164 (PRINTS); IPR001164 (SMART); IPR001164 (PFAM); PTHR23180:SF194 (PANTHER); PTHR23180 (PANTHER); IPR001164 (PROSITE_PROFILES); SSF57863 (SUPERFAMILY)
comp166466_c1_seq11	adp-ribosylation factor gtpase-activating protein 2	3964	5	0	0.712	gi|405974390|gb|EKC39039.1|ADP-ribosylation factor GTPase-activating protein 2 [Crassostrea gigas]	EKC39039	76	618.231	559	430	3	F:ARF GTPase activator activity; P:regulation of ARF GTPase activity; F:zinc ion binding		-	Coil (COILS); IPR001164 (PRINTS); IPR001164 (SMART); IPR001164 (PFAM); PTHR23180 (PANTHER); PTHR23180:SF194 (PANTHER); IPR001164 (PROSITE_PROFILES); SSF57863 (SUPERFAMILY)
comp146236_c0_seq1	adp-ribosylation factor-binding protein gga3	2629	5	0	0.718	gi|405973427|gb|EKC38144.1|ADP-ribosylation factor-binding protein GGA3 [Crassostrea gigas]	EKC38144	67	662.529	745	500	5	C:clathrin adaptor complex; P:vesicle-mediated transport; P:intracellular protein transport; C:trans-Golgi network; F:ADP-ribosylation factor binding		-	Coil (COILS); IPR008152 (SMART); IPR018205 (SMART); IPR004152 (PFAM); IPR002014 (PFAM); IPR008152 (PFAM); IPR008153 (G3DSA:2.60.40.GENE3D); G3DSA:1.20.58.160 (GENE3D); IPR008942 (G3DSA:1.25.40.GENE3D); G3DSA:1.20.5.170 (GENE3D); IPR027422 (PTHR13856:PANTHER); PTHR13856 (PANTHER); IPR004152 (PROSITE_PROFILES); IPR002014 (PROSITE_PROFILES); IPR008153 (PROSITE_PROFILES); SSF89009 (SUPERFAMILY); IPR0…
comp146245_c0_seq2	adp-ribosylation factor-binding protein gga3	2644	5	0	0.714	gi|405973427|gb|EKC38144.1|ADP-ribosylation factor-binding protein GGA3 [Crassostrea gigas]	EKC38144	66	660.988	750	500	5	C:clathrin adaptor complex; P:intracellular protein transport; P:vesicle-mediated transport; C:trans-Golgi network; F:ADP-ribosylation factor binding		-	Coil (COILS); IPR008152 (SMART); IPR018205 (SMART); IPR008942 (G3DSA:1.25.40.GENE3D); IPR004152 (PFAM); G3DSA:1.20.58.160 (GENE3D); IPR008152 (PFAM); IPR008153 (G3DSA:2.60.40.GENE3D); G3DSA:1.20.5.170 (GENE3D); IPR002014 (PFAM); IPR027422 (PTHR13856:PANTHER); PTHR13856 (PANTHER); IPR004152 (PROSITE_PROFILES); IPR002014 (PROSITE_PROFILES); IPR008153 (PROSITE_PROFILES); SSF89009 (SUPERFAMILY); IPR0…
comp178509_c0_seq2	adp-ribosylation factor-like	2278	5	7.88719e-33	0.622	gi|340368009|ref|XP_003382545.1|PREDICTED: ADP-ribosylation factor-like [Amphimedon queenslandica]	XP_003382545	63	135.961	192	121	4	F:GTP binding; C:intracellular; P:intracellular protein transport; P:small GTPase mediated signal transduction		-	IPR006689 (PRINTS); IPR006687 (SMART); IPR024156 (SMART); IPR027417 (G3DSA:3.40.50.GENE3D); IPR005225 (TIGRFAM); IPR006689 (PFAM); PTHR11711 (PANTHER); IPR024156 (PROSITE_PROFILES); IPR027417 (SUPERFAMILY)
comp165331_c0_seq1	adp-ribosylation factor-like 6 interacting protein 1	1297	5	6.72796e-45	0.652	gi|556115389|gb|ESP04041.1|hypothetical protein LOTGIDRAFT_203419 [Lottia gigantea]	ESP04041	69	166.007	201	140	1	C:endoplasmic reticulum		-	IPR003388 (PFAM); PTHR20952:SF0 (PANTHER); PTHR20952 (PANTHER); CYTOPLASMIC_DOMAIN (PHOBIUS); TRANSMEMBRANE (PHOBIUS); TRANSMEMBRANE (PHOBIUS); TRANSMEMBRANE (PHOBIUS); NON_CYTOPLASMIC_DOMAIN (PHOBIUS); CYTOPLASMIC_DOMAIN (PHOBIUS); NON_CYTOPLASMIC_DOMAIN (PHOBIUS); CYTOPLASMIC_DOMAIN (PHOBIUS); TRANSMEMBRANE (PHOBIUS); TMhelix (TMHMM); TMhelix (TMHMM); TMhelix (TMHMM); TMhelix (TMHMM)
comp185168_c0_seq6	adp-ribosylation factor-like protein 1-like	1942	5	4.66734e-99	0.894	gi|524885773|ref|XP_005099490.1|PREDICTED: ADP-ribosylation factor-like protein 1-like [Aplysia californica]	XP_005099490	93	312.383	166	156	4	C:intracellular; F:GTP binding; P:small GTPase mediated signal transduction; P:intracellular protein transport	-	-	IPR006689 (PRINTS); IPR024156 (SMART); IPR006687 (SMART); IPR003579 (SMART); IPR005225 (TIGRFAM); IPR027417 (G3DSA:3.40.50.GENE3D); IPR006689 (PFAM); PTHR11711:SF41 (PANTHER); PTHR11711 (PANTHER); IPR024156 (PROSITE_PROFILES); IPR027417 (SUPERFAMILY)
comp181272_c1_seq25	adp-ribosylation factor-like protein 2-like	1090	5	5.5306e-114	0.948	gi|291237670|ref|XP_002738749.1|PREDICTED: ADP-ribosylation factor-like protein 2-like [Saccoglossus kowalevskii]	XP_002738749	95	341.273	184	175	4	C:intracellular; F:GTP binding; P:small GTPase mediated signal transduction; P:intracellular protein transport	-	-	IPR006689 (PRINTS); IPR003579 (SMART); IPR006687 (SMART); IPR024156 (SMART); IPR027417 (G3DSA:3.40.50.GENE3D); IPR006689 (PFAM); IPR005225 (TIGRFAM); PTHR11711:SF26 (PANTHER); PTHR11711 (PANTHER); IPR024156 (PROSITE_PROFILES); IPR027417 (SUPERFAMILY)
comp182275_c2_seq1	adp-ribosylation factor-like protein 2-like	1856	5	1.6904e-110	0.948	gi|291237670|ref|XP_002738749.1|PREDICTED: ADP-ribosylation factor-like protein 2-like [Saccoglossus kowalevskii]	XP_002738749	95	341.273	184	175	4	C:intracellular; F:GTP binding; P:small GTPase mediated signal transduction; P:intracellular protein transport	-	-	IPR006689 (PRINTS); IPR003579 (SMART); IPR006687 (SMART); IPR024156 (SMART); IPR027417 (G3DSA:3.40.50.GENE3D); IPR006689 (PFAM); IPR005225 (TIGRFAM); PTHR11711:SF26 (PANTHER); PTHR11711 (PANTHER); IPR024156 (PROSITE_PROFILES); IPR027417 (SUPERFAMILY)
comp182294_c2_seq2	adp-ribosylation factor-like protein 2-like	1871	5	1.94337e-110	0.948	gi|291237670|ref|XP_002738749.1|PREDICTED: ADP-ribosylation factor-like protein 2-like [Saccoglossus kowalevskii]	XP_002738749	95	341.273	184	175	4	C:intracellular; F:GTP binding; P:small GTPase mediated signal transduction; P:intracellular protein transport	-	-	IPR006689 (PRINTS); IPR003579 (SMART); IPR006687 (SMART); IPR024156 (SMART); IPR027417 (G3DSA:3.40.50.GENE3D); IPR006689 (PFAM); IPR005225 (TIGRFAM); PTHR11711:SF26 (PANTHER); PTHR11711 (PANTHER); IPR024156 (PROSITE_PROFILES); IPR027417 (SUPERFAMILY)
comp186275_c0_seq1	adp-ribosylation factor-like protein 2-like	2015	5	1.50373e-94	0.94	gi|291237670|ref|XP_002738749.1|PREDICTED: ADP-ribosylation factor-like protein 2-like [Saccoglossus kowalevskii]	XP_002738749	94	301.597	162	153	3	C:intracellular; F:GTP binding; P:small GTPase mediated signal transduction	-	-	IPR006689 (PFAM); IPR027417 (G3DSA:3.40.50.GENE3D); PTHR11711 (PANTHER); IPR027417 (SUPERFAMILY)
comp171859_c0_seq2	adp-ribosylation factor-like protein 3-like	3896	5	6.48738e-67	0.88	gi|291231190|ref|XP_002735535.1|PREDICTED: ADP-ribosylation factor-like protein 3-like [Saccoglossus kowalevskii]	XP_002735535	88	234.572	177	156	4	F:GTP binding; P:intracellular protein transport; C:intracellular; P:small GTPase mediated signal transduction		K07944	IPR006689 (PRINTS); IPR006687 (SMART); IPR024156 (SMART); IPR005225 (TIGRFAM); IPR027417 (G3DSA:3.40.50.GENE3D); IPR006689 (PFAM); PTHR11711:SF124 (PANTHER); PTHR11711 (PANTHER); IPR024156 (PROSITE_PROFILES); IPR027417 (SUPERFAMILY)
comp176039_c2_seq6	adp-ribosylation factor-like protein 6-interacting protein 4-like	1215	5	1.29081e-25	0.764	gi|380013314|ref|XP_003690709.1|PREDICTED: ADP-ribosylation factor-like protein 6-interacting protein 4-like [Apis florea]	XP_003690709	86	112.464	74	64	0	-		-	Coil (COILS); IPR019532 (PFAM); PTHR13595 (PANTHER); SIGNAL_PEPTIDE_N_REGION (PHOBIUS); SIGNAL_PEPTIDE_H_REGION (PHOBIUS); NON_CYTOPLASMIC_DOMAIN (PHOBIUS); SIGNAL_PEPTIDE_C_REGION (PHOBIUS); SIGNAL_PEPTIDE (PHOBIUS)
comp99644_c0_seq1	adp-ribosylation factor-like protein 8a-like	380	5	3.30152e-65	0.984	gi|524872727|ref|XP_005093121.1|PREDICTED: ADP-ribosylation factor-like protein 8A-like [Aplysia californica]	XP_005093121	100	207.223	98	98	3	C:intracellular; F:GTP binding; P:small GTPase mediated signal transduction	-	K07955	IPR006689 (PRINTS); IPR006689 (PFAM); IPR027417 (G3DSA:3.40.50.GENE3D); IPR005225 (TIGRFAM); PTHR11711 (PANTHER); PTHR11711:SF112 (PANTHER); IPR024156 (PROSITE_PROFILES); IPR027417 (SUPERFAMILY)
comp99644_c1_seq1	adp-ribosylation factor-like protein 8b	626	5	6.45583e-54	0.964	gi|556110895|gb|ESO99546.1|hypothetical protein LOTGIDRAFT_186914 [Lottia gigantea]	ESO99546	98	181.8	94	93	3	C:intracellular; F:GTP binding; P:small GTPase mediated signal transduction	-	-	IPR027417 (G3DSA:3.40.50.GENE3D); IPR006689 (PFAM); PTHR11711 (PANTHER); PTHR11711:SF122 (PANTHER); IPR024156 (PROSITE_PROFILES); IPR027417 (SUPERFAMILY)
comp179994_c1_seq2	adp-sugar pyrophosphatase-like	1549	5	1.36208e-80	0.722	gi|556095713|gb|ESO84366.1|hypothetical protein LOTGIDRAFT_204741 [Lottia gigantea]	ESO84366	79	262.307	197	156	1	F:hydrolase activity		K13987	IPR000086 (PFAM); IPR015797 (G3DSA:3.90.79.GENE3D); PTHR11839 (PANTHER); PTHR11839:SF1 (PANTHER); IPR020084 (PROSITE_PATTERNS); IPR000086 (PROSITE_PROFILES); IPR015797 (SUPERFAMILY)
comp148341_c2_seq1	adseverin-like protein	393	5	2.72106e-74	0.878	gi|405954086|gb|EKC21617.1|Severin [Crassostrea gigas]	EKC21617	90	236.884	130	117	1	F:actin binding	-	-	IPR007122 (PRINTS); IPR007122 (SMART); IPR029006 (G3DSA:3.40.20.GENE3D); IPR007123 (PFAM); IPR007122 (PANTHER); SSF55753 (SUPERFAMILY)
comp192234_c0_seq6	af134172_1myosin heavy chain	4010	5	0	0.82	gi|5817598|gb|AAD52842.1|AF134172_1myosin heavy chain [Pecten maximus]	AAD52842	82	1110.13	1095	898	4	C:myosin filament; F:actin binding; F:ATP binding; F:motor activity	-	K03165	Coil (COILS); Coil (COILS); Coil (COILS); Coil (COILS); Coil (COILS); Coil (COILS); Coil (COILS); Coil (COILS); Coil (COILS); Coil (COILS); Coil (COILS); Coil (COILS); Coil (COILS); G3DSA:1.20.5.10 (GENE3D); G3DSA:1.20.5.340 (GENE3D); IPR002928 (PFAM); PTHR13140 (PANTHER); PTHR13140:SF358 (PANTHER); SSF57997 (SUPERFAMILY); SSF90257 (SUPERFAMILY); SSF90257 (SUPERFAMILY); SSF90257 (SUPERFAMILY); SS…
comp192707_c0_seq1	af134172_1myosin heavy chain	366	5	2.8785e-39	0.84	gi|13537551|dbj|BAB40711.1|myosin [Mizuhopecten yessoensis]	BAB40711	84	151.369	121	102	4	C:myosin filament; F:actin binding; F:ATP binding; F:motor activity	-	-	Coil (COILS); PTHR13140 (PANTHER); PTHR13140:SF332 (PANTHER); SSF90257 (SUPERFAMILY)
comp176004_c0_seq1	af154109_1e3 ubiquitin-protein ligase	3108	5	0	0.688	gi|7524150|gb|AAD34642.2|AF154109_1E3 ubiquitin-protein ligase [Mya arenaria]	AAD34642	81	1231.85	898	733	3	C:intracellular; P:cellular protein modification process; F:ubiquitin-protein ligase activity	EC:6.3.2.0	K00121	IPR000569 (SMART); IPR000569 (PFAM); G3DSA:3.30.2160.10 (GENE3D); PTHR11254 (PANTHER); PTHR11254:SF301 (PANTHER); IPR000569 (PROSITE_PROFILES); IPR000569 (SUPERFAMILY)
comp138729_c0_seq1	af163858_1homeoprotein ch-hox3	1935	5	5.32395e-35	0.972	gi|443689504|gb|ELT91878.1|hypothetical protein CAPTEDRAFT_219808 [Capitella teleta]	ELT91878	100	140.969	68	68	6	F:sequence-specific DNA binding transcription factor activity; F:sequence-specific DNA binding; P:multicellular organismal development; P:regulation of transcription, DNA-dependent; C:transcription factor complex; P:regulation of transcription, DNA-dependent	-	-	no IPS match
comp189381_c1_seq2	af204158_1 cell surface receptor tollo	2235	5	2.52416e-31	0.482	gi|77455404|gb|ABA86511.1|CG6890 [Drosophila yakuba]	ABA86511	48	141.739	338	163	3	C:cell part; P:signal transduction; F:protein binding	-	-	IPR000157 (SMART); IPR000157 (G3DSA:3.40.50.GENE3D); IPR000157 (PFAM); PTHR24365 (PANTHER); PTHR24365:SF249 (PANTHER); CYTOPLASMIC_DOMAIN (PHOBIUS); NON_CYTOPLASMIC_DOMAIN (PHOBIUS); TRANSMEMBRANE (PHOBIUS); IPR000157 (PROSITE_PROFILES); IPR000157 (SUPERFAMILY); TMhelix (TMHMM)
comp180999_c0_seq7	af206329_1polydom protein	1569	5	2.64494e-19	0.442	gi|11177164|gb|AAG32160.1|AF206329_1polydom protein [Mus musculus]	AAG32160	45	101.679	288	131	7	F:calcium ion binding; C:cytoplasm; P:cell adhesion; F:chromatin binding; C:membrane; P:biological_process; C:extracellular region		-	IPR000436 (SMART); G3DSA:2.10.70.10 (GENE3D); IPR000436 (PFAM); G3DSA:2.10.70.10 (GENE3D); G3DSA:2.10.70.10 (GENE3D); PTHR19325 (PANTHER); PTHR19325:SF314 (PANTHER); SIGNAL_PEPTIDE (PHOBIUS); SIGNAL_PEPTIDE_C_REGION (PHOBIUS); SIGNAL_PEPTIDE_H_REGION (PHOBIUS); NON_CYTOPLASMIC_DOMAIN (PHOBIUS); SIGNAL_PEPTIDE_N_REGION (PHOBIUS); IPR000436 (PROSITE_PROFILES); IPR000436 (PROSITE_PROFILES); IPR00043…
comp180999_c0_seq6	af206329_1polydom protein	1676	5	3.56811e-19	0.442	gi|11177164|gb|AAG32160.1|AF206329_1polydom protein [Mus musculus]	AAG32160	45	101.679	288	131	7	F:calcium ion binding; C:cytoplasm; P:cell adhesion; F:chromatin binding; C:membrane; P:biological_process; C:extracellular region		-	IPR000436 (SMART); G3DSA:2.10.70.10 (GENE3D); IPR000436 (PFAM); G3DSA:2.10.70.10 (GENE3D); G3DSA:2.10.70.10 (GENE3D); PTHR19325 (PANTHER); PTHR19325:SF314 (PANTHER); SIGNAL_PEPTIDE (PHOBIUS); SIGNAL_PEPTIDE_C_REGION (PHOBIUS); SIGNAL_PEPTIDE_H_REGION (PHOBIUS); NON_CYTOPLASMIC_DOMAIN (PHOBIUS); SIGNAL_PEPTIDE_N_REGION (PHOBIUS); IPR000436 (PROSITE_PROFILES); IPR000436 (PROSITE_PROFILES); IPR00043…
comp177439_c0_seq3	af213397_1hepatocyte growth factor	1087	5	1.36258e-06	0.736	gi|6708459|gb|AAF25945.1|AF213397_1hepatocyte growth factor [Ovis aries]	AAF25945	73	56.225	41	30	4	F:protein binding; P:blood coagulation; C:extracellular region; P:proteolysis		-	IPR000177 (SMART); IPR000001 (SMART); IPR000001 (PFAM); IPR003014 (PFAM); G3DSA:3.50.4.10 (GENE3D); IPR000001 (G3DSA:2.40.20.GENE3D); IPR003609 (PROSITE_PROFILES); IPR000001 (PROSITE_PROFILES); IPR013806 (SUPERFAMILY); SSF57414 (SUPERFAMILY)
comp170887_c0_seq3	af218064_1malate dehydrogenase precursor	1999	5	1.89153e-169	0.826	gi|6746611|gb|AAF27650.1|AF218064_1malate dehydrogenase precursor [Nucella lapillus]	AAF27650	83	499.975	342	285	7	P:cellular carbohydrate metabolic process; F:L-malate dehydrogenase activity; P:malate metabolic process; F:nucleotide binding; P:pyruvate metabolic process; P:reductive tricarboxylic acid cycle; P:glyoxylate metabolic process	EC:1.1.1.37	-	no IPS match
comp188670_c2_seq3	af276996_1lysosomal cofactor neurotrophic factor prosaposin	2745	5	9.60342e-52	0.592	gi|443731814|gb|ELU16785.1|hypothetical protein CAPTEDRAFT_225175 [Capitella teleta]	ELU16785	61	201.06	242	148	2	P:sphingolipid metabolic process; C:lysosome		K12382	IPR008373 (PRINTS); IPR008139 (SMART); IPR003119 (SMART); IPR008138 (PFAM); IPR007856 (PFAM); IPR003119 (PFAM); IPR011001 (G3DSA:1.10.225.GENE3D); PTHR11480:SF3 (PANTHER); PTHR11480 (PANTHER); IPR003119 (PROSITE_PROFILES); IPR008139 (PROSITE_PROFILES); IPR008139 (PROSITE_PROFILES); IPR011001 (SUPERFAMILY); IPR011001 (SUPERFAMILY)
comp117155_c1_seq1	af285104_1p53-like transcription factor p120	1956	5	0	0.928	gi|19850152|gb|AAL99584.1|AF285104_1p53-like transcription factor p120 [Spisula solidissima]	AAL99584	95	766.148	403	384	9	F:sequence-specific DNA binding transcription factor activity; P:protein tetramerization; F:transcription regulatory region DNA binding; P:apoptotic process; P:regulation of transcription, DNA-dependent; C:transcription factor complex; P:regulation of transcription, DNA-dependent; C:nucleus; F:protein binding	-	-	IPR002117 (PRINTS); IPR013872 (PFAM); IPR010991 (G3DSA:4.10.170.GENE3D); IPR011615 (PFAM); IPR012346 (G3DSA:2.60.40.GENE3D); IPR010991 (PFAM); IPR002117 (PANTHER); IPR010991 (SUPERFAMILY); IPR008967 (SUPERFAMILY)
comp117233_c0_seq1	af285104_1p53-like transcription factor p120	2494	5	0	0.928	gi|19850152|gb|AAL99584.1|AF285104_1p53-like transcription factor p120 [Spisula solidissima]	AAL99584	95	766.148	403	384	9	F:sequence-specific DNA binding transcription factor activity; P:protein tetramerization; F:transcription regulatory region DNA binding; P:apoptotic process; P:regulation of transcription, DNA-dependent; C:transcription factor complex; P:regulation of transcription, DNA-dependent; C:nucleus; F:protein binding	-	-	IPR002117 (PRINTS); IPR013872 (PFAM); IPR010991 (G3DSA:4.10.170.GENE3D); IPR011615 (PFAM); IPR012346 (G3DSA:2.60.40.GENE3D); IPR010991 (PFAM); IPR002117 (PANTHER); IPR010991 (SUPERFAMILY); IPR008967 (SUPERFAMILY)
comp134364_c0_seq1	af287229_1heat shock protein 90	1671	5	0	0.888	gi|471229810|ref|XP_004035743.1|hypothetical protein IMG5_091060 [Ichthyophthirius multifiliis] >gi|340506005|gb|EGR32257.1| hypothetical protein IMG5_091060 [Ichthyophthirius multifiliis]	XP_004035743	88	656.751	457	406	4	P:protein folding; F:unfolded protein binding; F:ATP binding; P:response to stress	-	-	no IPS match
comp115264_c1_seq1	af320688_1alpha amylase a	3605	5	0	0.738	gi|1915885|emb|CAA69658.1|alpha-amylase [Crassostrea gigas]	CAA69658	75	662.144	518	389	2	F:hydrolase activity, acting on glycosyl bonds; P:metabolic process	-	-	no IPS match
comp115266_c0_seq1	af320688_1alpha amylase a	3055	5	0	0.748	gi|1915885|emb|CAA69658.1|alpha-amylase [Crassostrea gigas]	CAA69658	75	655.981	507	383	2	F:hydrolase activity, acting on glycosyl bonds; P:metabolic process	-	-	no IPS match
comp176268_c2_seq1	af320688_1alpha amylase a	1247	5	1.12444e-137	0.76	gi|17224955|gb|AAL37183.1|AF320688_1alpha amylase A [Crassostrea gigas]	AAL37183	76	416.001	318	242	3	F:hydrolase activity, acting on glycosyl bonds; F:cation binding; P:carbohydrate metabolic process	-	-	IPR006046 (PRINTS); IPR006589 (SMART); IPR013781 (G3DSA:3.20.20.GENE3D); IPR006047 (PFAM); PTHR10357:SF116 (PANTHER); IPR015902 (PANTHER); IPR017853 (SUPERFAMILY)
comp176391_c3_seq1	af320688_1alpha amylase a	1797	5	4.10528e-137	0.746	gi|17224955|gb|AAL37183.1|AF320688_1alpha amylase A [Crassostrea gigas]	AAL37183	75	421.394	329	248	3	F:hydrolase activity, acting on glycosyl bonds; F:cation binding; P:carbohydrate metabolic process	-	-	IPR006046 (PRINTS); IPR006589 (SMART); IPR006047 (PFAM); IPR013781 (G3DSA:3.20.20.GENE3D); PTHR10357:SF116 (PANTHER); IPR015902 (PANTHER); NON_CYTOPLASMIC_DOMAIN (PHOBIUS); SIGNAL_PEPTIDE_C_REGION (PHOBIUS); SIGNAL_PEPTIDE_N_REGION (PHOBIUS); SIGNAL_PEPTIDE_H_REGION (PHOBIUS); SIGNAL_PEPTIDE (PHOBIUS); IPR017853 (SUPERFAMILY)
comp189158_c0_seq2	af322410_1calexcitin b	3901	5	4.73805e-47	0.656	gi|14537667|gb|AAK66658.1|AF322410_1calexcitin B [Doryteuthis pealeii]	AAK66658	67	178.718	187	126	1	F:calcium ion binding		-	IPR002048 (SMART); IPR011992 (G3DSA:1.10.238.GENE3D); IPR002048 (PFAM); PTHR10827 (PANTHER); PTHR10827:SF46 (PANTHER); IPR018247 (PROSITE_PATTERNS); IPR018247 (PROSITE_PATTERNS); IPR002048 (PROSITE_PROFILES); IPR002048 (PROSITE_PROFILES); IPR002048 (PROSITE_PROFILES); SSF47473 (SUPERFAMILY)
comp192513_c0_seq12	af329946_1signal transducer and activator of transcription	880	5	9.96881e-14	0.628	gi|17225564|gb|AAL37476.1|AF329946_1signal transducer and activator of transcription [Spodoptera frugiperda]	AAL37476	67	80.4925	73	49	7	F:calcium ion binding; F:protein binding; F:signal transducer activity; F:sequence-specific DNA binding transcription factor activity; P:regulation of transcription, DNA-dependent; P:signal transduction; C:nucleus		-	IPR011992 (G3DSA:1.10.238.GENE3D); IPR000980 (G3DSA:3.30.505.GENE3D); IPR013801 (PFAM); PTHR11801:SF43 (PANTHER); IPR001217 (PANTHER); IPR000980 (PROSITE_PROFILES); IPR000980 (SUPERFAMILY); IPR008967 (SUPERFAMILY)
comp184232_c0_seq11	af369891_4endonuclease reverse transcriptase	4402	5	3.97207e-102	0.46	gi|17529698|gb|AAL40415.1|AF369891_4endonuclease/reverse transcriptase [Branchiostoma floridae]	AAL40415	48	362.459	975	470	4	F:RNA binding; P:RNA-dependent DNA replication; F:endonuclease activity; F:RNA-directed DNA polymerase activity		-	no IPS match
comp191459_c1_seq1	af369891_4endonuclease reverse transcriptase	1380	5	1.95987e-46	0.564	gi|17529698|gb|AAL40415.1|AF369891_4endonuclease/reverse transcriptase [Branchiostoma floridae]	AAL40415	58	182.956	222	129	3	P:RNA-dependent DNA replication; F:RNA-directed DNA polymerase activity; F:RNA binding		-	IPR003286 (PRINTS); PTHR19446 (PANTHER); PTHR19446:SF301 (PANTHER)
comp193414_c0_seq1	af369891_4endonuclease reverse transcriptase	676	5	9.14731e-37	0.546	gi|17529698|gb|AAL40415.1|AF369891_4endonuclease/reverse transcriptase [Branchiostoma floridae]	AAL40415	59	147.517	189	112	3	F:RNA binding; P:RNA-dependent DNA replication; F:RNA-directed DNA polymerase activity		-	IPR003286 (PRINTS)
comp164207_c0_seq1	af369891_4endonuclease reverse transcriptase	897	5	1.8101e-32	0.626	gi|17529698|gb|AAL40415.1|AF369891_4endonuclease/reverse transcriptase [Branchiostoma floridae]	AAL40415	71	137.887	127	91	4	F:RNA binding; P:RNA-dependent DNA replication; F:endonuclease activity; F:RNA-directed DNA polymerase activity		K15180	NON_CYTOPLASMIC_DOMAIN (PHOBIUS); SIGNAL_PEPTIDE_C_REGION (PHOBIUS); SIGNAL_PEPTIDE_N_REGION (PHOBIUS); SIGNAL_PEPTIDE (PHOBIUS); SIGNAL_PEPTIDE_H_REGION (PHOBIUS)
comp178987_c2_seq4	af369891_4endonuclease reverse transcriptase	487	5	3.70237e-20	0.558	gi|17529698|gb|AAL40415.1|AF369891_4endonuclease/reverse transcriptase [Branchiostoma floridae]	AAL40415	60	97.4413	130	79	4	F:RNA binding; P:RNA-dependent DNA replication; F:endonuclease activity; F:RNA-directed DNA polymerase activity		K01254	no IPS match
comp183083_c2_seq10	af369891_4endonuclease reverse transcriptase	626	5	5.98661e-14	0.564	gi|260814954|ref|XP_002602178.1|hypothetical protein BRAFLDRAFT_76866 [Branchiostoma floridae] >gi|229287485|gb|EEN58190.1| hypothetical protein BRAFLDRAFT_76866 [Branchiostoma floridae]	XP_002602178	59	80.4925	105	62	7	F:binding; P:peptidoglycan catabolic process; F:N-acetylmuramoyl-L-alanine amidase activity; F:RNA binding; P:RNA-dependent DNA replication; F:endonuclease activity; F:RNA-directed DNA polymerase activity		-	no IPS match
comp183735_c4_seq2	af369891_4endonuclease reverse transcriptase	1522	5	4.47177e-13	0.69	gi|17529698|gb|AAL40415.1|AF369891_4endonuclease/reverse transcriptase [Branchiostoma floridae]	AAL40415	75	81.6481	65	49	1	F:catalytic activity	-	K02519	IPR023801 (G3DSA:3.40.800.GENE3D)
comp184482_c2_seq2	af369891_4endonuclease reverse transcriptase	1628	5	3.21949e-12	0.556	gi|17529698|gb|AAL40415.1|AF369891_4endonuclease/reverse transcriptase [Branchiostoma floridae]	AAL40415	61	78.1814	97	60	4	F:RNA binding; P:RNA-dependent DNA replication; F:endonuclease activity; F:RNA-directed DNA polymerase activity		K09667	no IPS match
comp185789_c0_seq4	af369891_4endonuclease reverse transcriptase	676	5	3.63279e-10	0.538	gi|17529698|gb|AAL40415.1|AF369891_4endonuclease/reverse transcriptase [Branchiostoma floridae]	AAL40415	51	68.5514	101	52	4	F:RNA binding; P:RNA-dependent DNA replication; F:endonuclease activity; F:RNA-directed DNA polymerase activity		K06584	no IPS match
comp186013_c0_seq10	af369891_4endonuclease reverse transcriptase	5699	5	7.15726e-10	0.564	gi|17529698|gb|AAL40415.1|AF369891_4endonuclease/reverse transcriptase [Branchiostoma floridae]	AAL40415	60	74.3294	94	57	4	F:RNA binding; P:RNA-dependent DNA replication; F:endonuclease activity; F:RNA-directed DNA polymerase activity		-	no IPS match
comp186511_c1_seq5	af369891_4endonuclease reverse transcriptase	1157	5	2.5592e-09	0.566	gi|17529698|gb|AAL40415.1|AF369891_4endonuclease/reverse transcriptase [Branchiostoma floridae]	AAL40415	53	68.5514	106	57	4	F:RNA binding; P:RNA-dependent DNA replication; F:endonuclease activity; F:RNA-directed DNA polymerase activity		K13103	no IPS match
comp188921_c0_seq1	af369891_4endonuclease reverse transcriptase	323	5	2.24383e-05	0.63	gi|17529698|gb|AAL40415.1|AF369891_4endonuclease/reverse transcriptase [Branchiostoma floridae]	AAL40415	63	51.6026	52	33	4	F:RNA binding; P:RNA-dependent DNA replication; F:endonuclease activity; F:RNA-directed DNA polymerase activity		-	no IPS match
comp189232_c0_seq3	af369891_4endonuclease reverse transcriptase	774	5	8.50517e-05	0.604	gi|17529698|gb|AAL40415.1|AF369891_4endonuclease/reverse transcriptase [Branchiostoma floridae]	AAL40415	64	53.1434	48	31	4	F:RNA binding; P:RNA-dependent DNA replication; F:endonuclease activity; F:RNA-directed DNA polymerase activity		K03107	no IPS match
comp166612_c1_seq3	af399934_1rna helicase p47	2345	5	0	0.924	gi|15150336|gb|AAK85400.1|AF399934_1RNA helicase p47 [Spisula solidissima]	AAK85400	97	884.404	451	438	3	F:nucleic acid binding; F:ATP binding; F:ATP-dependent helicase activity	-	-	no IPS match
comp170041_c1_seq2	af4 fmr2 family member 4-like	6981	5	5.25787e-53	0.55	gi|556095570|gb|ESO84223.1|hypothetical protein LOTGIDRAFT_229680 [Lottia gigantea]	ESO84223	63	215.698	242	153	2	F:zinc ion binding; F:protein binding		-	Coil (COILS); IPR001965 (SMART); IPR013761 (G3DSA:1.10.150.GENE3D); PF13771 (PFAM); PTHR14955 (PANTHER); IPR013761 (SUPERFAMILY)
comp279506_c0_seq1	af416608_1cytoplasmic heat shock protein 70	204	5	2.74375e-15	0.764	gi|21311271|gb|AAM46634.1|AF416608_1cytoplasmic heat shock protein 70 [Ostrea edulis]	AAM46634	78	78.9518	60	47	1	F:nucleotide binding	-	-	IPR029048 (G3DSA:1.20.1270.GENE3D); IPR013126 (PFAM); PTHR19375:SF152 (PANTHER); PTHR19375 (PANTHER); IPR029048 (SUPERFAMILY)
comp170377_c0_seq2	AF440096_1engrailed [Patella vulgata]	2880	5	1.23883e-13	0.794	gi|20975760|gb|AAM33142.1|AF440096_1engrailed [Patella vulgata]	AAM33142	82	81.2629	73	60	6	F:sequence-specific DNA binding transcription factor activity; P:multicellular organismal development; F:transcription regulatory region sequence-specific DNA binding; P:regulation of transcription, DNA-dependent; C:transcription factor complex; P:regulation of transcription, DNA-dependent	-	-	no IPS match
comp179738_c1_seq2	af442732_2lambda-recombinase-like protein	261	5	2.44447e-08	0.58	gi|17066856|gb|AAL35359.2|AF442732_2lambda-recombinase-like protein [Tetraodon nigroviridis]	AAL35359	56	60.077	86	49	3	P:DNA integration; F:DNA binding; P:DNA recombination		-	IPR013762 (G3DSA:1.10.443.GENE3D)
comp189587_c0_seq13	af484086_1u-type voltage-gated cation channel alpha-1 subunit isoform a	6910	5	0	0.77	gi|556111626|gb|ESP00278.1|hypothetical protein LOTGIDRAFT_225940 [Lottia gigantea]	ESP00278	79	1391.71	1111	887	7	F:ATPase activity; F:nucleotide binding; C:membrane; P:transmembrane transport; P:ion transport; F:cation channel activity; F:calcium ion binding	EC:3.6.1.3	K01892	Coil (COILS); IPR027359 (G3DSA:1.20.120.GENE3D); IPR005821 (PFAM); IPR028823 (PTHR10037:PANTHER); PTHR10037 (PANTHER); NON_CYTOPLASMIC_DOMAIN (PHOBIUS); CYTOPLASMIC_DOMAIN (PHOBIUS); NON_CYTOPLASMIC_DOMAIN (PHOBIUS); TRANSMEMBRANE (PHOBIUS); NON_CYTOPLASMIC_DOMAIN (PHOBIUS); TRANSMEMBRANE (PHOBIUS); TRANSMEMBRANE (PHOBIUS); TRANSMEMBRANE (PHOBIUS); TRANSMEMBRANE (PHOBIUS); CYTOPLASMIC_DOMAIN (PHO…
comp166069_c0_seq2	af484086_1u-type voltage-gated cation channel alpha-1 subunit isoform a	5167	5	0	0.774	gi|556111626|gb|ESP00278.1|hypothetical protein LOTGIDRAFT_225940 [Lottia gigantea]	ESP00278	78	1248.03	1031	809	2	C:membrane; P:transport	-	-	SignalP-TM (SIGNALP_GRAM_POSITIVE)
comp185769_c0_seq2	af484088_1syntaxin 1a	2915	5	6.65031e-37	0.52	gi|405975709|gb|EKC40258.1|Syntaxin-1A [Crassostrea gigas] >gi|405976284|gb|EKC40796.1| Syntaxin-1A [Crassostrea gigas]	EKC40258	59	152.14	281	168	3	F:protein binding; P:vesicle-mediated transport; C:membrane		K08486	Coil (COILS); IPR000727 (SMART); PF14523 (PFAM); G3DSA:1.20.5.110 (GENE3D); G3DSA:1.20.58.70 (GENE3D); IPR000727 (PFAM); PTHR19957 (PANTHER); CYTOPLASMIC_DOMAIN (PHOBIUS); NON_CYTOPLASMIC_DOMAIN (PHOBIUS); TRANSMEMBRANE (PHOBIUS); IPR000727 (PROSITE_PROFILES); IPR010989 (SUPERFAMILY); TMhelix (TMHMM)
comp176532_c0_seq2	af484089_1synaptosomal-associated 25 protein isoform a	2293	5	1.29937e-91	0.848	gi|556094337|gb|ESO82990.1|hypothetical protein LOTGIDRAFT_197810 [Lottia gigantea]	ESO82990	85	296.975	204	174	1	C:synaptosome	-	K18211	no IPS match
comp183969_c0_seq1	af484092_1neural-specific syntaxin-binding protein 1	1416	5	0	0.884	gi|29378335|gb|AAO83849.1|AF484092_1neural-specific syntaxin-binding protein 1 [Lymnaea stagnalis]	AAO83849	90	798.119	460	414	1	P:vesicle docking involved in exocytosis	-	K07298	IPR001619 (PIRSF); IPR001619 (PFAM); G3DSA:3.40.50.2060 (GENE3D); IPR027482 (G3DSA:3.40.50.GENE3D); G3DSA:3.90.830.10 (GENE3D); G3DSA:1.25.40.60 (GENE3D); PTHR11679:SF35 (PANTHER); IPR001619 (PANTHER); IPR001619 (SUPERFAMILY)
comp182265_c0_seq2	af484092_1neural-specific syntaxin-binding protein 1	1491	5	0	0.876	gi|29378335|gb|AAO83849.1|AF484092_1neural-specific syntaxin-binding protein 1 [Lymnaea stagnalis]	AAO83849	90	796.193	453	411	1	P:vesicle docking involved in exocytosis	-	K02186	IPR001619 (PIRSF); G3DSA:1.25.40.60 (GENE3D); IPR001619 (PFAM); G3DSA:3.90.830.10 (GENE3D); IPR027482 (G3DSA:3.40.50.GENE3D); G3DSA:3.40.50.2060 (GENE3D); PTHR11679:SF35 (PANTHER); IPR001619 (PANTHER); IPR001619 (SUPERFAMILY)
comp189957_c1_seq1	af484092_1neural-specific syntaxin-binding protein 1	1742	5	4.52327e-59	0.806	gi|443688672|gb|ELT91292.1|hypothetical protein CAPTEDRAFT_150412 [Capitella teleta]	ELT91292	83	218.009	140	117	1	P:vesicle docking involved in exocytosis	-	-	IPR001619 (PFAM); IPR027482 (G3DSA:3.40.50.GENE3D); PTHR11679:SF35 (PANTHER); IPR001619 (PANTHER); IPR001619 (SUPERFAMILY)
comp190100_c1_seq4	af484092_1neural-specific syntaxin-binding protein 1	2117	5	3.50532e-58	0.806	gi|443688672|gb|ELT91292.1|hypothetical protein CAPTEDRAFT_150412 [Capitella teleta]	ELT91292	83	218.009	140	117	1	P:vesicle docking involved in exocytosis	-	-	IPR001619 (PFAM); IPR027482 (G3DSA:3.40.50.GENE3D); PTHR11679:SF35 (PANTHER); IPR001619 (PANTHER); IPR001619 (SUPERFAMILY)
comp183019_c0_seq8	af515464_1fibrinogen related protein precursor	1011	5	3.27789e-25	0.662	gi|28875408|gb|AAO59918.1|AF515464_1fibrinogen related protein 12.1 precursor [Biomphalaria glabrata]	AAO59918	53	116.316	254	136	2	P:signal transduction; F:receptor binding	-	-	Coil (COILS); Coil (COILS); Coil (COILS); IPR002181 (SMART); IPR014716 (G3DSA:3.90.215.GENE3D); IPR002181 (PFAM); PTHR19143 (PANTHER); CYTOPLASMIC_DOMAIN (PHOBIUS); NON_CYTOPLASMIC_DOMAIN (PHOBIUS); TRANSMEMBRANE (PHOBIUS); IPR002181 (PROSITE_PROFILES); IPR002181 (SUPERFAMILY); TMhelix (TMHMM)
comp183019_c0_seq10	af515464_1fibrinogen related protein precursor	1535	5	5.93278e-25	0.674	gi|16303185|gb|AAK13549.1|BgMFREP1 [Biomphalaria glabrata]	AAK13549	81	110.153	76	62	2	P:signal transduction; F:receptor binding	-	-	Coil (COILS); IPR002181 (SMART); IPR014716 (G3DSA:3.90.215.GENE3D); IPR002181 (PFAM); PTHR19143 (PANTHER); SIGNAL_PEPTIDE_H_REGION (PHOBIUS); SIGNAL_PEPTIDE_N_REGION (PHOBIUS); SIGNAL_PEPTIDE (PHOBIUS); SIGNAL_PEPTIDE_C_REGION (PHOBIUS); NON_CYTOPLASMIC_DOMAIN (PHOBIUS); IPR002181 (PROSITE_PROFILES); SignalP-noTM (SIGNALP_EUK); IPR002181 (SUPERFAMILY)
comp164835_c1_seq1	agamous 57	943	3	7.8681e-07	0.67	gi|405975078|gb|EKC39674.1|hypothetical protein CGI_10025133 [Crassostrea gigas]	EKC39674	73	58.5362	45	33	0	-		-	no IPS match
comp164835_c1_seq4	agamous 57	961	3	8.17501e-07	0.67	gi|405975078|gb|EKC39674.1|hypothetical protein CGI_10025133 [Crassostrea gigas]	EKC39674	73	58.5362	45	33	0	-		-	no IPS match
comp159923_c1_seq1	aggrecan core partial	994	5	1.79898e-07	0.548	gi|327292222|ref|XP_003230819.1|PREDICTED: aggrecan core protein-like, partial [Anolis carolinensis]	XP_003230819	56	58.9214	71	40	2	P:cell adhesion; F:hyaluronic acid binding		-	IPR000538 (SMART); IPR016186 (G3DSA:3.10.100.GENE3D); IPR000538 (PFAM); CYTOPLASMIC_DOMAIN (PHOBIUS); NON_CYTOPLASMIC_DOMAIN (PHOBIUS); TRANSMEMBRANE (PHOBIUS); IPR000538 (PROSITE_PROFILES); IPR016187 (SUPERFAMILY); TMhelix (TMHMM)
comp146680_c0_seq1	aggrecan core protein isoform x2	750	5	1.25023e-06	0.634	gi|545194942|ref|XP_005602858.1|PREDICTED: aggrecan core protein isoform X3 [Equus caballus]	XP_005602858	68	58.5362	48	33	2	P:cell adhesion; F:hyaluronic acid binding		-	IPR000538 (SMART); IPR016186 (G3DSA:3.10.100.GENE3D); IPR000538 (PFAM); PTHR22804 (PANTHER); NON_CYTOPLASMIC_DOMAIN (PHOBIUS); SIGNAL_PEPTIDE_N_REGION (PHOBIUS); SIGNAL_PEPTIDE_H_REGION (PHOBIUS); SIGNAL_PEPTIDE_C_REGION (PHOBIUS); SIGNAL_PEPTIDE (PHOBIUS); IPR000538 (PROSITE_PROFILES); SignalP-TM (SIGNALP_GRAM_POSITIVE); SignalP-noTM (SIGNALP_EUK); IPR016187 (SUPERFAMILY)
comp187582_c0_seq6	Agrin [Crassostrea gigas]	859	4	1.70545e-11	0.4975	gi|405964142|gb|EKC29659.1|Agrin [Crassostrea gigas]	EKC29659	48	73.559	153	74	0	-		-	no IPS match
comp176299_c0_seq2	akirin 2	1436	5	6.93756e-71	0.698	gi|320091611|gb|ADW09011.1|akirin 2 [Crassostrea gigas]	ADW09011	75	234.572	195	148	0	-		-	IPR024132 (PANTHER); PTHR13293:SF6 (PANTHER)
comp179281_c0_seq1	akt-interacting protein isoform x1	2458	5	5.17185e-85	0.67	gi|260816185|ref|XP_002602852.1|hypothetical protein BRAFLDRAFT_243769 [Branchiostoma floridae] >gi|229288165|gb|EEN58864.1| hypothetical protein BRAFLDRAFT_243769 [Branchiostoma floridae]	XP_002602852	70	282.722	260	184	1	F:acid-amino acid ligase activity		-	SM00212 (SMART); IPR000608 (PFAM); IPR016135 (G3DSA:3.10.110.GENE3D); PTHR24067 (PANTHER); PTHR24067:SF41 (PANTHER); IPR000608 (PROSITE_PROFILES); IPR016135 (SUPERFAMILY)
comp185592_c0_seq1	ala-trna hydrolase	1876	5	4.93559e-24	0.622	gi|524911050|ref|XP_005110396.1|PREDICTED: uncharacterized protein LOC101864342 [Aplysia californica]	XP_005110396	66	115.931	117	78	1	F:hydrolase activity		-	no IPS match
comp167449_c1_seq1	alanine aminotransferase 2	3081	5	0	0.844	gi|405968564|gb|EKC33627.1|Alanine aminotransferase 2 [Crassostrea gigas]	EKC33627	88	786.178	481	426	3	F:pyridoxal phosphate binding; F:catalytic activity; P:biosynthetic process		-	IPR015422 (G3DSA:3.90.1150.GENE3D); IPR004839 (PFAM); IPR015421 (G3DSA:3.40.640.GENE3D); PTHR11751 (PANTHER); PTHR11751:SF29 (PANTHER); IPR015424 (SUPERFAMILY)
comp167449_c1_seq4	alanine aminotransferase 2	3143	5	0	0.844	gi|405968564|gb|EKC33627.1|Alanine aminotransferase 2 [Crassostrea gigas]	EKC33627	88	786.178	481	426	3	F:catalytic activity; F:pyridoxal phosphate binding; P:biosynthetic process		-	IPR015422 (G3DSA:3.90.1150.GENE3D); IPR004839 (PFAM); IPR015421 (G3DSA:3.40.640.GENE3D); PTHR11751 (PANTHER); PTHR11751:SF29 (PANTHER); IPR015424 (SUPERFAMILY)
comp167449_c1_seq5	alanine aminotransferase 2	2938	5	0	0.844	gi|405968564|gb|EKC33627.1|Alanine aminotransferase 2 [Crassostrea gigas]	EKC33627	88	786.178	481	426	0	-		-	CYTOPLASMIC_DOMAIN (PHOBIUS); TRANSMEMBRANE (PHOBIUS); NON_CYTOPLASMIC_DOMAIN (PHOBIUS); TRANSMEMBRANE (PHOBIUS); NON_CYTOPLASMIC_DOMAIN (PHOBIUS); CYTOPLASMIC_DOMAIN (PHOBIUS); TRANSMEMBRANE (PHOBIUS)
comp181392_c0_seq1	alanine racemase	2608	5	1.0278e-113	0.582	gi|556115111|gb|ESP03763.1|hypothetical protein LOTGIDRAFT_230095 [Lottia gigantea]	ESP03763	69	363.229	356	247	2	P:alanine metabolic process; F:alanine racemase activity		-	IPR000821 (PRINTS); IPR011079 (SMART); IPR011079 (PFAM); IPR029066 (G3DSA:3.20.20.GENE3D); IPR009006 (G3DSA:2.40.37.GENE3D); IPR000821 (TIGRFAM); IPR001608 (PFAM); PTHR30511:SF0 (PANTHER); PTHR30511 (PANTHER); IPR020622 (PROSITE_PATTERNS); IPR000821 (HAMAP); IPR009006 (SUPERFAMILY); IPR029066 (SUPERFAMILY)
comp183540_c1_seq8	alanine racemase	2025	5	3.4963e-105	0.572	gi|556115111|gb|ESP03763.1|hypothetical protein LOTGIDRAFT_230095 [Lottia gigantea]	ESP03763	65	335.88	360	235	2	F:alanine racemase activity; P:alanine metabolic process		-	IPR000821 (PRINTS); IPR011079 (SMART); IPR009006 (G3DSA:2.40.37.GENE3D); IPR001608 (PFAM); IPR000821 (TIGRFAM); IPR029066 (G3DSA:3.20.20.GENE3D); IPR011079 (PFAM); PTHR30511:SF0 (PANTHER); PTHR30511 (PANTHER); IPR020622 (PROSITE_PATTERNS); IPR000821 (HAMAP); IPR029066 (SUPERFAMILY); IPR009006 (SUPERFAMILY)
comp189878_c2_seq3	alanine racemase	3391	5	1.12687e-59	0.592	gi|556115111|gb|ESP03763.1|hypothetical protein LOTGIDRAFT_230095 [Lottia gigantea]	ESP03763	69	219.55	207	144	2	P:alanine metabolic process; F:alanine racemase activity		-	IPR000821 (PRINTS); IPR001608 (PFAM); IPR029066 (G3DSA:3.20.20.GENE3D); PTHR30511 (PANTHER); PTHR30511:SF0 (PANTHER); IPR020622 (PROSITE_PATTERNS); IPR029066 (SUPERFAMILY)
comp189897_c0_seq1	alanine racemase	3417	5	1.19488e-59	0.592	gi|556115111|gb|ESP03763.1|hypothetical protein LOTGIDRAFT_230095 [Lottia gigantea]	ESP03763	69	219.55	207	144	2	F:alanine racemase activity; P:alanine metabolic process		-	IPR000821 (PRINTS); IPR001608 (PFAM); IPR029066 (G3DSA:3.20.20.GENE3D); PTHR30511 (PANTHER); PTHR30511:SF0 (PANTHER); IPR020622 (PROSITE_PATTERNS); IPR029066 (SUPERFAMILY)
comp190000_c2_seq9	alanine racemase	3822	5	1.05747e-58	0.592	gi|556115111|gb|ESP03763.1|hypothetical protein LOTGIDRAFT_230095 [Lottia gigantea]	ESP03763	69	217.624	205	143	2	F:alanine racemase activity; P:alanine metabolic process		-	IPR000821 (PRINTS); IPR001608 (PFAM); IPR029066 (G3DSA:3.20.20.GENE3D); PTHR30511 (PANTHER); PTHR30511:SF0 (PANTHER); IPR020622 (PROSITE_PATTERNS); IPR029066 (SUPERFAMILY)
comp190006_c1_seq9	alanine racemase	3848	5	1.08601e-58	0.592	gi|556115111|gb|ESP03763.1|hypothetical protein LOTGIDRAFT_230095 [Lottia gigantea]	ESP03763	69	217.624	205	143	2	F:alanine racemase activity; P:alanine metabolic process		-	IPR000821 (PRINTS); IPR001608 (PFAM); IPR029066 (G3DSA:3.20.20.GENE3D); PTHR30511 (PANTHER); PTHR30511:SF0 (PANTHER); IPR020622 (PROSITE_PATTERNS); IPR029066 (SUPERFAMILY)
comp163105_c1_seq1	alanine--glyoxylate aminotransferase 2-like	1944	5	0	0.8	gi|405959121|gb|EKC25186.1|Alanine--glyoxylate aminotransferase 2-like 1 [Crassostrea gigas]	EKC25186	80	617.076	445	356	7	F:pyridoxal phosphate binding; F:alanine-glyoxylate transaminase activity; P:alanine metabolic process; P:aspartate metabolic process; P:glycine metabolic process; P:L-serine metabolic process; P:threonine metabolic process	EC:2.6.1.44	-	TMhelix (TMHMM); TMhelix (TMHMM)
comp176652_c1_seq1	alanine--glyoxylate aminotransferase mitochondrial	2218	5	0	0.834	gi|405966026|gb|EKC31351.1|Alanine--glyoxylate aminotransferase 2, mitochondrial [Crassostrea gigas]	EKC31351	85	749.969	469	399	3	P:metabolic process; F:pyridoxal phosphate binding; F:transaminase activity	EC:2.6.1.0	K01008	IPR005814 (PIRSF); IPR015422 (G3DSA:3.90.1150.GENE3D); IPR005814 (PFAM); IPR015421 (G3DSA:3.40.640.GENE3D); IPR005814 (PANTHER); PTHR11986:SF58 (PANTHER); IPR005814 (PROSITE_PATTERNS); IPR015424 (SUPERFAMILY)
comp147555_c0_seq1	alanine--trna cytoplasmic-like	2984	5	0	0.578	gi|405975396|gb|EKC39962.1|Alanyl-tRNA synthetase, cytoplasmic [Crassostrea gigas]	EKC39962	58	622.083	855	499	5	C:cytoplasm; F:ATP binding; F:alanine-tRNA ligase activity; P:alanyl-tRNA aminoacylation; F:nucleic acid binding		-	IPR002318 (PRINTS); IPR012947 (SMART); G3DSA:3.30.930.10 (GENE3D); IPR012947 (PFAM); IPR018164 (PFAM); IPR002318 (TIGRFAM); PTHR11777:SF8 (PANTHER); PTHR11777 (PANTHER); IPR023033 (HAMAP); IPR018165 (PROSITE_PROFILES); IPR018162 (SUPERFAMILY); IPR009000 (SUPERFAMILY); IPR018163 (SUPERFAMILY); SSF55681 (SUPERFAMILY)
comp192084_c1_seq1	alanine--trna cytoplasmic-like	248	5	4.58546e-43	0.938	gi|557781813|ref|XP_005190524.1|PREDICTED: alanine--tRNA ligase, cytoplasmic-like [Musca domestica]	XP_005190524	93	152.91	81	76	7	C:cytoplasm; F:alanine-tRNA ligase activity; P:alanyl-tRNA aminoacylation; F:nucleic acid binding; F:ATP binding; P:alanine metabolic process; P:aspartate metabolic process	EC:6.1.1.7	-	G3DSA:3.30.930.10 (GENE3D); IPR018164 (PFAM); PTHR11777 (PANTHER); IPR018165 (PROSITE_PROFILES); SSF55681 (SUPERFAMILY)
comp188934_c1_seq31	alanyl-trna cytoplasmic	3360	5	0	0.826	gi|556094418|gb|ESO83071.1|hypothetical protein LOTGIDRAFT_197664 [Lottia gigantea]	ESO83071	85	1306.2	883	759	9	C:cytoplasm; F:alanine-tRNA ligase activity; P:alanyl-tRNA aminoacylation; F:ATP binding; P:alanine metabolic process; P:aspartate metabolic process; F:translation initiation factor activity; F:GTP binding; P:translational initiation	EC:6.1.1.7	-	Coil (COILS); Coil (COILS); IPR002318 (PRINTS); IPR012947 (SMART); IPR012947 (PFAM); G3DSA:2.40.30.10 (GENE3D); IPR002318 (TIGRFAM); G3DSA:3.30.930.10 (GENE3D); IPR003156 (PFAM); IPR018164 (PFAM); PTHR11777:SF9 (PANTHER); PTHR11777 (PANTHER); IPR000178 (PROSITE_PATTERNS); IPR023033 (HAMAP); IPR018165 (PROSITE_PROFILES); IPR018162 (SUPERFAMILY); IPR009000 (SUPERFAMILY); SSF55681 (SUPERFAMILY); IPR…
comp172409_c0_seq3	alanyl-trna synthetase domain-containing protein 1	1657	5	5.5678e-160	0.718	gi|405973364|gb|EKC38083.1|Alanyl-tRNA synthetase domain-containing protein 1 [Crassostrea gigas]	EKC38083	73	476.093	410	302	4	F:ATP binding; F:alanine-tRNA ligase activity; P:alanyl-tRNA aminoacylation; F:nucleic acid binding	EC:6.1.1.0	-	Coil (COILS); Coil (COILS); IPR012947 (SMART); IPR018164 (PFAM); IPR012947 (PFAM); PTHR11777 (PANTHER); PTHR11777:SF11 (PANTHER); IPR018165 (PROSITE_PROFILES); IPR009000 (SUPERFAMILY); IPR018163 (SUPERFAMILY)
comp188193_c0_seq11	alcohol dehydrogenase class 3	1583	5	0	0.81	gi|8132343|gb|AAF73255.1|AF156708_1alcohol dehydrogenase class 3 [Branchiostoma lanceolatum]	AAF73255	81	538.11	377	308	5	F:nucleotide binding; F:zinc ion binding; F:S-(hydroxymethyl)glutathione dehydrogenase activity; P:ethanol oxidation; F:alcohol dehydrogenase (NAD) activity	EC:1.1.1.284; EC:1.1.1.1	K00289	IPR016040 (G3DSA:3.40.50.GENE3D); IPR013154 (PFAM); IPR013149 (PFAM); IPR011032 (G3DSA:3.90.180.GENE3D); PTHR11695:SF269 (PANTHER); IPR002085 (PANTHER); IPR002328 (PROSITE_PATTERNS); SSF51735 (SUPERFAMILY); IPR011032 (SUPERFAMILY); IPR011032 (SUPERFAMILY)
comp167901_c0_seq1	alcohol dehydrogenase class 3	1616	5	0	0.894	gi|405972460|gb|EKC37227.1|Alcohol dehydrogenase class-3 [Crassostrea gigas]	EKC37227	90	572.392	370	335	4	F:nucleotide binding; F:S-(hydroxymethyl)glutathione dehydrogenase activity; F:zinc ion binding; P:ethanol oxidation	EC:1.1.1.284	K00262	IPR013149 (PFAM); IPR011032 (G3DSA:3.90.180.GENE3D); IPR016040 (G3DSA:3.40.50.GENE3D); IPR013154 (PFAM); IPR014183 (TIGRFAM); IPR002085 (PANTHER); PTHR11695:SF401 (PANTHER); IPR002328 (PROSITE_PATTERNS); SSF51735 (SUPERFAMILY); IPR011032 (SUPERFAMILY); IPR011032 (SUPERFAMILY)
comp171017_c1_seq14	alcohol dehydrogenase class 3	1744	5	1.07396e-168	0.76	gi|556100413|gb|ESO89065.1|hypothetical protein LOTGIDRAFT_228995 [Lottia gigantea]	ESO89065	77	496.508	376	290	3	F:oxidoreductase activity; P:oxidation-reduction process; F:zinc ion binding	-	-	IPR013154 (PFAM); IPR011032 (G3DSA:3.90.180.GENE3D); IPR013149 (PFAM); IPR016040 (G3DSA:3.40.50.GENE3D); PTHR11695:SF269 (PANTHER); IPR002085 (PANTHER); IPR002328 (PROSITE_PATTERNS); SSF51735 (SUPERFAMILY); IPR011032 (SUPERFAMILY); IPR011032 (SUPERFAMILY)
comp192741_c0_seq3	aldehyde dehydrogenase 1 member b1	423	5	3.52098e-39	0.842	gi|318086980|gb|ADV40082.1|aldehyde dehydrogenase [Latrodectus hesperus]	ADV40082	86	141.739	108	93	21	F:aldehyde dehydrogenase (NAD) activity; C:mitochondrion; C:nucleus; P:oxidation-reduction process; P:gluconeogenesis; P:glycolysis; P:arginine metabolic process; P:histidine metabolic process; P:isoleucine catabolic process; P:leucine catabolic process; P:lysine catabolic process; P:proline metabolic process; P:tryptophan metabolic process; P:valine catabolic process; P:fatty acid metabolic proc…	EC:1.2.1.3	-	IPR015590 (PFAM); IPR016162 (G3DSA:3.40.605.GENE3D); PTHR11699 (PANTHER); PTHR11699:SF145 (PANTHER); IPR016161 (SUPERFAMILY)
comp192421_c2_seq1	aldehyde dehydrogenase domain containing partial	274	5	2.57357e-41	0.846	gi|560123045|emb|CDJ92321.1|Aldehyde dehydrogenase domain containing protein, partial [Haemonchus contortus]	CDJ92321	84	150.599	92	78	2	F:oxidoreductase activity, acting on the aldehyde or oxo group of donors, NAD or NADP as acceptor; P:oxidation-reduction process	EC:1.2.1.0	-	IPR015590 (PFAM); IPR016162 (G3DSA:3.40.605.GENE3D); IPR015657 (PTHR11699:PANTHER); PTHR11699 (PANTHER); IPR016161 (SUPERFAMILY)
comp189174_c1_seq9	aldehyde dehydrogenase family 16 member partial	3572	5	0	0.866	gi|405969721|gb|EKC34674.1|Aldehyde dehydrogenase family 16 member A1, partial [Crassostrea gigas]	EKC34674	90	1362.05	793	714	2	F:oxidoreductase activity, acting on the aldehyde or oxo group of donors, NAD or NADP as acceptor; P:oxidation-reduction process	EC:1.2.1.0	K08827	Coil (COILS); IPR011408 (PIRSF); IPR015590 (PFAM); IPR016163 (G3DSA:3.40.309.GENE3D); IPR016162 (G3DSA:3.40.605.GENE3D); IPR016162 (G3DSA:3.40.605.GENE3D); PTHR11699:SF98 (PANTHER); PTHR11699 (PANTHER); IPR029510 (PROSITE_PATTERNS); IPR016161 (SUPERFAMILY); IPR016161 (SUPERFAMILY)
comp188885_c0_seq1	aldehyde dehydrogenase family 3 member b1-like isoform x1	2471	5	0	0.73	gi|556100557|gb|ESO89209.1|hypothetical protein LOTGIDRAFT_229102 [Lottia gigantea]	ESO89209	76	580.867	488	372	3	P:oxidation-reduction process; F:aldehyde dehydrogenase [NAD(P)+] activity; P:cellular aldehyde metabolic process	EC:1.2.1.0	K01379	IPR012394 (PIRSF); IPR016163 (G3DSA:3.40.309.GENE3D); IPR015590 (PFAM); IPR016162 (G3DSA:3.40.605.GENE3D); PTHR11699:SF15 (PANTHER); PTHR11699 (PANTHER); IPR029510 (PROSITE_PATTERNS); IPR016160 (PROSITE_PATTERNS); TRANSMEMBRANE (PHOBIUS); NON_CYTOPLASMIC_DOMAIN (PHOBIUS); CYTOPLASMIC_DOMAIN (PHOBIUS); IPR016161 (SUPERFAMILY); TMhelix (TMHMM)
comp160993_c0_seq3	aldehyde dehydrogenase family 3 member b1-like isoform x1	2787	5	0	0.72	gi|556100557|gb|ESO89209.1|hypothetical protein LOTGIDRAFT_229102 [Lottia gigantea]	ESO89209	75	570.852	490	370	3	F:aldehyde dehydrogenase [NAD(P)+] activity; P:oxidation-reduction process; P:cellular aldehyde metabolic process	-	-	IPR012394 (PIRSF); IPR015590 (PFAM); IPR016163 (G3DSA:3.40.309.GENE3D); IPR016162 (G3DSA:3.40.605.GENE3D); PTHR11699 (PANTHER); PTHR11699:SF15 (PANTHER); IPR029510 (PROSITE_PATTERNS); IPR016160 (PROSITE_PATTERNS); TRANSMEMBRANE (PHOBIUS); NON_CYTOPLASMIC_DOMAIN (PHOBIUS); CYTOPLASMIC_DOMAIN (PHOBIUS); IPR016161 (SUPERFAMILY); TMhelix (TMHMM)
comp193088_c0_seq1	aldehyde dehydrogenase mitochondrial	735	5	9.90331e-38	0.836	gi|318086980|gb|ADV40082.1|aldehyde dehydrogenase [Latrodectus hesperus]	ADV40082	86	141.739	108	93	2	F:oxidoreductase activity, acting on the aldehyde or oxo group of donors, NAD or NADP as acceptor; P:oxidation-reduction process	EC:1.2.1.0	-	IPR015590 (PFAM); IPR016162 (G3DSA:3.40.605.GENE3D); PTHR11699 (PANTHER); PTHR11699:SF145 (PANTHER); IPR016161 (SUPERFAMILY)
comp189551_c2_seq9	aldehyde mitochondrial	5479	5	0	0.842	gi|405965075|gb|EKC30500.1|Aldehyde dehydrogenase, mitochondrial [Crassostrea gigas]	EKC30500	84	757.288	519	437	2	C:mitochondrion; F:oxidoreductase activity, acting on the aldehyde or oxo group of donors, NAD or NADP as acceptor	EC:1.2.1.0	K00261	SIGNAL_PEPTIDE_H_REGION (PHOBIUS); SIGNAL_PEPTIDE_C_REGION (PHOBIUS); SIGNAL_PEPTIDE_N_REGION (PHOBIUS); NON_CYTOPLASMIC_DOMAIN (PHOBIUS); SIGNAL_PEPTIDE (PHOBIUS); SignalP-noTM (SIGNALP_EUK); SignalP-TM (SIGNALP_GRAM_POSITIVE)
comp179538_c0_seq1	aldehyde mitochondrial-like	2100	5	0	0.83	gi|556095158|gb|ESO83811.1|hypothetical protein LOTGIDRAFT_207312 [Lottia gigantea]	ESO83811	86	658.292	475	411	2	F:oxidoreductase activity, acting on the aldehyde or oxo group of donors, NAD or NADP as acceptor; P:oxidation-reduction process	EC:1.2.1.0	K01858	IPR015590 (PFAM); IPR016163 (G3DSA:3.40.309.GENE3D); IPR016162 (G3DSA:3.40.605.GENE3D); PTHR11699 (PANTHER); PTHR11699:SF145 (PANTHER); IPR029510 (PROSITE_PATTERNS); IPR016161 (SUPERFAMILY)
comp182781_c1_seq4	aldose 1-epimerase	521	5	1.88537e-14	0.47	gi|405955061|gb|EKC22316.1|Aldose 1-epimerase [Crassostrea gigas]	EKC22316	46	80.8777	145	67	3	P:chitin metabolic process; C:extracellular region; F:chitin binding		K10352	IPR002557 (SMART); IPR002557 (PFAM); IPR002557 (G3DSA:2.170.140.GENE3D); IPR002557 (PROSITE_PROFILES); IPR002557 (PROSITE_PROFILES); IPR002557 (SUPERFAMILY); IPR002557 (SUPERFAMILY)
comp182781_c1_seq13	aldose 1-epimerase	566	5	2.12755e-14	0.466	gi|405955061|gb|EKC22316.1|Aldose 1-epimerase [Crassostrea gigas]	EKC22316	46	80.8777	145	67	3	F:chitin binding; P:chitin metabolic process; C:extracellular region		K10352	IPR002557 (SMART); IPR002557 (PFAM); IPR002557 (G3DSA:2.170.140.GENE3D); IPR002557 (PROSITE_PROFILES); IPR002557 (PROSITE_PROFILES); IPR002557 (SUPERFAMILY); IPR002557 (SUPERFAMILY)
comp183585_c0_seq1	aldose 1-epimerase	2639	5	2.7612e-13	0.42	gi|556112123|gb|ESP00775.1|hypothetical protein LOTGIDRAFT_173138 [Lottia gigantea]	ESP00775	55	80.1073	108	60	3	P:chitin metabolic process; F:chitin binding; C:extracellular region		-	IPR002557 (SMART); IPR002557 (PFAM); IPR002557 (G3DSA:2.170.140.GENE3D); SIGNAL_PEPTIDE_N_REGION (PHOBIUS); SIGNAL_PEPTIDE_C_REGION (PHOBIUS); SIGNAL_PEPTIDE_H_REGION (PHOBIUS); SIGNAL_PEPTIDE (PHOBIUS); NON_CYTOPLASMIC_DOMAIN (PHOBIUS); IPR002557 (PROSITE_PROFILES); IPR002557 (PROSITE_PROFILES); IPR002557 (PROSITE_PROFILES); IPR002557 (PROSITE_PROFILES); TMhelix (TMHMM)
comp113947_c0_seq1	alginate lyase	1072	5	2.93611e-60	0.55	gi|34787299|dbj|BAC87758.1|alginate lyase [Haliotis discus hannai]	BAC87758	55	206.453	311	172	1	F:lyase activity		-	SIGNAL_PEPTIDE_C_REGION (PHOBIUS); SIGNAL_PEPTIDE_H_REGION (PHOBIUS); SIGNAL_PEPTIDE_N_REGION (PHOBIUS); NON_CYTOPLASMIC_DOMAIN (PHOBIUS); SIGNAL_PEPTIDE (PHOBIUS); SignalP-noTM (SIGNALP_EUK)
comp113947_c0_seq2	alginate lyase	1120	5	6.41055e-60	0.55	gi|34787299|dbj|BAC87758.1|alginate lyase [Haliotis discus hannai] >gi|828178193|gb|AKK25357.1| alginate lyase [Haliotis discus discus]	BAC87758	6.41055e-60	55	206.453	311	2	P:metabolic process; F:lyase activity		-	CYTOPLASMIC_DOMAIN (PHOBIUS); TRANSMEMBRANE (PHOBIUS); NON_CYTOPLASMIC_DOMAIN (PHOBIUS); TMhelix (TMHMM)
comp177328_c0_seq7	alginate lyase 1	516	5	3.54893e-16	0.59	gi|126697320|gb|ABO26617.1|alginate lyase 1 [Haliotis discus discus]	ABO26617	58	82.8037	94	55	3	P:carbohydrate metabolic process; F:hydrolase activity, hydrolyzing O-glycosyl compounds; F:polysaccharide binding		-	IPR001919 (PFAM); IPR012291 (G3DSA:2.60.40.GENE3D); SIGNAL_PEPTIDE_C_REGION (PHOBIUS); SIGNAL_PEPTIDE_N_REGION (PHOBIUS); SIGNAL_PEPTIDE (PHOBIUS); NON_CYTOPLASMIC_DOMAIN (PHOBIUS); SIGNAL_PEPTIDE_H_REGION (PHOBIUS); SignalP-noTM (SIGNALP_EUK); SignalP-noTM (SIGNALP_GRAM_NEGATIVE); IPR008965 (SUPERFAMILY)
comp182581_c0_seq5	alkaline phosphatase	569	5	5.77157e-15	0.764	gi|517521406|ref|WP_018691614.1|hypothetical protein [Algicola sagamiensis]	WP_018691614	76	82.0333	59	45	2	P:metabolic process; F:phosphatase activity	EC:3.1.3.0	-	IPR017849 (G3DSA:3.40.720.GENE3D); IPR001952 (PFAM); IPR017850 (SUPERFAMILY)
comp189317_c0_seq1	alkaline phosphatase	347	5	0.000124249	0.718	gi|515954746|ref|WP_017385329.1|hypothetical protein [Acinetobacter baylyi]	WP_017385329	71	46.2098	35	25	6	F:phosphatase activity; P:dephosphorylation; P:metabolic process; F:catalytic activity; F:alkaline phosphatase activity; F:hydrolase activity		K03125	no IPS match
comp189613_c0_seq1	alkaline phosphatase-like	1019	5	2.03353e-70	0.666	gi|573908555|ref|XP_006641996.1|PREDICTED: alkaline phosphatase-like [Lepisosteus oculatus]	XP_006641996	68	239.58	257	176	2	F:phosphatase activity; P:metabolic process	-	-	IPR001952 (PRINTS); IPR001952 (SMART); IPR001952 (PFAM); IPR017849 (G3DSA:3.40.720.GENE3D); PTHR11596 (PANTHER); NON_CYTOPLASMIC_DOMAIN (PHOBIUS); SIGNAL_PEPTIDE_N_REGION (PHOBIUS); SIGNAL_PEPTIDE_C_REGION (PHOBIUS); SIGNAL_PEPTIDE (PHOBIUS); SIGNAL_PEPTIDE_H_REGION (PHOBIUS); SignalP-noTM (SIGNALP_EUK); IPR017850 (SUPERFAMILY)
comp172912_c1_seq1	alkaline tissue-nonspecific isozyme	2395	5	1.27298e-157	0.632	gi|405952830|gb|EKC20593.1|Alkaline phosphatase, tissue-nonspecific isozyme [Crassostrea gigas]	EKC20593	66	481.1	487	322	2	F:phosphatase activity; P:metabolic process	-	-	IPR001952 (PRINTS); IPR001952 (SMART); IPR017849 (G3DSA:3.40.720.GENE3D); IPR001952 (PFAM); PTHR11596 (PANTHER); NON_CYTOPLASMIC_DOMAIN (PHOBIUS); SIGNAL_PEPTIDE_N_REGION (PHOBIUS); SIGNAL_PEPTIDE_C_REGION (PHOBIUS); SIGNAL_PEPTIDE (PHOBIUS); SIGNAL_PEPTIDE_H_REGION (PHOBIUS); SignalP-noTM (SIGNALP_EUK); IPR017850 (SUPERFAMILY)
comp174209_c1_seq5	alkaline tissue-nonspecific isozyme	2216	5	3.94909e-150	0.66	gi|405952830|gb|EKC20593.1|Alkaline phosphatase, tissue-nonspecific isozyme [Crassostrea gigas]	EKC20593	66	459.529	471	311	0	-		-	no IPS match
comp174327_c1_seq1	alkaline tissue-nonspecific isozyme	2515	5	6.93217e-149	0.66	gi|405952830|gb|EKC20593.1|Alkaline phosphatase, tissue-nonspecific isozyme [Crassostrea gigas]	EKC20593	66	459.529	471	311	2	P:metabolic process; F:phosphatase activity		-	IPR001952 (PRINTS); IPR001952 (SMART); IPR001952 (PFAM); IPR017849 (G3DSA:3.40.720.GENE3D); PTHR11596 (PANTHER); SIGNAL_PEPTIDE_N_REGION (PHOBIUS); SIGNAL_PEPTIDE (PHOBIUS); SIGNAL_PEPTIDE_C_REGION (PHOBIUS); NON_CYTOPLASMIC_DOMAIN (PHOBIUS); SIGNAL_PEPTIDE_H_REGION (PHOBIUS); SignalP-TM (SIGNALP_GRAM_POSITIVE); SignalP-noTM (SIGNALP_EUK); IPR017850 (SUPERFAMILY); TMhelix (TMHMM)
comp177540_c8_seq2	alkaline tissue-nonspecific isozyme	5354	5	4.02378e-130	0.68	gi|354992476|gb|AER46070.1|alkaline phosphatase 2 [Euprymna scolopes]	AER46070	69	428.713	398	275	0	-		-	NON_CYTOPLASMIC_DOMAIN (PHOBIUS); TRANSMEMBRANE (PHOBIUS); TRANSMEMBRANE (PHOBIUS); CYTOPLASMIC_DOMAIN (PHOBIUS); NON_CYTOPLASMIC_DOMAIN (PHOBIUS)
comp178665_c1_seq5	alkaline tissue-nonspecific isozyme	1810	5	9.32493e-125	0.666	gi|405975348|gb|EKC39918.1|Alkaline phosphatase, tissue-nonspecific isozyme [Crassostrea gigas]	EKC39918	68	390.193	396	272	2	P:metabolic process; F:phosphatase activity		-	IPR001952 (PRINTS); IPR001952 (SMART); IPR001952 (PFAM); IPR017849 (G3DSA:3.40.720.GENE3D); PTHR11596 (PANTHER); SIGNAL_PEPTIDE_H_REGION (PHOBIUS); SIGNAL_PEPTIDE_N_REGION (PHOBIUS); SIGNAL_PEPTIDE_C_REGION (PHOBIUS); NON_CYTOPLASMIC_DOMAIN (PHOBIUS); SIGNAL_PEPTIDE (PHOBIUS); SignalP-TM (SIGNALP_GRAM_POSITIVE); SignalP-noTM (SIGNALP_EUK); IPR017850 (SUPERFAMILY)
comp186855_c0_seq26	alkaline tissue-nonspecific isozyme	1725	5	2.64053e-90	0.706	gi|405950256|gb|EKC18255.1|Alkaline phosphatase, tissue-nonspecific isozyme [Crassostrea gigas]	EKC18255	69	298.901	271	187	2	P:metabolic process; F:phosphatase activity		-	IPR001952 (SMART); IPR017849 (G3DSA:3.40.720.GENE3D); IPR001952 (PFAM); PTHR11596 (PANTHER); CYTOPLASMIC_DOMAIN (PHOBIUS); TRANSMEMBRANE (PHOBIUS); NON_CYTOPLASMIC_DOMAIN (PHOBIUS); IPR017850 (SUPERFAMILY)
comp187056_c3_seq1	alkaline tissue-nonspecific isozyme	2688	5	7.07985e-88	0.644	gi|405952830|gb|EKC20593.1|Alkaline phosphatase, tissue-nonspecific isozyme [Crassostrea gigas]	EKC20593	64	300.827	325	208	2	F:phosphatase activity; P:metabolic process		-	IPR001952 (PFAM); IPR017849 (G3DSA:3.40.720.GENE3D); PTHR11596 (PANTHER); IPR017850 (SUPERFAMILY)
comp189156_c2_seq2	alkaline tissue-nonspecific isozyme	827	5	5.78722e-67	0.688	gi|405975348|gb|EKC39918.1|Alkaline phosphatase, tissue-nonspecific isozyme [Crassostrea gigas]	EKC39918	71	228.024	236	168	2	F:phosphatase activity; P:metabolic process		-	IPR001952 (PRINTS); IPR001952 (SMART); IPR017849 (G3DSA:3.40.720.GENE3D); IPR001952 (PFAM); PTHR11596 (PANTHER); IPR017850 (SUPERFAMILY)
comp189340_c3_seq1	alkaline tissue-nonspecific isozyme	568	5	3.30382e-65	0.74	gi|405967782|gb|EKC32911.1|Alkaline phosphatase, tissue-nonspecific isozyme [Crassostrea gigas]	EKC32911	76	219.935	161	123	2	P:metabolic process; F:phosphatase activity		-	IPR001952 (SMART); IPR001952 (PFAM); IPR017849 (G3DSA:3.40.720.GENE3D); PTHR11596 (PANTHER); IPR017850 (SUPERFAMILY)
comp307225_c0_seq1	alkaline tissue-nonspecific isozyme	954	5	1.06179e-35	0.652	gi|405975348|gb|EKC39918.1|Alkaline phosphatase, tissue-nonspecific isozyme [Crassostrea gigas]	EKC39918	68	144.821	121	83	2	P:metabolic process; F:phosphatase activity		-	IPR017849 (G3DSA:3.40.720.GENE3D); IPR001952 (PFAM); PTHR11596 (PANTHER); CYTOPLASMIC_DOMAIN (PHOBIUS); TRANSMEMBRANE (PHOBIUS); NON_CYTOPLASMIC_DOMAIN (PHOBIUS); IPR017850 (SUPERFAMILY)
comp68505_c0_seq1	alkaline tissue-nonspecific isozyme	1022	5	1.79176e-35	0.652	gi|405975348|gb|EKC39918.1|Alkaline phosphatase, tissue-nonspecific isozyme [Crassostrea gigas]	EKC39918	68	144.821	121	83	2	P:metabolic process; F:phosphatase activity		K04043	IPR017849 (G3DSA:3.40.720.GENE3D); IPR001952 (PFAM); PTHR11596 (PANTHER); CYTOPLASMIC_DOMAIN (PHOBIUS); TRANSMEMBRANE (PHOBIUS); NON_CYTOPLASMIC_DOMAIN (PHOBIUS); IPR017850 (SUPERFAMILY)
comp176832_c0_seq3	alkaline tissue-nonspecific isozyme	249	5	2.34838e-23	0.702	gi|405975348|gb|EKC39918.1|Alkaline phosphatase, tissue-nonspecific isozyme [Crassostrea gigas]	EKC39918	74	101.679	79	59	2	P:metabolic process; F:phosphatase activity	-	K06115	IPR001952 (PRINTS); IPR001952 (PFAM); IPR017849 (G3DSA:3.40.720.GENE3D); PTHR11596 (PANTHER); PTHR11596:SF41 (PANTHER); IPR017850 (SUPERFAMILY)
comp188373_c2_seq6	alkaline tissue-nonspecific isozyme	435	5	3.34747e-06	0.674	gi|405975348|gb|EKC39918.1|Alkaline phosphatase, tissue-nonspecific isozyme [Crassostrea gigas]	EKC39918	72	54.6842	37	27	6	F:phosphatase activity; P:dephosphorylation; F:alkaline phosphatase activity; F:hydrolase activity; P:metabolic process; F:catalytic activity		K04427	no IPS match
comp171192_c3_seq2	alkyl aryl-sulfatase bds1	2395	5	0	0.662	gi|405977288|gb|EKC41747.1|Alkyl/aryl-sulfatase BDS1 [Crassostrea gigas]	EKC41747	69	582.793	566	391	0	-		K00432	NON_CYTOPLASMIC_DOMAIN (PHOBIUS); CYTOPLASMIC_DOMAIN (PHOBIUS); TRANSMEMBRANE (PHOBIUS)
comp177197_c4_seq2	alkyl aryl-sulfatase bds1	2811	5	8.63074e-132	0.676	gi|405977288|gb|EKC41747.1|Alkyl/aryl-sulfatase BDS1 [Crassostrea gigas]	EKC41747	71	420.624	373	266	1	F:hydrolase activity		-	IPR001279 (G3DSA:3.60.15.GENE3D); IPR001279 (PFAM); PTHR23131 (PANTHER); PTHR23131:SF0 (PANTHER); CYTOPLASMIC_DOMAIN (PHOBIUS); NON_CYTOPLASMIC_DOMAIN (PHOBIUS); TRANSMEMBRANE (PHOBIUS); IPR001279 (SUPERFAMILY); TMhelix (TMHMM); TMhelix (TMHMM)
comp170160_c3_seq10	alkylated dna repair protein alkb homolog 8	2092	5	9.99787e-173	0.668	gi|405952352|gb|EKC20174.1|Alkylated DNA repair protein alkB-like protein 8 [Crassostrea gigas]	EKC20174	72	394.815	376	271	4	F:nucleic acid binding; F:nucleotide binding; F:oxidoreductase activity, acting on paired donors, with incorporation or reduction of molecular oxygen, 2-oxoglutarate as one donor, and incorporation of one atom each of oxygen into both donors; P:oxidation-reduction process		-	IPR000504 (SMART); IPR027450 (G3DSA:2.60.120.GENE3D); IPR029063 (G3DSA:3.40.50.GENE3D); IPR012677 (G3DSA:3.30.70.GENE3D); IPR000504 (PFAM); IPR027450 (PFAM); PTHR13069:SF21 (PANTHER); PTHR13069 (PANTHER); SIGNAL_PEPTIDE_C_REGION (PHOBIUS); SIGNAL_PEPTIDE_N_REGION (PHOBIUS); SIGNAL_PEPTIDE (PHOBIUS); NON_CYTOPLASMIC_DOMAIN (PHOBIUS); SIGNAL_PEPTIDE_H_REGION (PHOBIUS); IPR000504 (PROSITE_PROFILES);…
comp170208_c0_seq5	alkylated dna repair protein alkb homolog 8	2056	5	1.23442e-172	0.678	gi|405952352|gb|EKC20174.1|Alkylated DNA repair protein alkB-like protein 8 [Crassostrea gigas]	EKC20174	72	394.43	377	272	4	F:nucleic acid binding; F:nucleotide binding; F:oxidoreductase activity, acting on paired donors, with incorporation or reduction of molecular oxygen, 2-oxoglutarate as one donor, and incorporation of one atom each of oxygen into both donors; P:oxidation-reduction process		-	IPR000504 (SMART); IPR027450 (G3DSA:2.60.120.GENE3D); IPR012677 (G3DSA:3.30.70.GENE3D); IPR027450 (PFAM); IPR000504 (PFAM); IPR029063 (G3DSA:3.40.50.GENE3D); PTHR13069:SF21 (PANTHER); PTHR13069 (PANTHER); IPR000504 (PROSITE_PROFILES); IPR005123 (PROSITE_PROFILES); SSF51197 (SUPERFAMILY); IPR029063 (SUPERFAMILY); SSF54928 (SUPERFAMILY)
comp167566_c0_seq3	alkylated dna repair protein alkb-like protein 1	2455	5	1.75692e-85	0.59	gi|405965043|gb|EKC30471.1|Alkylated DNA repair protein alkB-like protein 1 [Crassostrea gigas]	EKC30471	65	288.115	293	192	2	F:oxidoreductase activity, acting on paired donors, with incorporation or reduction of molecular oxygen, 2-oxoglutarate as one donor, and incorporation of one atom each of oxygen into both donors; P:oxidation-reduction process		K10765	IPR027450 (PFAM); IPR027450 (G3DSA:2.60.120.GENE3D); PTHR16557 (PANTHER); PTHR16557:SF2 (PANTHER); IPR005123 (PROSITE_PROFILES); SSF51197 (SUPERFAMILY)
comp179587_c3_seq7	alkylated dna repair protein alkb-like protein 8	1565	5	1.16572e-120	0.582	gi|405952352|gb|EKC20174.1|Alkylated DNA repair protein alkB-like protein 8 [Crassostrea gigas]	EKC20174	63	241.891	284	180	2	P:metabolic process; F:catalytic activity	-	-	IPR029063 (G3DSA:3.40.50.GENE3D); PTHR13069:SF21 (PANTHER); PTHR13069 (PANTHER)
comp158896_c0_seq2	alkyldihydroxyacetonephosphate peroxisomal	2674	5	0	0.844	gi|405967941|gb|EKC33055.1|Alkyldihydroxyacetonephosphate synthase, peroxisomal [Crassostrea gigas]	EKC33055	87	1025.39	610	533	5	F:flavin adenine dinucleotide binding; F:UDP-N-acetylmuramate dehydrogenase activity; P:oxidation-reduction process; P:lipid biosynthetic process; F:alkylglycerone-phosphate synthase activity		K01783	IPR016169 (G3DSA:3.30.465.GENE3D); IPR004113 (PFAM); IPR006094 (PFAM); IPR016171 (G3DSA:1.10.45.GENE3D); IPR016167 (G3DSA:3.30.43.GENE3D); PTHR11748 (PANTHER); IPR025650 (PTHR11748:PANTHER); IPR016166 (PROSITE_PROFILES); IPR016166 (SUPERFAMILY); IPR016164 (SUPERFAMILY)
comp174438_c1_seq28	alkylglycerol monooxygenase	1734	5	3.98863e-148	0.696	gi|405968661|gb|EKC33710.1|hypothetical protein CGI_10020739 [Crassostrea gigas]	EKC33710	70	446.432	448	314	4	P:fatty acid biosynthetic process; F:oxidoreductase activity; P:oxidation-reduction process; F:iron ion binding		-	IPR006694 (PFAM); PTHR21624:SF1 (PANTHER); PTHR21624 (PANTHER); NON_CYTOPLASMIC_DOMAIN (PHOBIUS); NON_CYTOPLASMIC_DOMAIN (PHOBIUS); CYTOPLASMIC_DOMAIN (PHOBIUS); CYTOPLASMIC_DOMAIN (PHOBIUS); TRANSMEMBRANE (PHOBIUS); CYTOPLASMIC_DOMAIN (PHOBIUS); TRANSMEMBRANE (PHOBIUS); TRANSMEMBRANE (PHOBIUS); TRANSMEMBRANE (PHOBIUS); TRANSMEMBRANE (PHOBIUS); CYTOPLASMIC_DOMAIN (PHOBIUS); NON_CYTOPLASMIC_DOMAIN…
comp171295_c0_seq1	all-trans retinoic acid-induced differentiation factor precursor	1163	5	1.36752e-42	0.524	gi|556099599|gb|ESO88251.1|hypothetical protein LOTGIDRAFT_165684 [Lottia gigantea]	ESO88251	54	159.458	234	127	0	-		-	no IPS match
comp158982_c0_seq2	allatostatin-a receptor-like isoform x1	1445	5	1.06406e-49	0.536	gi|556116848|gb|ESP05500.1|hypothetical protein LOTGIDRAFT_228058 [Lottia gigantea]	ESP05500	56	184.111	310	174	3	F:G-protein coupled receptor activity; P:G-protein coupled receptor signaling pathway; C:integral to membrane		-	IPR000276 (PRINTS); IPR017452 (G3DSA:1.20.1070.GENE3D); IPR000276 (PFAM); PTHR24242 (PANTHER); NON_CYTOPLASMIC_DOMAIN (PHOBIUS); CYTOPLASMIC_DOMAIN (PHOBIUS); TRANSMEMBRANE (PHOBIUS); TRANSMEMBRANE (PHOBIUS); TRANSMEMBRANE (PHOBIUS); TRANSMEMBRANE (PHOBIUS); NON_CYTOPLASMIC_DOMAIN (PHOBIUS); CYTOPLASMIC_DOMAIN (PHOBIUS); NON_CYTOPLASMIC_DOMAIN (PHOBIUS); CYTOPLASMIC_DOMAIN (PHOBIUS); TRANSMEMBRAN…
comp183536_c2_seq1	allene oxide synthase-lipoxygenase	2683	5	0	0.656	gi|556105030|gb|ESO93682.1|hypothetical protein LOTGIDRAFT_209217 [Lottia gigantea]	ESO93682	68	642.884	666	454	0	-		K00799	no IPS match
comp145525_c0_seq1	allene oxide synthase-lipoxygenase protein	2760	5	0	0.714	gi|556105030|gb|ESO93682.1|hypothetical protein LOTGIDRAFT_209217 [Lottia gigantea]	ESO93682	78	867.07	661	517	4	P:oxidation-reduction process; F:oxidoreductase activity, acting on single donors with incorporation of molecular oxygen, incorporation of two atoms of oxygen; F:metal ion binding; F:protein binding		-	IPR013819 (PRINTS); IPR001024 (SMART); IPR001024 (G3DSA:2.60.60.GENE3D); IPR013819 (PFAM); G3DSA:1.20.245.10 (GENE3D); IPR001024 (PFAM); IPR000907 (PANTHER); PTHR11771:SF43 (PANTHER); IPR020834 (PROSITE_PATTERNS); IPR013819 (PROSITE_PROFILES); IPR001024 (PROSITE_PROFILES); IPR013819 (SUPERFAMILY); IPR008976 (SUPERFAMILY)
comp145529_c0_seq1	allene oxide synthase-lipoxygenase protein	2629	5	0	0.692	gi|556105030|gb|ESO93682.1|hypothetical protein LOTGIDRAFT_209217 [Lottia gigantea]	ESO93682	75	797.734	658	499	4	P:oxidation-reduction process; F:metal ion binding; F:oxidoreductase activity, acting on single donors with incorporation of molecular oxygen, incorporation of two atoms of oxygen; F:protein binding		-	IPR013819 (PRINTS); IPR001024 (SMART); G3DSA:1.20.245.10 (GENE3D); IPR001024 (PFAM); IPR001024 (G3DSA:2.60.60.GENE3D); IPR013819 (PFAM); IPR000907 (PANTHER); PTHR11771:SF43 (PANTHER); IPR020834 (PROSITE_PATTERNS); IPR001024 (PROSITE_PROFILES); IPR013819 (PROSITE_PROFILES); IPR008976 (SUPERFAMILY); IPR013819 (SUPERFAMILY)
comp145637_c0_seq1	allene oxide synthase-lipoxygenase protein	3172	5	0	0.692	gi|556105030|gb|ESO93682.1|hypothetical protein LOTGIDRAFT_209217 [Lottia gigantea]	ESO93682	75	798.119	658	500	4	P:oxidation-reduction process; F:oxidoreductase activity, acting on single donors with incorporation of molecular oxygen, incorporation of two atoms of oxygen; F:metal ion binding; F:protein binding		-	IPR013819 (PRINTS); IPR001024 (SMART); G3DSA:1.20.245.10 (GENE3D); IPR001024 (PFAM); IPR001024 (G3DSA:2.60.60.GENE3D); IPR013819 (PFAM); IPR000907 (PANTHER); PTHR11771:SF43 (PANTHER); IPR020834 (PROSITE_PATTERNS); IPR001024 (PROSITE_PROFILES); IPR013819 (PROSITE_PROFILES); IPR008976 (SUPERFAMILY); IPR013819 (SUPERFAMILY)
comp169944_c1_seq1	allene oxide synthase-lipoxygenase protein	2708	5	3.21905e-174	0.632	gi|556105030|gb|ESO93682.1|hypothetical protein LOTGIDRAFT_209217 [Lottia gigantea]	ESO93682	65	532.717	583	382	3	P:oxidation-reduction process; F:metal ion binding; F:oxidoreductase activity, acting on single donors with incorporation of molecular oxygen, incorporation of two atoms of oxygen		-	Coil (COILS); IPR013819 (PRINTS); G3DSA:1.20.245.10 (GENE3D); IPR013819 (PFAM); IPR000907 (PANTHER); PTHR11771:SF43 (PANTHER); IPR013819 (PROSITE_PROFILES); IPR013819 (SUPERFAMILY)
comp170822_c0_seq15	allene oxide synthase-lipoxygenase protein	2569	5	1.5675e-169	0.612	gi|405974285|gb|EKC38941.1|Allene oxide synthase-lipoxygenase protein [Crassostrea gigas]	EKC38941	61	518.85	667	411	0	-		-	NON_CYTOPLASMIC_DOMAIN (PHOBIUS); SIGNAL_PEPTIDE_H_REGION (PHOBIUS); SIGNAL_PEPTIDE_C_REGION (PHOBIUS); SIGNAL_PEPTIDE_N_REGION (PHOBIUS); SIGNAL_PEPTIDE (PHOBIUS); SignalP-TM (SIGNALP_EUK)
comp175612_c2_seq1	allene oxide synthase-lipoxygenase protein	2622	5	3.17552e-141	0.592	gi|405974285|gb|EKC38941.1|Allene oxide synthase-lipoxygenase protein [Crassostrea gigas]	EKC38941	59	446.047	669	395	0	-		-	CYTOPLASMIC_DOMAIN (PHOBIUS); CYTOPLASMIC_DOMAIN (PHOBIUS); NON_CYTOPLASMIC_DOMAIN (PHOBIUS); TRANSMEMBRANE (PHOBIUS); TRANSMEMBRANE (PHOBIUS); NON_CYTOPLASMIC_DOMAIN (PHOBIUS); TRANSMEMBRANE (PHOBIUS); TMhelix (TMHMM); TMhelix (TMHMM)
comp173731_c0_seq5	allograft inflammatory factor	1343	5	7.83053e-57	0.78	gi|256549360|gb|ACU83234.1|allograft inflammatory factor [Ruditapes philippinarum]	ACU83234	91	196.438	147	135	1	F:calcium ion binding	-	K18617	no IPS match
comp173731_c0_seq3	allograft inflammatory factor	1259	5	2.16789e-56	0.782	gi|256549360|gb|ACU83234.1|allograft inflammatory factor [Ruditapes philippinarum]	ACU83234	91	194.512	147	135	1	F:calcium ion binding	-	K18617	CYTOPLASMIC_DOMAIN (PHOBIUS); TRANSMEMBRANE (PHOBIUS); NON_CYTOPLASMIC_DOMAIN (PHOBIUS)
comp173731_c0_seq8	allograft inflammatory factor	1215	5	2.24786e-51	0.78	gi|256549360|gb|ACU83234.1|allograft inflammatory factor [Ruditapes philippinarum]	ACU83234	92	181.03	139	128	1	F:calcium ion binding	-	K18617	NON_CYTOPLASMIC_DOMAIN (PHOBIUS); SIGNAL_PEPTIDE_C_REGION (PHOBIUS); SIGNAL_PEPTIDE_N_REGION (PHOBIUS); SIGNAL_PEPTIDE (PHOBIUS); SIGNAL_PEPTIDE_H_REGION (PHOBIUS)
comp173731_c0_seq2	allograft inflammatory factor 1	1308	5	1.60105e-51	0.74	gi|256549360|gb|ACU83234.1|allograft inflammatory factor [Ruditapes philippinarum]	ACU83234	86	182.185	135	117	5	C:ruffle membrane; C:actin filament; F:calcium ion binding; F:actin filament binding; P:actin filament bundle assembly	-	K18617	Coil (COILS); IPR011992 (G3DSA:1.10.238.GENE3D); PTHR10356 (PANTHER); SSF47473 (SUPERFAMILY)
comp168704_c0_seq1	alpha beta	2184	5	7.72908e-180	0.942	gi|556098943|gb|ESO87595.1|hypothetical protein LOTGIDRAFT_127745 [Lottia gigantea]	ESO87595	96	526.939	286	275	1	F:hydrolase activity	-	-	IPR029059 (PFAM); IPR029058 (G3DSA:3.40.50.GENE3D); PTHR12277 (PANTHER); PTHR12277:SF48 (PANTHER); SignalP-TM (SIGNALP_GRAM_POSITIVE); IPR029058 (SUPERFAMILY)
comp182220_c1_seq3	alpha beta hydrolase	425	5	1.60699e-15	0.464	gi|321468096|gb|EFX79083.1|hypothetical protein DAPPUDRAFT_225274 [Daphnia pulex] >gi|321468097|gb|EFX79084.1| hypothetical protein DAPPUDRAFT_305033 [Daphnia pulex]	EFX79083	50	82.0333	138	70	0	-		K06944	IPR029058 (G3DSA:3.40.50.GENE3D); IPR000801 (PFAM); IPR029058 (SUPERFAMILY)
comp184168_c0_seq1	alpha beta hydrolase domain-containing protein 13-like	2137	5	2.20081e-102	0.692	gi|524888428|ref|XP_005100785.1|PREDICTED: alpha/beta hydrolase domain-containing protein 13-like [Aplysia californica]	XP_005100785	69	330.102	315	220	0	-		-	IPR029059 (PFAM); IPR029058 (G3DSA:3.40.50.GENE3D); PTHR12277 (PANTHER); NON_CYTOPLASMIC_DOMAIN (PHOBIUS); CYTOPLASMIC_DOMAIN (PHOBIUS); NON_CYTOPLASMIC_DOMAIN (PHOBIUS); TRANSMEMBRANE (PHOBIUS); TRANSMEMBRANE (PHOBIUS); IPR029058 (SUPERFAMILY); TMhelix (TMHMM)
comp184237_c2_seq10	alpha beta hydrolase domain-containing protein 14a	879	5	2.42774e-37	0.668	gi|543356192|ref|XP_005522335.1|PREDICTED: alpha/beta hydrolase domain-containing protein 14A [Pseudopodoces humilis]	XP_005522335	67	143.665	138	93	0	-		-	IPR029058 (G3DSA:3.40.50.GENE3D); PF12697 (PFAM); PTHR10992 (PANTHER); PTHR10992:SF280 (PANTHER); IPR029058 (SUPERFAMILY)
comp157904_c0_seq1	alpha beta hydrolase fold containing protein	239	5	0.00086067	0.468	gi|268568218|ref|XP_002647973.1|Hypothetical protein CBG23887 [Caenorhabditis briggsae] >gi|187040678|emb|CAP20627.1| Protein CBG23887 [Caenorhabditis briggsae]	XP_002647973	51	44.669	86	44	2	P:peptide cross-linking; C:cytoplasm		-	no IPS match
comp54453_c0_seq1	alpha beta-propellor repeat-containing integrin	1830	5	4.67005e-23	0.442	gi|494889707|ref|WP_007615753.1|hypothetical protein [Glaciecola arctica] >gi|410150787|dbj|GAC17181.1| hypothetical protein GARC_0199 [Glaciecola arctica BSs20135]	WP_007615753	48	111.309	395	190	1	P:integrin-mediated signaling pathway		-	IPR013519 (SMART); IPR013517 (PFAM); G3DSA:2.130.10.130 (GENE3D); SIGNAL_PEPTIDE_C_REGION (PHOBIUS); SIGNAL_PEPTIDE (PHOBIUS); SIGNAL_PEPTIDE_H_REGION (PHOBIUS); NON_CYTOPLASMIC_DOMAIN (PHOBIUS); SIGNAL_PEPTIDE_N_REGION (PHOBIUS); IPR013519 (PROSITE_PROFILES); IPR013519 (PROSITE_PROFILES); IPR013519 (PROSITE_PROFILES); IPR013519 (PROSITE_PROFILES); SignalP-noTM (SIGNALP_GRAM_NEGATIVE); SSF69318 (…
comp172750_c1_seq1	alpha isoform a	2575	5	0	0.866	gi|405978716|gb|EKC43084.1|Alpha-actinin, sarcomeric [Crassostrea gigas]	EKC43084	90	853.973	495	450	10	C:Z disc; P:cytoskeletal anchoring at plasma membrane; P:sarcomere organization; F:calcium ion binding; P:flight behavior; P:actin filament bundle assembly; P:actin cytoskeleton reorganization; F:actin filament binding; C:focal adhesion; P:actin crosslink formation	-	K02155	Coil (COILS); IPR002048 (SMART); IPR018159 (SMART); IPR011992 (PFAM); IPR011992 (G3DSA:1.10.238.GENE3D); IPR014837 (PFAM); IPR002017 (PFAM); G3DSA:1.20.58.60 (GENE3D); IPR011992 (G3DSA:1.10.238.GENE3D); PTHR11915 (PANTHER); IPR026921 (PTHR11915:PANTHER); IPR018247 (PROSITE_PATTERNS); IPR002048 (PROSITE_PROFILES); IPR002048 (PROSITE_PROFILES); SSF46966 (SUPERFAMILY); SSF46966 (SUPERFAMILY); SSF474…
comp148876_c1_seq1	alpha macroglobulin	7711	5	0	0.538	gi|443693614|gb|ELT94944.1|hypothetical protein CAPTEDRAFT_228650 [Capitella teleta]	ELT94944	54	625.935	1031	566	3	F:protein binding; F:endopeptidase inhibitor activity; C:extracellular space		-	IPR003961 (SMART); IPR011625 (PFAM); IPR009048 (G3DSA:2.60.40.GENE3D); IPR001599 (PFAM); IPR013783 (G3DSA:2.60.40.GENE3D); IPR011626 (PFAM); IPR008930 (G3DSA:1.50.10.GENE3D); IPR003961 (PFAM); IPR002890 (PFAM); IPR009048 (PFAM); IPR019565 (PFAM); PTHR11412 (PANTHER); IPR019742 (PROSITE_PATTERNS); NON_CYTOPLASMIC_DOMAIN (PHOBIUS); SIGNAL_PEPTIDE_C_REGION (PHOBIUS); SIGNAL_PEPTIDE (PHOBIUS); SIGNAL…
comp160439_c0_seq1	alpha macroglobulin	6859	5	0	0.602	gi|194293520|gb|ACF39935.1|alpha2-macroglobulin [Cristaria plicata]	ACF39935	62	1376.3	1772	1100	4	P:negative regulation of endopeptidase activity; C:extracellular space; C:extracellular region; F:endopeptidase inhibitor activity		-	TRANSMEMBRANE (PHOBIUS); NON_CYTOPLASMIC_DOMAIN (PHOBIUS); CYTOPLASMIC_DOMAIN (PHOBIUS); CYTOPLASMIC_DOMAIN (PHOBIUS); TRANSMEMBRANE (PHOBIUS); TMhelix (TMHMM)
comp160443_c0_seq3	alpha macroglobulin	5812	5	0	0.602	gi|194293520|gb|ACF39935.1|alpha2-macroglobulin [Cristaria plicata]	ACF39935	62	1376.3	1772	1100	2	F:endopeptidase inhibitor activity; C:extracellular space		-	Coil (COILS); IPR002890 (PFAM); IPR009048 (G3DSA:2.60.40.GENE3D); IPR011625 (PFAM); IPR001599 (PFAM); IPR019565 (PFAM); IPR009048 (PFAM); IPR008930 (G3DSA:1.50.10.GENE3D); IPR011626 (PFAM); PTHR11412 (PANTHER); IPR019742 (PROSITE_PATTERNS); SIGNAL_PEPTIDE_H_REGION (PHOBIUS); SIGNAL_PEPTIDE_C_REGION (PHOBIUS); NON_CYTOPLASMIC_DOMAIN (PHOBIUS); SIGNAL_PEPTIDE (PHOBIUS); SIGNAL_PEPTIDE_N_REGION (PHO…
comp160450_c0_seq3	alpha macroglobulin	6919	5	0	0.6	gi|194293520|gb|ACF39935.1|alpha2-macroglobulin [Cristaria plicata]	ACF39935	62	1367.44	1785	1107	4	P:negative regulation of endopeptidase activity; C:extracellular space; C:extracellular region; F:endopeptidase inhibitor activity		-	TRANSMEMBRANE (PHOBIUS); NON_CYTOPLASMIC_DOMAIN (PHOBIUS); CYTOPLASMIC_DOMAIN (PHOBIUS); CYTOPLASMIC_DOMAIN (PHOBIUS); TRANSMEMBRANE (PHOBIUS); TMhelix (TMHMM)
comp160464_c0_seq1	alpha macroglobulin	5872	5	0	0.6	gi|194293520|gb|ACF39935.1|alpha2-macroglobulin [Cristaria plicata]	ACF39935	62	1367.44	1785	1107	2	C:extracellular space; F:endopeptidase inhibitor activity		-	Coil (COILS); IPR011625 (PFAM); IPR011626 (PFAM); IPR019565 (PFAM); IPR001599 (PFAM); IPR009048 (G3DSA:2.60.40.GENE3D); IPR009048 (PFAM); IPR008930 (G3DSA:1.50.10.GENE3D); IPR002890 (PFAM); PTHR11412 (PANTHER); IPR019742 (PROSITE_PATTERNS); SIGNAL_PEPTIDE_H_REGION (PHOBIUS); NON_CYTOPLASMIC_DOMAIN (PHOBIUS); SIGNAL_PEPTIDE_C_REGION (PHOBIUS); SIGNAL_PEPTIDE (PHOBIUS); SIGNAL_PEPTIDE_N_REGION (PHO…
comp171054_c0_seq1	alpha tubulin	952	5	1.62885e-168	0.994	gi|85753308|gb|AAG49533.3|alpha tubulin [Glossina morsitans morsitans]	AAG49533	99	481.485	246	245	5	P:microtubule-based movement; F:GTP binding; P:protein polymerization; C:microtubule; F:structural constituent of cytoskeleton	-	-	IPR002452 (PRINTS); IPR000217 (PRINTS); IPR003008 (SMART); IPR003008 (G3DSA:3.40.50.GENE3D); IPR003008 (PFAM); IPR000217 (PANTHER); PTHR11588:SF65 (PANTHER); IPR017975 (PROSITE_PATTERNS); IPR003008 (SUPERFAMILY)
comp176895_c0_seq1	alpha tubulin	728	5	4.97658e-134	0.97	gi|196001593|ref|XP_002110664.1|alpha tubulin [Trichoplax adhaerens] >gi|190586615|gb|EDV26668.1| alpha tubulin [Trichoplax adhaerens]	XP_002110664	97	390.193	211	205	5	P:microtubule-based movement; F:GTP binding; P:protein polymerization; C:microtubule; F:structural constituent of cytoskeleton	-	-	IPR000217 (PRINTS); IPR002452 (PRINTS); IPR003008 (SMART); IPR003008 (G3DSA:3.40.50.GENE3D); IPR003008 (PFAM); IPR000217 (PANTHER); PTHR11588:SF65 (PANTHER); IPR017975 (PROSITE_PATTERNS); IPR003008 (SUPERFAMILY)
comp184517_c0_seq1	alpha tubulin	485	5	2.43586e-101	0.996	gi|310686610|gb|ADP02969.1|alpha tubulin [Aplysia dactylomela]	ADP02969	100	301.212	161	161	8	C:microtubule; P:protein polymerization; P:GTP catabolic process; P:microtubule-based movement; F:GTPase activity; C:cytoplasm; F:GTP binding; F:structural constituent of cytoskeleton	-	-	IPR002452 (PRINTS); IPR000217 (PRINTS); IPR003008 (SMART); IPR003008 (PFAM); IPR003008 (G3DSA:3.40.50.GENE3D); PTHR11588:SF90 (PANTHER); IPR000217 (PANTHER); IPR017975 (PROSITE_PATTERNS); IPR003008 (SUPERFAMILY)
comp188829_c0_seq2	alpha tubulin	318	5	7.90398e-71	0.996	gi|308230149|gb|ADO24528.1|alpha tubulin [Bactrocera dorsalis]	ADO24528	100	218.779	105	105	7	C:microtubule; P:protein polymerization; P:GTP catabolic process; P:microtubule-based movement; F:GTPase activity; F:GTP binding; F:structural constituent of cytoskeleton	-	-	IPR002452 (PRINTS); IPR003008 (G3DSA:3.40.50.GENE3D); IPR018316 (G3DSA:3.30.1330.GENE3D); IPR018316 (PFAM); PTHR11588:SF65 (PANTHER); IPR000217 (PANTHER); IPR008280 (SUPERFAMILY); IPR003008 (SUPERFAMILY)
comp186260_c4_seq1	alpha tubulin 2	983	5	0	0.98	gi|13661259|gb|AAK37831.1|AF182309_1alpha-tubulin [Euglena gracilis] >gi|13661261|gb|AAK37832.1|AF182556_1 alpha-tubulin [Euglena gracilis] >gi|13661263|gb|AAK37833.1|AF182557_1 alpha-tubulin [Euglena gracilis] >gi|13661267|gb|AAK37835.1|AF182553_1 alpha-tubulin [Euglena gracilis]	AAK37831	98	597.816	310	305	8	C:microtubule; P:protein polymerization; P:GTP catabolic process; P:microtubule-based movement; F:GTPase activity; C:cytoplasm; F:GTP binding; F:structural constituent of cytoskeleton	-	-	IPR002452 (PRINTS); IPR000217 (PRINTS); IPR003008 (SMART); IPR003008 (G3DSA:3.40.50.GENE3D); IPR018316 (PFAM); IPR003008 (PFAM); IPR018316 (G3DSA:3.30.1330.GENE3D); IPR000217 (PANTHER); PTHR11588:SF48 (PANTHER); IPR017975 (PROSITE_PATTERNS); IPR003008 (SUPERFAMILY); IPR008280 (SUPERFAMILY)
comp178364_c0_seq18	alpha tubulin 2	700	5	2.78597e-126	0.954	gi|135438|sp|P10872.1|TBA_TETPYRecName: Full=Tubulin alpha chain >gi|10791|emb|CAA31256.1| unnamed protein product [Tetrahymena pyriformis]	P10872	96	377.096	220	212	8	C:microtubule; P:protein polymerization; P:GTP catabolic process; P:microtubule-based movement; F:GTPase activity; F:structural molecule activity; C:cytoplasm; F:GTP binding	-	-	no IPS match
comp178536_c4_seq5	alpha tubulin a2	677	5	3.22307e-125	0.996	gi|131573118|gb|ABO33166.1|alpha tubulin a2 [Mesenchytraeus solifugus]	ABO33166	99	366.311	190	189	5	P:microtubule-based movement; F:GTP binding; P:protein polymerization; C:microtubule; F:structural constituent of cytoskeleton	-	-	IPR000217 (PRINTS); IPR002452 (PRINTS); IPR003008 (SMART); IPR003008 (G3DSA:3.40.50.GENE3D); IPR003008 (PFAM); IPR000217 (PANTHER); PTHR11588:SF65 (PANTHER); IPR017975 (PROSITE_PATTERNS); IPR003008 (SUPERFAMILY)
comp192115_c0_seq10	alpha tubulin a2	205	5	6.9632e-43	0.996	gi|156334756|ref|XP_001619519.1|hypothetical protein NEMVEDRAFT_v1g6165 [Nematostella vectensis] >gi|156202895|gb|EDO27419.1| predicted protein [Nematostella vectensis]	XP_001619519	100	145.591	68	68	5	P:microtubule-based movement; F:GTP binding; P:protein polymerization; F:structural molecule activity; C:microtubule	-	-	no IPS match
comp170411_c1_seq2	alpha tubulin partial	1061	5	2.41553e-171	0.978	gi|85753308|gb|AAG49533.3|alpha tubulin [Glossina morsitans morsitans]	AAG49533	98	490.345	258	253	4	P:microtubule-based process; C:microtubule; F:structural constituent of cytoskeleton; F:GTP binding		-	IPR000217 (PRINTS); IPR002452 (PRINTS); IPR003008 (SMART); IPR003008 (PFAM); IPR003008 (G3DSA:3.40.50.GENE3D); IPR000217 (PANTHER); PTHR11588:SF65 (PANTHER); IPR017975 (PROSITE_PATTERNS); IPR003008 (SUPERFAMILY)
comp188816_c1_seq11	alpha tubulin partial	591	5	5.78475e-71	1	gi|260788582|ref|XP_002589328.1|hypothetical protein BRAFLDRAFT_58553 [Branchiostoma floridae] >gi|229274505|gb|EEN45339.1| hypothetical protein BRAFLDRAFT_58553 [Branchiostoma floridae]	XP_002589328	100	223.787	106	106	8	C:microtubule; P:protein polymerization; P:GTP catabolic process; P:microtubule-based movement; F:GTPase activity; C:cytoplasm; F:GTP binding; F:structural constituent of cytoskeleton	-	-	IPR002452 (PRINTS); IPR023123 (G3DSA:1.10.287.GENE3D); IPR018316 (PFAM); IPR018316 (G3DSA:3.30.1330.GENE3D); IPR000217 (PANTHER); PTHR11588:SF57 (PANTHER); IPR008280 (SUPERFAMILY)
comp192666_c2_seq3	alpha tubulin-like	1828	5	0	0.946	gi|556109193|gb|ESO97845.1|hypothetical protein LOTGIDRAFT_181858 [Lottia gigantea]	ESO97845	94	817.765	440	417	8	C:microtubule; P:protein polymerization; P:GTP catabolic process; P:microtubule-based movement; F:GTPase activity; C:cytoplasm; F:GTP binding; F:structural constituent of cytoskeleton	-	K08874	IPR002452 (PRINTS); IPR000217 (PRINTS); IPR018316 (SMART); IPR003008 (SMART); IPR018316 (G3DSA:3.30.1330.GENE3D); IPR003008 (PFAM); IPR023123 (G3DSA:1.10.287.GENE3D); IPR003008 (G3DSA:3.40.50.GENE3D); IPR018316 (PFAM); PTHR11588:SF57 (PANTHER); IPR000217 (PANTHER); IPR017975 (PROSITE_PATTERNS); IPR003008 (SUPERFAMILY); IPR008280 (SUPERFAMILY)
comp185259_c0_seq1	alpha tubulin-like protein	478	5	3.20817e-98	0.99	gi|333601576|gb|AEF59080.1|alpha tubulin-like protein [Phragmatopoma lapidosa]	AEF59080	99	296.975	159	158	5	P:microtubule-based movement; F:GTP binding; P:protein polymerization; C:microtubule; F:structural constituent of cytoskeleton	-	-	IPR002452 (PRINTS); IPR000217 (PRINTS); IPR003008 (SMART); IPR003008 (PFAM); IPR003008 (G3DSA:3.40.50.GENE3D); PTHR11588:SF65 (PANTHER); IPR000217 (PANTHER); IPR017975 (PROSITE_PATTERNS); IPR003008 (SUPERFAMILY)
comp183656_c1_seq11	alpha- -mannosyl-glycoprotein 4-beta-n-acetylglucosaminyltransferase c	2592	5	9.35982e-76	0.568	gi|405975520|gb|EKC40079.1|Alpha-1,3-mannosyl-glycoprotein 4-beta-N-acetylglucosaminyltransferase C [Crassostrea gigas]	EKC40079	57	266.929	413	236	3	P:carbohydrate metabolic process; C:membrane; F:transferase activity, transferring hexosyl groups		K13748	IPR006759 (PFAM); IPR008979 (G3DSA:2.60.120.GENE3D); IPR006759 (PANTHER); PTHR12062:SF0 (PANTHER); CYTOPLASMIC_DOMAIN (PHOBIUS); NON_CYTOPLASMIC_DOMAIN (PHOBIUS); TRANSMEMBRANE (PHOBIUS); IPR008979 (SUPERFAMILY); TMhelix (TMHMM)
comp114985_c0_seq2	alpha- -mannosyltransferase alg9	2897	5	0	0.74	gi|405978689|gb|EKC43059.1|Alpha-1,2-mannosyltransferase ALG9 [Crassostrea gigas]	EKC43059	78	653.67	483	377	5	C:intrinsic to membrane; P:protein N-linked glycosylation via asparagine; P:post-translational protein modification; P:dolichol-linked oligosaccharide biosynthetic process; C:endoplasmic reticulum membrane	-	-	no IPS match
comp181643_c1_seq1	alpha- and gamma-adaptin-binding protein p34-like	683	5	1.67549e-68	0.676	gi|556098959|gb|ESO87611.1|hypothetical protein LOTGIDRAFT_220073 [Lottia gigantea]	ESO87611	70	224.172	217	154	0	-		-	Coil (COILS); IPR027417 (G3DSA:3.40.50.GENE3D); IPR019341 (PFAM); PTHR14659 (PANTHER); PTHR14659:SF1 (PANTHER)
comp181643_c1_seq3	alpha- and gamma-adaptin-binding protein p34-like	735	5	6.77268e-51	0.656	gi|556098959|gb|ESO87611.1|hypothetical protein LOTGIDRAFT_220073 [Lottia gigantea]	ESO87611	69	121.324	116	81	0	-		-	IPR027417 (G3DSA:3.40.50.GENE3D); PTHR14659:SF1 (PANTHER); PTHR14659 (PANTHER)
comp181643_c0_seq4	alpha- and gamma-adaptin-binding protein p34-like	1485	5	3.67785e-13	0.644	gi|585642676|ref|XP_006811222.1|PREDICTED: alpha- and gamma-adaptin-binding protein p34-like [Saccoglossus kowalevskii]	XP_006811222	54	80.4925	186	102	0	-		-	no IPS match
comp133828_c1_seq1	alpha- partial	971	5	0	0.922	gi|375298564|dbj|BAL61109.1|alpha-tubulin, partial [Spironucleus barkhanus]	BAL61109	92	523.087	317	294	8	C:microtubule; P:protein polymerization; P:GTP catabolic process; P:microtubule-based movement; F:GTPase activity; C:cytoplasm; F:GTP binding; F:structural constituent of cytoskeleton	-	-	IPR000217 (PRINTS); IPR002452 (PRINTS); IPR003008 (SMART); IPR018316 (PFAM); IPR003008 (G3DSA:3.40.50.GENE3D); IPR003008 (PFAM); IPR018316 (G3DSA:3.30.1330.GENE3D); IPR000217 (PANTHER); PTHR11588:SF65 (PANTHER); IPR017975 (PROSITE_PATTERNS); IPR008280 (SUPERFAMILY); IPR003008 (SUPERFAMILY)
comp133932_c0_seq1	alpha- partial	959	5	0	0.966	gi|375298283|dbj|BAL61115.1|alpha-tubulin, partial [Trepomonas sp. PC1]	BAL61115	97	572.392	312	305	8	C:microtubule; P:protein polymerization; P:GTP catabolic process; P:microtubule-based movement; F:GTPase activity; F:structural molecule activity; C:cytoplasm; F:GTP binding	-	-	no IPS match
comp171945_c2_seq1	alpha- partial	750	5	1.21504e-163	0.98	gi|530741814|gb|EQC40056.1|tubulin alpha [Saprolegnia diclina VS20]	EQC40056	98	467.618	249	245	8	C:microtubule; P:protein polymerization; P:GTP catabolic process; P:microtubule-based movement; F:GTPase activity; C:cytoplasm; F:GTP binding; F:structural constituent of cytoskeleton	-	-	IPR000217 (PRINTS); IPR002452 (PRINTS); IPR003008 (SMART); IPR003008 (PFAM); IPR003008 (G3DSA:3.40.50.GENE3D); PTHR11588:SF48 (PANTHER); IPR000217 (PANTHER); IPR017975 (PROSITE_PATTERNS); IPR003008 (SUPERFAMILY)
comp181199_c2_seq33	alpha- partial	477	5	2.58367e-114	1	gi|403329432|gb|AFR42026.1|alpha-tubulin, partial [Populus trichocarpa]	AFR42026	100	333.954	159	159	7	F:structural constituent of cytoskeleton; F:GTP binding; C:microtubule; P:GTP catabolic process; P:protein polymerization; F:GTPase activity; P:microtubule-based process		-	IPR002452 (PRINTS); IPR018316 (SMART); IPR023123 (G3DSA:1.10.287.GENE3D); IPR018316 (PFAM); IPR018316 (G3DSA:3.30.1330.GENE3D); PTHR11588:SF48 (PANTHER); IPR000217 (PANTHER); IPR008280 (SUPERFAMILY)
comp191902_c0_seq4	alpha- partial	204	5	5.23417e-44	1	gi|157422920|gb|AAI53472.1|Unknown (protein for MGC:173992) [Danio rerio]	AAI53472	100	151.754	68	68	8	C:microtubule; P:protein polymerization; P:GTP catabolic process; P:microtubule-based movement; F:GTPase activity; C:cytoplasm; F:GTP binding; F:structural constituent of cytoskeleton	-	-	IPR002452 (PRINTS); IPR003008 (G3DSA:3.40.50.GENE3D); IPR003008 (PFAM); IPR000217 (PANTHER); PTHR11588:SF65 (PANTHER); IPR003008 (SUPERFAMILY)
comp183105_c0_seq1	alpha- sarcomeric	1405	5	0	0.956	gi|405978716|gb|EKC43084.1|Alpha-actinin, sarcomeric [Crassostrea gigas]	EKC43084	95	779.63	401	384	2	F:actin binding; F:calcium ion binding	-	-	Coil (COILS); IPR001715 (SMART); G3DSA:1.20.58.60 (GENE3D); IPR002017 (PFAM); IPR001715 (G3DSA:1.10.418.GENE3D); IPR001715 (G3DSA:1.10.418.GENE3D); IPR001715 (PFAM); PTHR11915 (PANTHER); IPR001589 (PROSITE_PATTERNS); IPR001589 (PROSITE_PATTERNS); IPR001715 (PROSITE_PROFILES); IPR001715 (PROSITE_PROFILES); IPR001715 (SUPERFAMILY); SSF46966 (SUPERFAMILY)
comp182508_c1_seq6	alpha-( )-fucosyltransferase 10	1915	5	1.09931e-109	0.608	gi|405950089|gb|EKC18095.1|Alpha-(1,3)-fucosyltransferase 10 [Crassostrea gigas]	EKC18095	62	349.362	406	253	3	P:protein glycosylation; F:fucosyltransferase activity; C:membrane		-	IPR001503 (PFAM); IPR001503 (PANTHER); PTHR11929:SF131 (PANTHER); TRANSMEMBRANE (PHOBIUS); CYTOPLASMIC_DOMAIN (PHOBIUS); NON_CYTOPLASMIC_DOMAIN (PHOBIUS); SSF53756 (SUPERFAMILY); TMhelix (TMHMM)
comp177022_c1_seq1	alpha-( )-fucosyltransferase c	611	5	2.47298e-18	0.5	gi|556107072|gb|ESO95724.1|hypothetical protein LOTGIDRAFT_214820 [Lottia gigantea]	ESO95724	52	90.5077	193	101	3	C:membrane; P:protein glycosylation; F:fucosyltransferase activity		-	IPR001503 (PFAM); IPR001503 (PANTHER); SSF53756 (SUPERFAMILY)
comp182188_c0_seq3	alpha-( )-fucosyltransferase c-like	1663	5	6.00687e-48	0.532	gi|524912508|ref|XP_005111101.1|PREDICTED: alpha-(1,3)-fucosyltransferase C-like [Aplysia californica]	XP_005111101	55	183.726	329	181	0	-		K14464	NON_CYTOPLASMIC_DOMAIN (PHOBIUS); SIGNAL_PEPTIDE_C_REGION (PHOBIUS); SIGNAL_PEPTIDE_N_REGION (PHOBIUS); SIGNAL_PEPTIDE (PHOBIUS); SIGNAL_PEPTIDE_H_REGION (PHOBIUS); SignalP-noTM (SIGNALP_EUK)
comp182188_c0_seq2	alpha-( )-fucosyltransferase c-like	1919	5	1.72503e-47	0.532	gi|524912508|ref|XP_005111101.1|PREDICTED: alpha-(1,3)-fucosyltransferase C-like [Aplysia californica]	XP_005111101	55	183.726	329	181	0	-		K14464	NON_CYTOPLASMIC_DOMAIN (PHOBIUS); SIGNAL_PEPTIDE_C_REGION (PHOBIUS); SIGNAL_PEPTIDE_N_REGION (PHOBIUS); SIGNAL_PEPTIDE (PHOBIUS); SIGNAL_PEPTIDE_H_REGION (PHOBIUS); SignalP-noTM (SIGNALP_EUK)
comp192612_c0_seq18	alpha-( )-fucosyltransferase c-like	3677	5	4.373e-47	0.532	gi|524875213|ref|XP_005094337.1|PREDICTED: alpha-(1,3)-fucosyltransferase C-like [Aplysia californica]	XP_005094337	54	182.185	290	157	3	F:fucosyltransferase activity; C:membrane; P:protein glycosylation		K07635	IPR001503 (PFAM); IPR001503 (PANTHER); SSF53756 (SUPERFAMILY)
comp170933_c0_seq1	alpha-( )-fucosyltransferase c-like	1825	5	4.51536e-47	0.516	gi|524875213|ref|XP_005094337.1|PREDICTED: alpha-(1,3)-fucosyltransferase C-like [Aplysia californica]	XP_005094337	55	177.948	293	163	3	F:fucosyltransferase activity; C:membrane; P:protein glycosylation		K14464	IPR001503 (PFAM); IPR001503 (PANTHER); TRANSMEMBRANE (PHOBIUS); CYTOPLASMIC_DOMAIN (PHOBIUS); NON_CYTOPLASMIC_DOMAIN (PHOBIUS); SSF53756 (SUPERFAMILY); TMhelix (TMHMM)
comp182188_c0_seq1	alpha-( )-fucosyltransferase c-like	2425	5	4.8606e-47	0.532	gi|524912508|ref|XP_005111101.1|PREDICTED: alpha-(1,3)-fucosyltransferase C-like [Aplysia californica]	XP_005111101	55	183.726	329	181	0	-		K14464	NON_CYTOPLASMIC_DOMAIN (PHOBIUS); SIGNAL_PEPTIDE_C_REGION (PHOBIUS); SIGNAL_PEPTIDE_N_REGION (PHOBIUS); SIGNAL_PEPTIDE (PHOBIUS); SIGNAL_PEPTIDE_H_REGION (PHOBIUS); SignalP-noTM (SIGNALP_EUK)
comp165863_c1_seq2	alpha-( )-fucosyltransferase c-like	486	5	6.44876e-35	0.57	gi|524875213|ref|XP_005094337.1|PREDICTED: alpha-(1,3)-fucosyltransferase C-like [Aplysia californica]	XP_005094337	59	134.035	177	105	3	P:protein glycosylation; F:fucosyltransferase activity; C:membrane		-	IPR001503 (PFAM); IPR001503 (PANTHER); SSF53756 (SUPERFAMILY)
comp177022_c2_seq2	alpha-( )-fucosyltransferase c-like	1262	5	6.00622e-29	0.596	gi|556095670|gb|ESO84323.1|hypothetical protein LOTGIDRAFT_95410, partial [Lottia gigantea]	ESO84323	63	124.02	151	96	1	C:cell part	-	-	no IPS match
comp161615_c0_seq1	alpha-1-inhibitor 3-like	5443	5	0	0.656	gi|556109723|gb|ESO98375.1|hypothetical protein LOTGIDRAFT_231429 [Lottia gigantea]	ESO98375	72	1838.54	1627	1183	3	F:protein binding; F:endopeptidase inhibitor activity; C:extracellular space		-	IPR002172 (SMART); IPR009048 (PFAM); IPR011625 (PFAM); IPR002890 (PFAM); IPR008930 (G3DSA:1.50.10.GENE3D); IPR009048 (G3DSA:2.60.40.GENE3D); IPR011626 (PFAM); IPR002172 (G3DSA:4.10.400.GENE3D); IPR001599 (PFAM); PTHR11412:SF85 (PANTHER); PTHR11412 (PANTHER); TRANSMEMBRANE (PHOBIUS); CYTOPLASMIC_DOMAIN (PHOBIUS); NON_CYTOPLASMIC_DOMAIN (PHOBIUS); IPR008930 (SUPERFAMILY); IPR009048 (SUPERFAMILY); T…
comp178422_c2_seq1	alpha-1b adrenergic receptor-like	1589	5	2.0358e-46	0.464	gi|405966836|gb|EKC32071.1|Rhodopsin, GQ-coupled [Crassostrea gigas]	EKC32071	50	177.178	398	199	3	C:integral to membrane; P:G-protein coupled receptor signaling pathway; F:G-protein coupled receptor activity		-	IPR000276 (PRINTS); IPR017452 (G3DSA:1.20.1070.GENE3D); IPR000276 (PFAM); PTHR24249 (PANTHER); NON_CYTOPLASMIC_DOMAIN (PHOBIUS); NON_CYTOPLASMIC_DOMAIN (PHOBIUS); TRANSMEMBRANE (PHOBIUS); CYTOPLASMIC_DOMAIN (PHOBIUS); CYTOPLASMIC_DOMAIN (PHOBIUS); TRANSMEMBRANE (PHOBIUS); NON_CYTOPLASMIC_DOMAIN (PHOBIUS); TRANSMEMBRANE (PHOBIUS); TRANSMEMBRANE (PHOBIUS); TRANSMEMBRANE (PHOBIUS); TRANSMEMBRANE (PH…
comp192819_c0_seq2	alpha-2 adrenergic receptor	2458	5	5.42837e-39	0.574	gi|556095001|gb|ESO83654.1|hypothetical protein LOTGIDRAFT_169131 [Lottia gigantea]	ESO83654	65	158.303	253	165	3	P:G-protein coupled receptor signaling pathway; C:integral to membrane; F:G-protein coupled receptor activity		-	IPR000276 (PRINTS); IPR017452 (G3DSA:1.20.1070.GENE3D); IPR000276 (PFAM); PTHR24249 (PANTHER); NON_CYTOPLASMIC_DOMAIN (PHOBIUS); TRANSMEMBRANE (PHOBIUS); NON_CYTOPLASMIC_DOMAIN (PHOBIUS); TRANSMEMBRANE (PHOBIUS); CYTOPLASMIC_DOMAIN (PHOBIUS); IPR017452 (PROSITE_PROFILES); SSF81321 (SUPERFAMILY); TMhelix (TMHMM); TMhelix (TMHMM); TMhelix (TMHMM)
comp192819_c0_seq19	alpha-2 adrenergic receptor	2772	5	7.5644e-39	0.574	gi|556095001|gb|ESO83654.1|hypothetical protein LOTGIDRAFT_169131 [Lottia gigantea]	ESO83654	65	158.688	253	165	3	F:G-protein coupled receptor activity; C:integral to membrane; P:G-protein coupled receptor signaling pathway		-	IPR000276 (PRINTS); IPR000276 (PFAM); IPR017452 (G3DSA:1.20.1070.GENE3D); PTHR24249 (PANTHER); NON_CYTOPLASMIC_DOMAIN (PHOBIUS); NON_CYTOPLASMIC_DOMAIN (PHOBIUS); TRANSMEMBRANE (PHOBIUS); TRANSMEMBRANE (PHOBIUS); CYTOPLASMIC_DOMAIN (PHOBIUS); IPR017452 (PROSITE_PROFILES); SSF81321 (SUPERFAMILY); TMhelix (TMHMM); TMhelix (TMHMM); TMhelix (TMHMM)
comp193061_c0_seq1	alpha-2 adrenergic receptor	3760	5	8.24325e-38	0.478	gi|405967938|gb|EKC33052.1|Alpha-2 adrenergic receptor [Crassostrea gigas]	EKC33052	51	156.762	352	183	0	-		-	no IPS match
comp170884_c0_seq2	alpha-2 adrenergic receptor	2460	5	2.78373e-29	0.432	gi|556100520|gb|ESO89172.1|hypothetical protein LOTGIDRAFT_229072 [Lottia gigantea]	ESO89172	42	131.724	453	193	3	P:G-protein coupled receptor signaling pathway; F:G-protein coupled receptor activity; C:integral to membrane		K19199	IPR000276 (PRINTS); IPR000276 (PFAM); IPR017452 (G3DSA:1.20.1070.GENE3D); PTHR24249 (PANTHER); IPR000276 (PROSITE_PATTERNS); TRANSMEMBRANE (PHOBIUS); NON_CYTOPLASMIC_DOMAIN (PHOBIUS); CYTOPLASMIC_DOMAIN (PHOBIUS); TRANSMEMBRANE (PHOBIUS); TRANSMEMBRANE (PHOBIUS); CYTOPLASMIC_DOMAIN (PHOBIUS); NON_CYTOPLASMIC_DOMAIN (PHOBIUS); CYTOPLASMIC_DOMAIN (PHOBIUS); CYTOPLASMIC_DOMAIN (PHOBIUS); TRANSMEMBRA…
comp181025_c1_seq1	alpha-2 adrenergic receptor	1818	5	4.10535e-17	0.496	gi|524912181|ref|XP_005110943.1|PREDICTED: mucin-22-like [Aplysia californica]	XP_005110943	44	94.3597	284	126	3	C:integral to membrane; F:G-protein coupled receptor activity; P:G-protein coupled receptor signaling pathway		K08269	IPR000276 (PRINTS); IPR017452 (G3DSA:1.20.1070.GENE3D); IPR000276 (PFAM); PTHR24242 (PANTHER); IPR000276 (PROSITE_PATTERNS); TRANSMEMBRANE (PHOBIUS); NON_CYTOPLASMIC_DOMAIN (PHOBIUS); TRANSMEMBRANE (PHOBIUS); TRANSMEMBRANE (PHOBIUS); CYTOPLASMIC_DOMAIN (PHOBIUS); CYTOPLASMIC_DOMAIN (PHOBIUS); TRANSMEMBRANE (PHOBIUS); NON_CYTOPLASMIC_DOMAIN (PHOBIUS); TRANSMEMBRANE (PHOBIUS); NON_CYTOPLASMIC_DOMAI…
comp183056_c1_seq2	alpha-2 adrenergic receptor	634	5	5.37536e-14	0.46	gi|405967938|gb|EKC33052.1|Alpha-2 adrenergic receptor [Crassostrea gigas]	EKC33052	43	78.1814	215	94	3	C:integral to membrane; F:G-protein coupled receptor activity; P:G-protein coupled receptor signaling pathway		K15631	IPR017452 (G3DSA:1.20.1070.GENE3D); IPR000276 (PFAM); PTHR24243 (PANTHER); IPR000276 (PROSITE_PATTERNS); CYTOPLASMIC_DOMAIN (PHOBIUS); TRANSMEMBRANE (PHOBIUS); TRANSMEMBRANE (PHOBIUS); TRANSMEMBRANE (PHOBIUS); CYTOPLASMIC_DOMAIN (PHOBIUS); NON_CYTOPLASMIC_DOMAIN (PHOBIUS); NON_CYTOPLASMIC_DOMAIN (PHOBIUS); IPR017452 (PROSITE_PROFILES); SSF81321 (SUPERFAMILY); TMhelix (TMHMM); TMhelix (TMHMM); TMh…
comp180595_c1_seq1	alpha-2-macroglobulin receptor-associated	1135	5	1.17345e-39	0.552	gi|556098788|gb|ESO87440.1|hypothetical protein LOTGIDRAFT_235101 [Lottia gigantea]	ESO87440	59	154.066	303	179	3	F:heparin binding; C:endoplasmic reticulum; F:low-density lipoprotein particle receptor binding		-	Coil (COILS); Coil (COILS); Coil (COILS); IPR010483 (PFAM); IPR009066 (G3DSA:1.20.81.GENE3D); IPR009066 (PFAM); PTHR16560:SF2 (PANTHER); PTHR16560 (PANTHER); IPR009066 (SUPERFAMILY); IPR009066 (SUPERFAMILY); IPR009066 (SUPERFAMILY)
comp188085_c0_seq1	alpha-2-macroglobulin-like protein	3489	5	2.93991e-20	0.566	gi|527264649|ref|XP_005150547.1|PREDICTED: alpha-2-macroglobulin [Melopsittacus undulatus]	XP_005150547	55	107.457	185	102	1	F:endopeptidase inhibitor activity		-	IPR002890 (PFAM); PTHR11412 (PANTHER); SIGNAL_PEPTIDE_N_REGION (PHOBIUS); NON_CYTOPLASMIC_DOMAIN (PHOBIUS); SIGNAL_PEPTIDE (PHOBIUS); SIGNAL_PEPTIDE_C_REGION (PHOBIUS); SIGNAL_PEPTIDE_H_REGION (PHOBIUS); SignalP-noTM (SIGNALP_EUK)
comp192987_c0_seq1	alpha-2-macroglobulin-like protein 1- partial	231	5	3.06351e-06	0.58	gi|512885164|ref|XP_004920353.1|PREDICTED: alpha-2-macroglobulin-like protein 1-like, partial [Xenopus (Silurana) tropicalis]	XP_004920353	62	52.373	51	32	4	P:negative regulation of endopeptidase activity; C:extracellular space; C:extracellular region; F:endopeptidase inhibitor activity		-	no IPS match
comp155267_c0_seq2	alpha-aminoadipic semialdehyde dehydrogenase-like	2473	5	0	0.866	gi|524875173|ref|XP_005094317.1|PREDICTED: alpha-aminoadipic semialdehyde dehydrogenase-like [Aplysia californica]	XP_005094317	89	787.719	511	456	2	P:oxidation-reduction process; F:oxidoreductase activity, acting on the aldehyde or oxo group of donors, NAD or NADP as acceptor		-	Coil (COILS); IPR015590 (PFAM); IPR016163 (G3DSA:3.40.309.GENE3D); IPR016162 (G3DSA:3.40.605.GENE3D); PTHR11699 (PANTHER); PTHR11699:SF144 (PANTHER); IPR029510 (PROSITE_PATTERNS); IPR016161 (SUPERFAMILY)
comp155272_c1_seq1	alpha-aminoadipic semialdehyde dehydrogenase-like	2694	5	0	0.866	gi|524875173|ref|XP_005094317.1|PREDICTED: alpha-aminoadipic semialdehyde dehydrogenase-like [Aplysia californica]	XP_005094317	89	787.719	511	456	0	-		-	no IPS match
comp161405_c1_seq3	alpha-aminoadipic semialdehyde mitochondrial-like isoform x1	4247	5	0	0.794	gi|524887435|ref|XP_005100303.1|PREDICTED: alpha-aminoadipic semialdehyde synthase, mitochondrial-like isoform X1 [Aplysia californica] >gi|524887437|ref|XP_005100304.1| PREDICTED: alpha-aminoadipic semialdehyde synthase, mitochondrial-like isoform X2 [Aplysia californica] >gi|524887439|ref|XP_005100305.1| PREDICTED: alpha-aminoadipic semialdehyde synthase, mitochondrial-like isoform X3 [Aplysia …	XP_005100303	81	1336.63	933	761	2	P:oxidation-reduction process; F:oxidoreductase activity		-	Coil (COILS); IPR007698 (SMART); IPR007886 (SMART); IPR005097 (PFAM); G3DSA:3.40.50.1770 (GENE3D); IPR016040 (G3DSA:3.40.50.GENE3D); IPR007698 (PFAM); G3DSA:1.10.1870.10 (GENE3D); G3DSA:3.30.360.10 (GENE3D); IPR007886 (PFAM); PTHR11133:SF11 (PANTHER); PTHR11133 (PANTHER); SSF55347 (SUPERFAMILY); SSF51735 (SUPERFAMILY); SSF52283 (SUPERFAMILY)
comp180826_c0_seq1	alpha-aspartyl dipeptidase	911	5	1.20898e-115	0.83	gi|260803087|ref|XP_002596423.1|hypothetical protein BRAFLDRAFT_279226 [Branchiostoma floridae] >gi|229281678|gb|EEN52435.1| hypothetical protein BRAFLDRAFT_279226 [Branchiostoma floridae]	XP_002596423	83	345.51	236	198	2	F:serine-type peptidase activity; P:proteolysis	-	-	IPR005320 (PFAM); IPR029062 (G3DSA:3.40.50.GENE3D); PTHR20842:SF2 (PANTHER); PTHR20842 (PANTHER); IPR029062 (SUPERFAMILY)
comp192579_c3_seq2	alpha-crystallin b chain	7212	5	2.42562e-32	0.592	gi|302136322|gb|ADK94118.1|small heat shock protein [Tegillarca granosa]	ADK94118	62	137.887	196	122	5	C:intracellular organelle; P:negative regulation of biological process; P:apoptotic process; C:cytoplasmic part; F:protein binding	-	K09542	G3DSA:2.10.50.10 (GENE3D); IPR001368 (PROSITE_PATTERNS); CYTOPLASMIC_DOMAIN (PHOBIUS); SIGNAL_PEPTIDE (PHOBIUS); SIGNAL_PEPTIDE_H_REGION (PHOBIUS); TRANSMEMBRANE (PHOBIUS); SIGNAL_PEPTIDE_C_REGION (PHOBIUS); NON_CYTOPLASMIC_DOMAIN (PHOBIUS); SIGNAL_PEPTIDE_N_REGION (PHOBIUS); IPR001368 (PROSITE_PROFILES); SignalP-TM (SIGNALP_GRAM_POSITIVE); SignalP-noTM (SIGNALP_EUK); IPR009030 (SUPERFAMILY); TMh…
comp192579_c3_seq1	alpha-crystallin b chain	7226	5	2.43247e-32	0.592	gi|302136322|gb|ADK94118.1|small heat shock protein [Tegillarca granosa]	ADK94118	62	137.887	196	122	5	C:intracellular organelle; P:negative regulation of biological process; P:apoptotic process; C:cytoplasmic part; F:protein binding	-	K09542	G3DSA:2.10.50.10 (GENE3D); IPR001368 (PROSITE_PATTERNS); CYTOPLASMIC_DOMAIN (PHOBIUS); SIGNAL_PEPTIDE (PHOBIUS); SIGNAL_PEPTIDE_H_REGION (PHOBIUS); TRANSMEMBRANE (PHOBIUS); SIGNAL_PEPTIDE_C_REGION (PHOBIUS); NON_CYTOPLASMIC_DOMAIN (PHOBIUS); SIGNAL_PEPTIDE_N_REGION (PHOBIUS); IPR001368 (PROSITE_PROFILES); SignalP-noTM (SIGNALP_EUK); SignalP-TM (SIGNALP_GRAM_POSITIVE); IPR009030 (SUPERFAMILY); TMh…
comp192579_c3_seq3	alpha-crystallin b chain	7226	5	2.43247e-32	0.592	gi|302136322|gb|ADK94118.1|small heat shock protein [Tegillarca granosa]	ADK94118	62	137.887	196	122	5	C:intracellular organelle; P:negative regulation of biological process; P:apoptotic process; C:cytoplasmic part; F:protein binding	-	K09542	G3DSA:2.10.50.10 (GENE3D); IPR001368 (PROSITE_PATTERNS); CYTOPLASMIC_DOMAIN (PHOBIUS); SIGNAL_PEPTIDE (PHOBIUS); SIGNAL_PEPTIDE_H_REGION (PHOBIUS); TRANSMEMBRANE (PHOBIUS); SIGNAL_PEPTIDE_C_REGION (PHOBIUS); NON_CYTOPLASMIC_DOMAIN (PHOBIUS); SIGNAL_PEPTIDE_N_REGION (PHOBIUS); IPR001368 (PROSITE_PROFILES); SignalP-TM (SIGNALP_GRAM_POSITIVE); SignalP-noTM (SIGNALP_EUK); IPR009030 (SUPERFAMILY); TMh…
comp192579_c3_seq4	alpha-crystallin b chain	7240	5	2.43794e-32	0.592	gi|302136322|gb|ADK94118.1|small heat shock protein [Tegillarca granosa]	ADK94118	62	137.887	196	122	5	C:intracellular organelle; P:negative regulation of biological process; P:apoptotic process; C:cytoplasmic part; F:protein binding	-	K09542	G3DSA:2.10.50.10 (GENE3D); IPR001368 (PROSITE_PATTERNS); CYTOPLASMIC_DOMAIN (PHOBIUS); SIGNAL_PEPTIDE (PHOBIUS); SIGNAL_PEPTIDE_H_REGION (PHOBIUS); TRANSMEMBRANE (PHOBIUS); SIGNAL_PEPTIDE_C_REGION (PHOBIUS); NON_CYTOPLASMIC_DOMAIN (PHOBIUS); SIGNAL_PEPTIDE_N_REGION (PHOBIUS); IPR001368 (PROSITE_PROFILES); SignalP-noTM (SIGNALP_EUK); SignalP-TM (SIGNALP_GRAM_POSITIVE); IPR009030 (SUPERFAMILY); TMh…
comp189668_c2_seq2	alpha-dextrin endo- -alpha-glucosidase	1108	5	9.60535e-52	0.404	gi|321468096|gb|EFX79083.1|hypothetical protein DAPPUDRAFT_225274 [Daphnia pulex] >gi|321468097|gb|EFX79084.1| hypothetical protein DAPPUDRAFT_305033 [Daphnia pulex]	EFX79083	52	189.889	314	166	3	F:carbohydrate binding; P:carbohydrate metabolic process; F:catalytic activity		-	IPR029058 (G3DSA:3.40.50.GENE3D); SIGNAL_PEPTIDE_N_REGION (PHOBIUS); SIGNAL_PEPTIDE_C_REGION (PHOBIUS); NON_CYTOPLASMIC_DOMAIN (PHOBIUS); SIGNAL_PEPTIDE (PHOBIUS); SIGNAL_PEPTIDE_H_REGION (PHOBIUS); SignalP-noTM (SIGNALP_GRAM_NEGATIVE); SignalP-noTM (SIGNALP_EUK); SignalP-TM (SIGNALP_GRAM_POSITIVE); IPR029058 (SUPERFAMILY)
comp171580_c0_seq1	alpha-galactosidase alpha-n-acetylgalactosaminidase	1428	5	6.69455e-166	0.716	gi|443727169|gb|ELU14039.1|hypothetical protein CAPTEDRAFT_154474 [Capitella teleta]	ELU14039	72	486.493	388	282	2	F:hydrolase activity, hydrolyzing O-glycosyl compounds; P:carbohydrate metabolic process	-	-	IPR002241 (PRINTS); IPR013785 (G3DSA:3.20.20.GENE3D); IPR000111 (PFAM); IPR013780 (G3DSA:2.60.40.GENE3D); PTHR11452 (PANTHER); PTHR11452:SF23 (PANTHER); NON_CYTOPLASMIC_DOMAIN (PHOBIUS); SIGNAL_PEPTIDE_N_REGION (PHOBIUS); SIGNAL_PEPTIDE (PHOBIUS); SIGNAL_PEPTIDE_H_REGION (PHOBIUS); SIGNAL_PEPTIDE_C_REGION (PHOBIUS); SignalP-noTM (SIGNALP_EUK); SSF51011 (SUPERFAMILY); IPR017853 (SUPERFAMILY)
comp149407_c0_seq1	alpha-globin transcription factor cp2	2819	5	0	0.676	gi|524874594|ref|XP_005094032.1|PREDICTED: transcription factor CP2-like [Aplysia californica]	XP_005094032	74	638.647	555	413	0	-		-	IPR013761 (G3DSA:1.10.150.GENE3D); IPR007604 (PFAM); PTHR11037 (PANTHER); IPR013761 (SUPERFAMILY)
comp173672_c0_seq1	alpha-glucan branching protein	454	4	3.04304e-05	0.54	gi|307168232|gb|EFN61459.1|hypothetical protein EAG_09655 [Camponotus floridanus]	EFN61459	59	49.2914	71	42	8	F:hydrolase activity, hydrolyzing O-glycosyl compounds; P:glycogen biosynthetic process; F:transferase activity; P:carbohydrate metabolic process; F:cation binding; F:catalytic activity; F:transferase activity, transferring glycosyl groups; F:1,4-alpha-glucan branching enzyme activity		-	no IPS match
comp170409_c0_seq1	alpha-glucan-branching enzyme	2556	5	0	0.826	gi|405977633|gb|EKC42072.1|1,4-alpha-glucan-branching enzyme [Crassostrea gigas]	EKC42072	86	1110.13	675	585	0	-		K700	TRANSMEMBRANE (PHOBIUS); CYTOPLASMIC_DOMAIN (PHOBIUS); NON_CYTOPLASMIC_DOMAIN (PHOBIUS)
comp170409_c0_seq2	alpha-glucan-branching enzyme	3005	5	0	0.826	gi|405977633|gb|EKC42072.1|1,4-alpha-glucan-branching enzyme [Crassostrea gigas]	EKC42072	86	1110.13	675	585	4	F:cation binding; F:1,4-alpha-glucan branching enzyme activity; P:glycogen biosynthetic process; F:hydrolase activity, hydrolyzing O-glycosyl compounds		K700	IPR006589 (SMART); IPR006407 (PIRSF); IPR013783 (G3DSA:2.60.40.GENE3D); IPR006048 (PFAM); IPR004193 (PFAM); IPR006047 (PFAM); IPR013781 (G3DSA:3.20.20.GENE3D); IPR013780 (G3DSA:2.60.40.GENE3D); IPR015902 (PANTHER); PTHR10357:SF110 (PANTHER); SSF51011 (SUPERFAMILY); IPR017853 (SUPERFAMILY); IPR014756 (SUPERFAMILY)
comp184041_c0_seq7	alpha-glucan-branching enzyme chloroplastic amyloplastic	236	5	0.000253276	0.444	gi|405966578|gb|EKC31847.1|hypothetical protein CGI_10006838 [Crassostrea gigas]	EKC31847	47	46.9802	72	34	6	F:hydrolase activity, hydrolyzing O-glycosyl compounds; P:glycogen biosynthetic process; P:carbohydrate metabolic process; F:cation binding; F:catalytic activity; F:1,4-alpha-glucan branching enzyme activity		-	no IPS match
comp185055_c0_seq6	alpha-ketoglutarate-dependent dioxygenase alkb homolog 6 isoform x2	1226	5	2.02741e-99	0.77	gi|260831338|ref|XP_002610616.1|hypothetical protein BRAFLDRAFT_202284 [Branchiostoma floridae] >gi|229295983|gb|EEN66626.1| hypothetical protein BRAFLDRAFT_202284 [Branchiostoma floridae]	XP_002610616	78	307.375	227	178	2	F:oxidoreductase activity, acting on paired donors, with incorporation or reduction of molecular oxygen, 2-oxoglutarate as one donor, and incorporation of one atom each of oxygen into both donors; P:oxidation-reduction process	-	-	IPR027450 (PFAM); IPR027450 (G3DSA:2.60.120.GENE3D); PTHR13069:SF11 (PANTHER); PTHR13069 (PANTHER); IPR005123 (PROSITE_PROFILES); SSF51197 (SUPERFAMILY)
comp192778_c0_seq2	alpha-ketoglutarate-dependent dioxygenase alkb homolog 6-like isoform x2	391	5	1.79392e-23	0.746	gi|556114221|gb|ESP02873.1|hypothetical protein LOTGIDRAFT_156824 [Lottia gigantea]	ESP02873	69	100.908	93	65	1	F:oxidoreductase activity	-	-	TRANSMEMBRANE (PHOBIUS); NON_CYTOPLASMIC_DOMAIN (PHOBIUS); CYTOPLASMIC_DOMAIN (PHOBIUS); NON_CYTOPLASMIC_DOMAIN (PHOBIUS); TRANSMEMBRANE (PHOBIUS)
comp115851_c0_seq1	alpha-ketoglutarate-dependent sulfonate dioxygenase-like isoform x4	1365	5	2.35892e-93	0.684	gi|524896844|ref|XP_005104893.1|PREDICTED: alpha-ketoglutarate-dependent sulfonate dioxygenase-like isoform X4 [Aplysia californica]	XP_005104893	74	295.819	274	204	2	P:oxidation-reduction process; F:oxidoreductase activity		-	Coil (COILS); G3DSA:3.60.130.10 (GENE3D); IPR003819 (PFAM); PTHR30468 (PANTHER); PTHR30468:SF7 (PANTHER); SSF51197 (SUPERFAMILY)
comp186133_c4_seq4	alpha-ketoglutarate-dependent sulfonate dioxygenase-like isoform x4	2426	5	5.11305e-93	0.686	gi|524896844|ref|XP_005104893.1|PREDICTED: alpha-ketoglutarate-dependent sulfonate dioxygenase-like isoform X4 [Aplysia californica]	XP_005104893	72	305.064	274	199	2	P:oxidation-reduction process; F:oxidoreductase activity		K03119	Coil (COILS); IPR003819 (PFAM); G3DSA:3.60.130.10 (GENE3D); PTHR30468 (PANTHER); PTHR30468:SF7 (PANTHER); SSF51197 (SUPERFAMILY)
comp182275_c2_seq7	alpha-mannosidase 2	3720	5	0	0.528	gi|405955738|gb|EKC22730.1|Alpha-mannosidase 2 [Crassostrea gigas]	EKC22730	53	607.831	1116	597	4	F:zinc ion binding; P:mannose metabolic process; F:alpha-mannosidase activity; F:carbohydrate binding	-	K02737	IPR015341 (SMART); IPR015341 (PFAM); G3DSA:2.70.98.30 (GENE3D); IPR027291 (G3DSA:3.20.110.GENE3D); IPR011682 (PFAM); IPR015341 (G3DSA:1.20.1270.GENE3D); IPR013780 (G3DSA:2.60.40.GENE3D); IPR000602 (PFAM); PTHR11607 (PANTHER); PTHR11607:SF4 (PANTHER); TRANSMEMBRANE (PHOBIUS); CYTOPLASMIC_DOMAIN (PHOBIUS); NON_CYTOPLASMIC_DOMAIN (PHOBIUS); SignalP-TM (SIGNALP_GRAM_POSITIVE); IPR028995 (SUPERFAMILY)…
comp168473_c2_seq5	alpha-n-acetylgalactosaminidase-like isoform x3	1417	5	2.41085e-180	0.74	gi|405970312|gb|EKC35227.1|Alpha-N-acetylgalactosaminidase [Crassostrea gigas]	EKC35227	77	528.48	397	306	2	F:hydrolase activity, hydrolyzing O-glycosyl compounds; P:carbohydrate metabolic process		-	IPR002241 (PRINTS); IPR000111 (PFAM); IPR013785 (G3DSA:3.20.20.GENE3D); IPR013780 (G3DSA:2.60.40.GENE3D); PTHR11452:SF23 (PANTHER); PTHR11452 (PANTHER); IPR000111 (PROSITE_PATTERNS); SIGNAL_PEPTIDE_N_REGION (PHOBIUS); SIGNAL_PEPTIDE_C_REGION (PHOBIUS); SIGNAL_PEPTIDE_H_REGION (PHOBIUS); NON_CYTOPLASMIC_DOMAIN (PHOBIUS); SIGNAL_PEPTIDE (PHOBIUS); SSF51011 (SUPERFAMILY); IPR017853 (SUPERFAMILY); TM…
comp174672_c0_seq1	alpha-n-acetylgalactosaminidase-like isoform x3	1447	5	1.28939e-146	0.7	gi|556096571|gb|ESO85223.1|hypothetical protein LOTGIDRAFT_235899 [Lottia gigantea]	ESO85223	72	437.187	374	273	2	F:hydrolase activity, hydrolyzing O-glycosyl compounds; P:carbohydrate metabolic process		-	IPR002241 (PRINTS); IPR013785 (G3DSA:3.20.20.GENE3D); IPR013780 (G3DSA:2.60.40.GENE3D); IPR000111 (PFAM); PTHR11452:SF23 (PANTHER); PTHR11452 (PANTHER); IPR000111 (PROSITE_PATTERNS); SIGNAL_PEPTIDE_C_REGION (PHOBIUS); NON_CYTOPLASMIC_DOMAIN (PHOBIUS); SIGNAL_PEPTIDE (PHOBIUS); SIGNAL_PEPTIDE_H_REGION (PHOBIUS); SIGNAL_PEPTIDE_N_REGION (PHOBIUS); PS51257 (PROSITE_PROFILES); SignalP-noTM (SIGNALP_E…
comp175062_c0_seq13	alpha-n-acetylgalactosaminidase-like isoform x3	1452	5	1.33387e-143	0.804	gi|405970312|gb|EKC35227.1|Alpha-N-acetylgalactosaminidase [Crassostrea gigas]	EKC35227	82	300.056	188	156	2	P:carbohydrate metabolic process; F:hydrolase activity, hydrolyzing O-glycosyl compounds		-	IPR002241 (PRINTS); IPR013785 (G3DSA:3.20.20.GENE3D); IPR000111 (PFAM); PTHR11452 (PANTHER); PTHR11452:SF23 (PANTHER); IPR000111 (PROSITE_PATTERNS); SIGNAL_PEPTIDE_N_REGION (PHOBIUS); NON_CYTOPLASMIC_DOMAIN (PHOBIUS); SIGNAL_PEPTIDE_C_REGION (PHOBIUS); SIGNAL_PEPTIDE_H_REGION (PHOBIUS); SIGNAL_PEPTIDE (PHOBIUS); IPR017853 (SUPERFAMILY); TMhelix (TMHMM)
comp180245_c2_seq2	alpha-n-acetylglucosaminidase- partial	1061	5	4.44762e-118	0.642	gi|556106579|gb|ESO95231.1|hypothetical protein LOTGIDRAFT_144735, partial [Lottia gigantea]	ESO95231	67	367.081	338	229	0	-		-	IPR024732 (PFAM); IPR024733 (PFAM); IPR007781 (PANTHER)
comp163824_c0_seq1	alpha-protein kinase 1-like	1550	5	1.60314e-83	0.67	gi|405961776|gb|EKC27522.1|hypothetical protein CGI_10008829 [Crassostrea gigas]	EKC27522	75	272.322	247	187	0	-		-	NON_CYTOPLASMIC_DOMAIN (PHOBIUS); SIGNAL_PEPTIDE_C_REGION (PHOBIUS); SIGNAL_PEPTIDE_N_REGION (PHOBIUS); SIGNAL_PEPTIDE (PHOBIUS); SIGNAL_PEPTIDE_H_REGION (PHOBIUS)
comp190882_c1_seq12	alpha-protein kinase 1-like isoform x1	2414	5	3.66902e-41	0.842	gi|556096205|gb|ESO84857.1|hypothetical protein LOTGIDRAFT_131507, partial [Lottia gigantea]	ESO84857	85	156.377	97	83	1	P:protein homooligomerization		-	IPR011333 (G3DSA:3.30.710.GENE3D); IPR003131 (PFAM); PTHR11145 (PANTHER); IPR011333 (SUPERFAMILY)
comp190882_c1_seq1	alpha-protein kinase 1-like isoform x1	2712	5	6.61861e-41	0.842	gi|556096205|gb|ESO84857.1|hypothetical protein LOTGIDRAFT_131507, partial [Lottia gigantea]	ESO84857	85	156.377	97	83	1	P:protein homooligomerization		-	IPR011333 (G3DSA:3.30.710.GENE3D); IPR003131 (PFAM); PTHR11145 (PANTHER); IPR011333 (SUPERFAMILY)
comp190882_c1_seq8	alpha-protein kinase 1-like isoform x1	2726	5	6.76724e-41	0.842	gi|556096205|gb|ESO84857.1|hypothetical protein LOTGIDRAFT_131507, partial [Lottia gigantea]	ESO84857	85	156.377	97	83	1	P:protein homooligomerization		-	IPR011333 (G3DSA:3.30.710.GENE3D); IPR003131 (PFAM); PTHR11145 (PANTHER); IPR011333 (SUPERFAMILY)
comp190882_c1_seq6	alpha-protein kinase 1-like isoform x2	1992	5	3.88032e-43	0.85	gi|556096205|gb|ESO84857.1|hypothetical protein LOTGIDRAFT_131507, partial [Lottia gigantea]	ESO84857	85	160.229	99	85	1	P:protein homooligomerization		-	IPR011333 (G3DSA:3.30.710.GENE3D); IPR003131 (PFAM); PTHR11145 (PANTHER); IPR011333 (SUPERFAMILY)
comp183885_c1_seq4	alpha-protein kinase vwka	2844	5	9.76944e-18	0.584	gi|556093306|gb|ESO81959.1|hypothetical protein LOTGIDRAFT_170495 [Lottia gigantea]	ESO81959	61	94.7449	159	97	0	-		-	no IPS match
comp176697_c0_seq1	alpha-soluble nsf attachment protein	2547	5	4.34652e-135	0.858	gi|405950783|gb|EKC18747.1|Alpha-soluble NSF attachment protein [Crassostrea gigas]	EKC18747	86	416.001	292	253	3	C:intracellular; P:intracellular protein transport; F:protein binding	-	-	Coil (COILS); Coil (COILS); IPR000744 (PRINTS); PF14938 (PFAM); IPR011990 (G3DSA:1.25.40.GENE3D); IPR000744 (PANTHER); PTHR13768:SF11 (PANTHER); SSF48452 (SUPERFAMILY)
comp186432_c0_seq1	alpha-tocopherol transfer	1196	5	7.06138e-94	0.658	gi|260785883|ref|XP_002587989.1|hypothetical protein BRAFLDRAFT_125389 [Branchiostoma floridae] >gi|229273145|gb|EEN44000.1| hypothetical protein BRAFLDRAFT_125389 [Branchiostoma floridae]	XP_002587989	65	295.819	306	201	3	P:transport; F:transporter activity; C:intracellular		-	IPR001071 (PRINTS); IPR011074 (SMART); IPR001251 (SMART); IPR001251 (G3DSA:3.40.525.GENE3D); IPR011074 (PFAM); IPR001251 (PFAM); PTHR10174:SF110 (PANTHER); PTHR10174 (PANTHER); IPR001251 (PROSITE_PROFILES); IPR011074 (SUPERFAMILY); IPR001251 (SUPERFAMILY)
comp189610_c1_seq1	alpha-tocopherol transfer	1873	5	8.30417e-63	0.55	gi|443702125|gb|ELU00286.1|hypothetical protein CAPTEDRAFT_229063 [Capitella teleta]	ELU00286	58	221.476	322	187	3	P:transport; C:intracellular; F:transporter activity		-	IPR001071 (PRINTS); IPR001251 (SMART); IPR001251 (G3DSA:3.40.525.GENE3D); IPR001251 (PFAM); PTHR10174:SF110 (PANTHER); PTHR10174 (PANTHER); IPR001251 (PROSITE_PROFILES); IPR011074 (SUPERFAMILY); IPR001251 (SUPERFAMILY)
[truncated: 18,271 more rows]

## Sheet: without Blast hit (43874)
Seq. Name	Seq. Description	Seq. Length	#Hits	min. eValue	mean Similarity	#GOs	GOs	Enzyme Codes	KEGG Orthology (KO)	InterProScan
[truncated: 43,873 more rows]
