# Supplementary material for: Clam focal and systemic immune responses to QPX infection revealed by RNA-seq technology
Source: BMC Genomics. 2016 Feb 27;17:146. doi: 10.1186/s12864-016-2493-9 (PMC4769524; doi:10.1186/s12864-016-2493-9)
Supplement: Additional file 2: — Differentially expressed (DE) sequences associated with M. mercenaria focal response against QPX. This file is a Microsoft Excel worksheet that contains separate lists of over- and under-expressed transcripts with their expression levels and fold change values given. (XLSX 143 kb) [file 12864_2016_2493_MOESM2_ESM.xlsx]

## Sheet: A. Focal_up
id	Seq.discription	GO	foldChange	log2FoldChange	adj p	RSEM_A1	RSEM_A2	RSEM_A3	RSEM_B1	RSEM_B2	RSEM_B3	RSEM_C1	RSEM_C2	RSEM_C3
comp185259_c2_seq2	3-methyl-2-oxobutanoate dehydrogenase	-	Inf	Inf	3.30768e-07	0.985	1.241	1.764	0	0	0	1.35	1.201	3.201
comp185425_c1_seq1	actin-related protein 2 3 complex subunit 5-like	C:cytoskeleton; P:regulation of actin filament polymerization	Inf	Inf	2.21661e-07	3.87	13.847	15.841	0	0	0	5.428	7.246	12.592
comp181752_c0_seq1	atp-binding cassette sub-family f member 2-like	F:ATPase activity; F:ATP binding	Inf	Inf	0.000223598	5.921	4.241	17.546	0	0	0	0.608	5.458	7.599
comp178975_c0_seq3	atpase asna1 homolog	F:ATPase activity; F:ATP binding	Inf	Inf	8.30404e-13	5.253	5.142	8.379	0	0	0	0.456	3.457	1.053
comp192085_c0_seq2	band 7 protein agap004871-like isoform 3	C:membrane	Inf	Inf	3.45683e-06	10.45	90.466	70.205	0	0	0	35.475	28.141	130.473
comp192085_c0_seq1	band 7 protein agap004871-like isoform 3	C:membrane	Inf	Inf	2.70885e-16	76.753	74.494	155.61	0	0	0	140.514	162.292	124.368
comp186926_c0_seq7	c-terminal-binding protein	P:oxidation-reduction process; F:phosphoglycerate dehydrogenase activity; F:NAD binding; P:glycine metabolic process; P:L-serine biosynthetic process; P:threonine metabolic process	Inf	Inf	5.43955e-12	2.36	2.375	4.672	0	0	0	1.708	2.367	2.293
comp178983_c0_seq4	carbonic anhydrase	-	Inf	Inf	0.000884782	2.289	5.053	12.618	0	0	0	15.006	10.405	7.056
comp190690_c2_seq9	cell death abnormality protein 1-like	F:binding; F:zinc ion binding	Inf	Inf	5.6594e-08	2.162	4.151	6.93	0	0	0	3.89	6.65	6.988
comp171462_c0_seq3	cirhin isoform x1	F:protein binding	Inf	Inf	5.47826e-12	3.497	4.009	5.491	0	0	0	4.23	4.36	6.513
comp187431_c0_seq2	cleavage and polyadenylation specificity	F:hydrolase activity	Inf	Inf	0.000370373	2.241	1.089	3.49	0	0	0	4.06	4.104	3.804
comp158710_c0_seq5	collagen alpha-1 chain	-	Inf	Inf	0.000373821	0.374	1.777	2.188	0	0	0	5.16	1.473	6.547
comp158710_c0_seq1	collagen alpha-1 chain	-	Inf	Inf	1.21442e-07	5.825	2.866	2.386	0	0	0	14.46	5.16	10.86
comp179031_c0_seq4	cop9 signalosome complex subunit 5	F:protein binding	Inf	Inf	6.08709e-09	1.574	2.955	3.795	0	0	0	4.999	1.788	4.619
comp179031_c0_seq2	cop9 signalosome complex subunit 5	F:protein binding	Inf	Inf	9.94469e-08	1.279	1.955	2.593	0	0	0	2.772	1.286	1.342
comp182594_c0_seq2	deleted in autism protein 1 homolog	C:COPI vesicle coat; C:COPI-coated vesicle; C:Golgi membrane	Inf	Inf	2.71382e-07	1.279	2.946	3.874	0	0	0	1.949	1.149	2.632
comp190054_c1_seq4	dna repair and recombination protein pif1	F:helicase activity; F:ATP binding; F:nucleotide binding; F:nucleoside-triphosphatase activity	Inf	Inf	1.64638e-12	1.653	4.303	4.15	0	0	0	0.912	0.639	1.316
comp186178_c0_seq12	dual oxidase	P:response to oxidative stress; F:heme binding; P:oxidation-reduction process; F:peroxidase activity	Inf	Inf	0.000320709	3.004	3.178	9.631	0	0	0	1.467	1.294	1.274
comp188859_c2_seq5	ecdysone-induced protein 74ef isoform a-like	F:sequence-specific DNA binding transcription factor activity; F:sequence-specific DNA binding; P:regulation of transcription, DNA-dependent; C:transcription factor complex; P:regulation of transcription, DNA-dependent	Inf	Inf	1.80685e-10	1.542	1.75	1.252	0	0	0	2.853	1.303	4.356
comp168007_c0_seq10	failed axon connections homolog	-	Inf	Inf	3.35507e-05	3.894	4.285	5.845	0	0	0	0	6.335	3.634
comp184786_c1_seq4	fur protein precursor	F:serine-type endopeptidase activity; P:proteolysis	Inf	Inf	0.000273564	0.779	1.286	2.987	0	0	0	2.414	4.547	6.827
comp171563_c0_seq4	gtp-binding nuclear protein	P:protein transport; F:GTP binding; P:small GTPase mediated signal transduction	Inf	Inf	1.21076e-08	2.201	1.982	3.657	0	0	0	2.084	2.163	2.479
comp177657_c2_seq5	guanine nucleotide-binding protein g g g subunit gamma-4	P:G-protein coupled receptor signaling pathway; C:heterotrimeric G-protein complex; F:signal transducer activity	Inf	Inf	8.88669e-16	12.517	18.936	19.488	0	0	0	15.175	10.942	14.528
comp185870_c1_seq14	haloacid dehalogenase	-	Inf	Inf	0.000993509	0.564	2.848	2.632	0	0	0	8.943	6.165	16.982
comp166180_c1_seq1	host cell factor	-	Inf	Inf	2.49633e-05	1.001	1.312	2.573	0	0	0	3.121	1.533	2.573
comp191147_c0_seq70	inhibitor of apoptosis	F:metal ion binding; F:zinc ion binding; C:intracellular	Inf	Inf	3.77338e-16	28.443	38.497	45.837	0	0	0	51.16	60.651	181.385
comp189082_c0_seq13	integrin alpha 4	P:cell-cell adhesion; P:organ development; C:integrin complex	Inf	Inf	0.000224599	5.253	3.009	15.082	0	0	0	0	2.009	2.641
comp174947_c0_seq3	isoaspartyl peptidase l-asparaginase-like	F:hydrolase activity	Inf	Inf	6.70209e-08	2.034	2.955	2.464	0	0	0	2.701	0.349	3.371
comp188723_c0_seq1	isocitrate dehydrogenase	P:oxidation-reduction process; P:isocitrate metabolic process; F:isocitrate dehydrogenase (NADP+) activity; F:magnesium ion binding; F:NAD binding	Inf	Inf	3.34537e-08	2.13	2.25	1.498	0	0	0	4.435	1.294	2.284
comp178480_c1_seq1	klf2-like transcription factor	F:nucleic acid binding; F:metal ion binding	Inf	Inf	2.44365e-18	28.681	30.203	45.098	0	0	0	33.588	25.289	26.186
comp181337_c5_seq1	kruppel-like factor	F:zinc ion binding; F:nucleic acid binding; C:intracellular	Inf	Inf	6.4826e-30	220.42	261.971	433.68	0	0	0	190.967	176.486	169.863
comp189378_c0_seq1	low quality protein: adenylate kinase domain-containing protein 1-like	F:nucleobase-containing compound kinase activity; F:ATP binding; P:nucleobase-containing compound metabolic process; F:calcium ion binding	Inf	Inf	1.01508e-10	1.359	1.152	1.498	0	0	0	1.619	2.171	3.422
comp187193_c1_seq4	low-density lipoprotein receptor-related protein 12	F:protein binding	Inf	Inf	0.000864889	0.517	5.294	5.047	0	0	0	1.484	0	0
comp184445_c0_seq4	lsm14-like protein a	F:molecular_function; P:biological_process; C:cellular_component	Inf	Inf	1.28854e-22	31.955	49.389	59.52	0	0	0	45.052	43.247	51.736
comp192413_c0_seq18	mam domain-containing glycosylphosphatidylinositol anchor protein 1	F:polysaccharide binding; F:scavenger receptor activity; C:membrane; P:immune response	Inf	Inf	1.22283e-05	12.62	39.604	81.038	0	0	0	0	9.4	11.353
comp178551_c1_seq1	membrane metallo-endopeptidase-like 1-like	F:metalloendopeptidase activity; P:proteolysis	Inf	Inf	0.000312551	2.352	1.161	3.598	0	0	0	0.76	0.536	0
comp192316_c0_seq4	methylenetetrahydrofolate reductase	P:methionine metabolic process; F:methylenetetrahydrofolate reductase (NADPH) activity; P:oxidation-reduction process; P:tetrahydrofolate metabolic process	Inf	Inf	2.25553e-05	0.866	2.687	1.37	0	0	0	1.315	2.044	1.8
comp187553_c3_seq3	mgc53950 protein	-	Inf	Inf	6.08709e-09	2.98	3.875	3.115	0	0	0	3.273	3.593	3.541
comp186808_c0_seq8	microtubule-associated protein futsch-like isoform x24	F:protein binding; P:signal transduction	Inf	Inf	2.70885e-16	2.885	4.357	6.21	0	0	0	3.613	2.393	5.757
comp178216_c0_seq7	monocarboxylate transporter 9	C:integral to membrane; P:transmembrane transport	Inf	Inf	5.00722e-10	0.89	1.312	1.321	0	0	0	0.304	2.767	1.995
comp179337_c1_seq1	nk-2 class homeodomain protein nkx2-5	F:DNA binding	Inf	Inf	8.73086e-10	11.197	18.891	37.084	0	0	0	18.144	18.52	24.301
comp190898_c1_seq2	nose resistant to fluoxetine protein 6	F:transferase activity, transferring acyl groups other than amino-acyl groups	Inf	Inf	9.24591e-09	4.379	2.089	2.376	0	0	0	2.495	3.704	3.753
comp182607_c0_seq5	nuclear respiratory	-	Inf	Inf	0.000116012	1.43	0.973	0.355	0	0	0	9.238	6.769	4.763
comp174942_c0_seq1	nucleoporin seh1-like isoform x3	F:protein binding	Inf	Inf	0.000294879	0.97	5.509	4.278	0	0	0	3.765	2.657	6.114
comp182583_c0_seq3	p53-like transcription factor p120	F:sequence-specific DNA binding transcription factor activity; P:protein tetramerization; F:transcription regulatory region DNA binding; P:apoptotic process; P:regulation of transcription, DNA-dependent; C:transcription factor complex; P:regulation of transcription, DNA-dependent; C:nucleus; F:protein binding	Inf	Inf	8.77728e-06	1.001	1.214	2.474	0	0	0	5.857	3.295	7.2
comp180408_c0_seq6	pdz and lim domain protein 5	F:protein binding	Inf	Inf	0.000104066	1.375	2.696	5.116	0	0.014	0.012	4.382	4.734	6.92
comp192288_c1_seq11	pre-mrna-splicing factor rbm22	P:RNA splicing; C:spliceosomal complex; F:RNA binding; P:mRNA processing; F:zinc ion binding; F:nucleotide binding	Inf	Inf	3.79085e-08	1.359	5.66	5.136	0	0	0	7.512	1.788	1.078
comp192288_c1_seq7	pre-mrna-splicing factor rbm22	P:RNA splicing; C:spliceosomal complex; F:RNA binding; P:mRNA processing; F:zinc ion binding; F:nucleotide binding	Inf	Inf	1.57182e-06	0.882	3.616	4.426	0	0	0	3.559	0.732	0.501
comp192526_c0_seq18	protein polybromo-1-like	C:intracellular organelle; P:organelle organization; P:negative regulation of cell proliferation; F:protein binding	Inf	Inf	9.52841e-15	3.052	1.768	2.218	0	0	0	0.554	0.392	0.892
comp188711_c0_seq2	rho-associated protein kinase 2	P:intracellular signal transduction; P:protein phosphorylation; F:ATP binding; F:protein serine/threonine kinase activity; F:Rho GTPase binding	Inf	Inf	4.28654e-12	1.438	1.527	1.015	0	0	0	0	0	2.488
comp187736_c1_seq25	rho-related protein raca	F:protein binding	Inf	Inf	5.17484e-10	1.097	1.589	1.222	0	0	0	2.951	2.103	1.885
comp191589_c0_seq14	rna-binding protein 9	F:nucleic acid binding; F:nucleotide binding	Inf	Inf	0.000965277	0	14.972	18.443	0	0	0	2.674	0	5.536
comp184960_c0_seq42	septin-7-like isoform x8	P:cell cycle; F:GTP binding; C:septin complex	Inf	Inf	1.02987e-07	0.763	0.384	0.789	0	0	0	13.36	0	7.667
comp183554_c0_seq3	serine arginine-rich splicing factor 10-like	F:nucleic acid binding; F:nucleotide binding	Inf	Inf	0.00014402	5.849	3.08	1.262	0	0	0	7.333	6.905	10.096
comp186780_c0_seq3	sjchgc03872 protein	P:cell adhesion; F:calcium ion binding	Inf	Inf	7.09363e-10	1.709	1.634	0.848	0	0	0	0	3.38	3.269
comp189570_c0_seq2	smoothelin-like protein 1	F:protein binding	Inf	Inf	2.30547e-05	2.185	5.919	1.824	0	0	0	2.638	8.821	0
comp191923_c0_seq23	solute carrier family facilitated glucose transporter member 5	P:transmembrane transport; F:substrate-specific transmembrane transporter activity; C:integral to membrane	Inf	Inf	0.000582348	0	8.133	6.772	0	0	0	0	0	0
comp190592_c0_seq1	superkiller viralicidic activity 2-like 2	F:helicase activity; F:nucleic acid binding; F:ATP binding	Inf	Inf	8.96603e-13	2.201	3.741	3.628	0	0	0	4.874	5.245	5.85
comp188195_c0_seq7	toll-like receptor g precursor	F:protein binding; P:signal transduction	Inf	Inf	6.61272e-11	4.832	2.884	2.208	0	0	0	1.958	2.452	6.207
comp188794_c0_seq4	transmembrane protein 87a	C:integral to membrane	Inf	Inf	2.90253e-10	1.987	3.223	2.878	0	0	0	9.318	2.972	1.868
comp192626_c0_seq6	tyrosine-protein phosphatase non-receptor type 13	F:protein tyrosine phosphatase activity; P:protein dephosphorylation; F:protein binding	Inf	Inf	2.85293e-17	4.363	2.089	3.894	0	0	0	0	4.01	3.227
comp188414_c0_seq11	uncharacterized protein	-	Inf	Inf	5.83864e-05	1.359	16.079	12.736	0	0	0	6.832	0.298	1.477
comp191085_c1_seq8	uncharacterized protein loc100377645	F:ATP binding; F:nucleotide binding; F:nucleoside-triphosphatase activity	Inf	Inf	1.10908e-07	2.122	6.857	4.594	0	0	0	5.446	4.036	9.875
comp191585_c0_seq5	uncharacterized protein loc101850692	F:protein binding	Inf	Inf	3.31615e-14	2.702	3.402	4.091	0	0	0	3.81	3.695	3.6
comp173801_c0_seq21	uncharacterized protein loc101852657 isoform x3	-	Inf	Inf	2.14971e-13	10.037	26.971	21.184	0	0	0	45.616	44.762	34.592
comp192484_c0_seq11	uncharacterized protein loc756506	C:integral to membrane; P:G-protein coupled receptor signaling pathway; F:protein binding; F:protein-hormone receptor activity	Inf	Inf	7.31146e-14	2.36	3.446	4.702	0	0	0	1.744	3.202	1.537
comp170110_c0_seq3	von willebrand factor type egf and pentraxin domain-containing protein 1	-	Inf	Inf	2.51804e-06	0.97	0.455	0.72	0	0	0	2.844	1.737	1.826
comp185148_c0_seq6	ww domain-containing oxidoreductase	F:oxidoreductase activity; P:metabolic process	Inf	Inf	1.1765e-11	4.268	3.562	7.728	0	0	0	0.653	0.162	0
comp186808_c0_seq20	microtubule-associated protein futsch-like isoform x24	P:signal transduction; F:protein binding	2631.05	11.3614	2.01194e-16	4.268	6.651	6.171	0	0	0	6.555	6.003	6.249
comp191910_c2_seq6	ectonucleotide pyrophosphatase phosphodiesterase family member 3	F:hydrolase activity; F:nucleic acid binding; F:metal ion binding; P:metabolic process	1318.9	10.3651	4.28295e-16	4.546	6.973	5.53	0.014	0	0	1.789	0.213	1.775
comp186808_c0_seq4	microtubule-associated protein futsch-like isoform x24	P:signal transduction; F:protein binding	1044.31	10.0283	1.33396e-12	1.701	2.553	1.814	0	0	0	5.553	5.526	3.541
comp186808_c0_seq5	microtubule-associated protein futsch-like isoform x24	F:protein binding; P:signal transduction	769.375	9.58754	2.72567e-11	1.168	1.696	1.755	0	0	0	3.255	2.444	3.244
comp191910_c2_seq22	ectonucleotide pyrophosphatase phosphodiesterase family member 3	F:hydrolase activity; F:nucleic acid binding; F:metal ion binding; P:metabolic process	510.489	8.99574	3.54729e-16	3.91	6.937	8.142	0.041	0	0	1.574	0.468	1.367
comp191904_c2_seq1	sodium- and chloride-dependent glycine transporter 2	P:neurotransmitter transport; F:neurotransmitter:sodium symporter activity; C:integral to membrane	454.117	8.82692	7.7051e-16	53.524	24.543	40.268	0.179	0	0.081	77.496	50.203	44.298
comp166490_c0_seq6	taurine transporter	C:integral to membrane; F:neurotransmitter:sodium symporter activity; P:neurotransmitter transport; P:cation transport	417.064	8.70412	1.40107e-16	10.991	14.017	12.637	0	0.083	0	9.363	12.108	13
comp191055_c2_seq4	programmed cell death protein 10	-	367.053	8.51984	0.000666964	2.003	11.928	5.845	0.014	0.041	0	11.634	1.865	8.508
comp174164_c0_seq20	divalent metal transporter	P:transport; C:membrane; F:transporter activity	328.202	8.35844	4.37341e-10	3.727	4	5.885	0.055	0	0	0	0	0
comp184459_c1_seq3	solute carrier family 23 member 2	C:membrane; P:transmembrane transport; F:transporter activity	310.775	8.27973	1.19458e-09	4.061	2.83	3.322	0	0.028	0.012	2.03	3.346	1.494
comp177416_c0_seq2	hypothetical protein LOTGIDRAFT_126264 [Lottia gigantea]	F:receptor activity; P:multicellular organismal development; C:membrane	278.801	8.12309	5.95061e-13	6.993	6.919	11.169	0	0	0.093	3.747	3.942	4.067
comp166490_c0_seq32	taurine transporter	C:integral to membrane; F:neurotransmitter:sodium symporter activity; P:neurotransmitter transport; P:cation transport	249.559	7.96324	2.16235e-15	13.359	15.338	13.377	0	0.166	0	13.137	14.679	16.507
comp157634_c0_seq8	cytochrome p450 2d14	F:heme binding; P:oxidation-reduction process; F:oxidoreductase activity, acting on paired donors, with incorporation or reduction of molecular oxygen; F:iron ion binding	178.602	7.4806	0.000283099	3.004	2.759	7.482	0	0	0.07	1.073	0	0.153
comp190451_c2_seq9	e3 ubiquitin-protein ligase hectd1	F:protein binding; F:ubiquitin-protein ligase activity; P:protein ubiquitination; F:metal ion binding	164.864	7.36513	5.43955e-12	5.237	7.098	9.581	0	0	0.128	4.802	6.063	1.248
comp179347_c0_seq1	von willebrand factor type egf and pentraxin domain-containing protein 1	P:chitin metabolic process; C:extracellular region; F:chitin binding	162.148	7.34116	3.79731e-08	7.367	5.651	2.77	0	0	0.093	17.438	14.279	14.715
comp183095_c2_seq14	dentin matrix protein 4	-	144.353	7.17345	1.92988e-08	1.685	2.964	2.908	0.014	0	0.047	3.166	1.916	2.785
comp186332_c0_seq6	protein flp	F:nucleic acid binding; F:zinc ion binding; C:intracellular	139.215	7.12117	6.90535e-10	1.979	0.911	1.38	0.028	0	0	1.011	0.937	0.102
comp181821_c0_seq3	s-adenosylmethionine synthetase isoform type-1	P:S-adenosylmethionine biosynthetic process; F:methionine adenosyltransferase activity; F:ATP binding	137.049	7.09854	0.000236369	3.258	1.071	4.613	0.041	0.028	0.012	3.058	3.619	7.735
comp184966_c1_seq31	kinesin light chain 3	-	118.204	6.88514	0.000583418	2.567	1.053	1.824	0	0.014	0.035	0.295	1.303	0.238
comp187673_c3_seq15	clathrin interactor 1 isoform x1	-	113.934	6.83206	1.01769e-06	4.069	4.767	1.508	0	0.083	0	6.018	1.047	3.923
comp176505_c1_seq9	transposase	-	111.585	6.802	0.000923578	3.854	23.596	26.596	0.041	0.346	0.093	0.179	0.017	0.195
comp186665_c0_seq1	thrombospondin- partial	F:protein binding	106.896	6.74006	9.36364e-12	14.13	22.489	13.534	0.096	0.207	0.14	2.906	3.21	2.089
comp186077_c0_seq5	somatomedin-b and thrombospondin type-1 domain-containing	-	103.442	6.69268	2.56182e-08	1.868	2.678	2.533	0	0	0.058	5.276	0	4.254
comp186332_c0_seq12	protein flp	F:nucleic acid binding; F:zinc ion binding; C:intracellular	100.99	6.65807	2.90806e-09	2.448	2.161	4.525	0.096	0	0	1.502	2.486	0.807
comp181960_c0_seq6	dual specificity tyrosine-phosphorylation-regulated kinase 1a	F:non-membrane spanning protein tyrosine kinase activity; F:protein self-association; P:protein autophosphorylation; P:peptidyl-tyrosine phosphorylation; C:nuclear speck; P:nervous system development; F:protein serine/threonine/tyrosine kinase activity; F:ATP binding; F:protein serine/threonine kinase activity; P:serine family amino acid metabolic process	94.0393	6.55519	0.000982701	4.101	2.411	9.227	0	0.166	0	1.994	2.41	3.354
comp164838_c0_seq2	hypothetical protein CGI_10012109 [Crassostrea gigas]	C:integral to membrane	79.1597	6.30669	4.22791e-05	1.16	3.41	3.637	0	0	0.093	1.484	0.8	1.953
comp190000_c2_seq7	tbc1 domain family member 2b	F:Rab GTPase activator activity; P:regulation of Rab GTPase activity	76.0081	6.24808	1.80959e-07	1.804	3.705	3.933	0.124	0	0	2.531	2.895	3.592
comp191260_c2_seq5	nuclease harbi1	-	74.8085	6.22513	7.38664e-09	2.766	1.661	2.366	0	0.083	0	0	0	0
comp182953_c0_seq5	signal recognition particle receptor subunit alpha-like	F:GTP binding; P:SRP-dependent cotranslational protein targeting to membrane; F:GTPase activity; P:GTP catabolic process; C:signal recognition particle receptor complex; F:signal recognition particle binding	73.0405	6.19062	7.26907e-10	11.404	11.803	9.759	0	0.207	0.233	8.701	8.344	6.411
comp186077_c0_seq3	somatomedin-b and thrombospondin type-1 domain-containing	F:scavenger receptor activity; P:immune response; F:polysaccharide binding	71.3307	6.15645	1.79668e-08	2.297	3.152	1.488	0.083	0	0.012	1.18	5.254	5.069
comp192537_c0_seq4	nucleolar and coiled-body phosphoprotein 1-like isoform x3	-	71.0562	6.15089	6.0212e-07	1.717	2.768	4.14	0	0	0.128	4.167	6.633	3.889
comp190673_c0_seq1	nuclear pore complex protein nup205	-	65.4743	6.03286	0.000291249	2.225	1.928	5.303	0.151	0	0	3.121	3.551	3.812
comp189132_c2_seq8	nucleobindin-2-like isoform x3	F:calcium ion binding	64.6614	6.01483	1.94046e-06	3.115	1.67	3.273	0	0	0.116	3.962	2.052	2.216
comp186479_c0_seq1	transcription elongation factor b polypeptide 2-like	F:protein binding	64.2928	6.00659	2.90806e-09	10.387	11.321	18	0.371	0	0.233	6.671	10.575	13
comp180591_c0_seq10	hypothetical protein LOTGIDRAFT_192974, partial [Lottia gigantea]	C:integral to membrane; P:sulfate transport; F:secondary active sulfate transmembrane transporter activity; P:transmembrane transport	62.7306	5.9711	5.60513e-10	7.621	11.472	5.914	0.206	0.18	0	10.803	6.931	7.965
comp191868_c1_seq1	matrix metalloproteinase-19	-	59.121	5.8856	0.000118451	3.346	8.017	11.297	0.055	0.097	0.221	0.268	0.366	0.306
comp189132_c2_seq2	nucleobindin-2-like isoform x3	F:calcium ion binding	56.7651	5.82693	0.000325377	1.486	0.866	1.094	0	0	0.047	5.813	0.187	2.59
comp183554_c0_seq11	serine arginine-rich splicing factor 10-like	-	56.5602	5.82171	1.07125e-09	14.011	11.187	13.593	0.344	0.111	0.233	19.343	13.138	12.864
comp192701_c1_seq10	melanoma inhibitory activity protein 3	F:protein binding	56.4365	5.81856	5.40834e-05	1.844	2.241	4.722	0	0.152	0	3.47	2.887	4.517
comp187921_c1_seq5	solute carrier family 12 member 2	F:cation:chloride symporter activity; P:ion transport; C:integral to membrane; P:transmembrane transport	55.4813	5.79393	0.000569846	3.695	2.491	0.936	0	0.124	0	10.105	9.724	5.247
comp187324_c1_seq13	limbic system-associated membrane isoform x5	F:protein binding	52.8299	5.72328	4.72316e-05	2.813	7.151	9.621	0	0.359	0	2.62	0.477	1.452
comp181821_c0_seq6	s-adenosylmethionine synthetase isoform type-1	F:methionine adenosyltransferase activity; P:S-adenosylmethionine biosynthetic process; F:ATP binding	49.5484	5.63077	2.14563e-06	1.192	3.107	2.021	0.028	0.083	0	8.424	2.546	1.537
comp190222_c0_seq3	perlucin-like protein flags: precursor	F:binding; F:carbohydrate binding; C:extracellular region; P:biological_process; C:cellular_component	49.1155	5.61811	0.000752928	8.027	8.365	20.385	0	0.401	0.349	1.932	0.272	3.006
comp184516_c0_seq1	transcription elongation	-	47.3464	5.56518	1.32204e-08	5.809	7.785	11.642	0.358	0	0.163	9.032	7.246	10.682
comp189553_c2_seq8	zinc transporter zip14	C:membrane; P:transmembrane transport; F:metal ion transmembrane transporter activity; P:metal ion transport	47.2823	5.56323	1.17378e-06	2.519	1.286	3.036	0	0.069	0.081	2.03	3.738	0.611
comp180950_c0_seq5	lysosomal protective protein precursor	P:proteolysis; F:serine-type carboxypeptidase activity	47.1118	5.55802	7.19572e-09	8.201	5.812	6.674	0.426	0	0	4.775	4.658	1.418
comp187673_c3_seq19	clathrin interactor 1 isoform x1	-	44.4168	5.47304	9.28842e-07	1.518	1.295	1.242	0	0.097	0	3.666	0.588	1.766
comp189015_c0_seq1	dihydrolipoyllysine-residue acetyltransferase component of pyruvate dehydrogenase mitochondrial-like isoform x2	P:pyruvate metabolic process; C:pyruvate dehydrogenase complex; F:dihydrolipoyllysine-residue acetyltransferase activity	43.9909	5.45913	1.4809e-07	7.78	13.606	18.739	0.248	0.249	0.396	15.247	12.389	13.119
comp188098_c0_seq1	cyclin-dependent kinase 12-like isoform x4	P:protein phosphorylation; F:ATP binding; F:protein serine/threonine kinase activity	41.2661	5.36688	7.34156e-09	4.013	5.866	5.836	0	0.359	0	6.144	3.244	3.286
comp187082_c1_seq3	von willebrand factor type egf and pentraxin domain-containing protein 1	F:chitin binding; P:chitin metabolic process; C:extracellular region	40.5093	5.34018	1.16571e-08	21.735	21.775	35.98	0.385	0.926	0.617	19.28	43.23	17.559
comp167083_c0_seq1	epithelial membrane protein 2	C:integral to membrane	40.2333	5.33032	0.000214763	7.081	4.401	12.558	0.289	0.166	0.128	0.143	0.485	0.238
comp186665_c0_seq4	thrombospondin- partial	F:protein binding	38.0365	5.24931	1.69566e-08	12.032	8.517	14.609	0.371	0.387	0.151	4.936	2.256	1.24
comp178475_c2_seq3	uncharacterized protein loc100374815	-	36.1577	5.17623	1.5161e-07	3.091	5.41	3.194	0	0.318	0	3.032	4.496	4.059
comp186043_c0_seq2	adp-ribosylation factor	C:intracellular; F:GTP binding; P:small GTPase mediated signal transduction	35.2955	5.14141	6.59409e-05	20.194	30.328	52.136	0	1.327	1.489	26.407	22.564	41.98
comp184492_c1_seq3	ankyrin repeat domain-containing protein 57	F:protein binding	35.082	5.13266	0.000603626	0.954	2.303	3.046	0.083	0	0.07	0.805	1.124	3.829
comp191417_c1_seq1	deleted in malignant brain tumors 1 protein	F:scavenger receptor activity; C:membrane	33.2159	5.0538	4.25974e-06	2.734	1.714	1.902	0	0.138	0.047	3.112	2.384	1.35
comp192366_c0_seq1	thioester-containing protein-c	P:negative regulation of endopeptidase activity; C:extracellular space; C:extracellular region; F:endopeptidase inhibitor activity	32.5448	5.02435	2.62586e-07	7.351	10.062	12.411	0	0.608	0.291	13.056	11.265	13.416
comp192222_c0_seq7	uncharacterized protein loc100889850	F:RNA binding; P:RNA-dependent DNA replication; F:endonuclease activity; F:RNA-directed DNA polymerase activity	29.0328	4.85961	3.22788e-06	6.111	4.803	2.494	0.44	0	0	0.429	4.087	3.014
comp176100_c1_seq4	ap-5 complex subunit mu-1-like	C:clathrin adaptor complex; P:vesicle-mediated transport; P:intracellular protein transport	28.8527	4.85063	0.000177362	2.678	3.464	5.964	0.028	0.055	0.337	0.93	1.141	2.488
comp191316_c2_seq1	g-protein coupled receptor 64-like	-	28.1325	4.81416	1.96163e-06	5.332	2.616	3.085	0.083	0.207	0.093	6	5.986	4.789
comp181960_c0_seq4	serine threonine-protein kinase	F:protein serine/threonine/tyrosine kinase activity; F:ATP binding; P:protein phosphorylation; F:protein serine/threonine kinase activity; P:serine family amino acid metabolic process	27.7996	4.79699	4.65146e-07	10.713	5.607	13.357	0	1.037	0	6.412	6.037	8.245
comp185122_c1_seq7	rho gtpase-activating protein 24	C:intracellular part; P:signal transduction	27.1396	4.76233	6.13552e-05	1.478	2.625	3.421	0	0	0.279	0.698	1.865	2.632
comp180950_c0_seq2	lysosomal protective protein precursor	F:serine-type carboxypeptidase activity; P:proteolysis	26.9204	4.75063	5.21684e-07	5.356	3.098	5.974	0.523	0	0	1.297	1.132	0.569
comp180841_c2_seq3	predicted protein [Nematostella vectensis]	-	26.9006	4.74957	0.000300924	17.07	34.426	53.595	1.086	2.364	0.337	76.342	101.173	69.482
comp185090_c0_seq10	tyrosine-protein kinase ryk	F:frizzled binding; P:Wnt receptor signaling pathway; C:membrane fraction; F:protein tyrosine kinase activity; P:commissural neuron axon guidance; C:cytoplasm; F:Wnt-activated receptor activity; P:negative chemotaxis; P:skeletal system morphogenesis; C:plasma membrane; F:Wnt-protein binding; C:nucleus; P:corpus callosum development; P:negative regulation of axon extension involved in axon guidanc…	26.2755	4.71565	1.82999e-05	1.621	2.607	1.962	0	0.166	0.058	3.058	2.282	1.893
comp93954_c0_seq1	extracellular matrix protein 2 isoform x1	F:protein binding	25.9256	4.69631	0.0001798	7.383	21.231	17.497	0.619	0.581	0.524	11.205	6.948	7.71
comp188753_c5_seq1	cartilage matrix protein	F:chitin binding; P:chitin metabolic process; C:extracellular region	25.7998	4.68929	1.03167e-05	782.827	331.001	824.56	25.728	28.008	20.126	143.447	103.412	51.948
comp175454_c0_seq1	protein ssuh2 homolog	F:unfolded protein binding; F:heat shock protein binding	25.7087	4.68418	0.000509533	3.783	7.865	12.095	0.261	0.65	0	7.02	1.873	1.545
comp181366_c1_seq1	tyrosinase-like protein tyr-3	-	25.1392	4.65187	0.00044189	21.139	11.276	8.29	0.193	1.092	0.302	9.944	13.462	10.155
comp183426_c1_seq2	dbh-like monooxygenase protein 1-like protein	F:copper ion binding; P:carbohydrate catabolic process; F:carbohydrate binding; P:catecholamine metabolic process; P:oxidation-reduction process; F:dopamine beta-monooxygenase activity; F:catalytic activity; F:oxidoreductase activity, acting on paired donors, with incorporation or reduction of molecular oxygen, reduced ascorbate as one donor, and incorporation of one atom of oxygen; F:monooxygena…	24.8476	4.63504	2.15132e-06	11.269	8.321	8.142	0.096	0.581	0.419	10.257	8.081	5.256
comp191147_c0_seq62	inhibitor of apoptosis	-	24.5672	4.61866	0.000260554	30.604	13.472	34.255	0	0	3.129	12.063	0	76.037
comp159303_c0_seq2	hypothetical protein CGI_10013225 [Crassostrea gigas]	-	24.3955	4.60855	0.000357377	1.995	3.053	5.284	0.124	0.166	0.116	2.969	2.342	2.794
comp180077_c0_seq5	farnesyl pyrophosphate synthase-like	P:isoprenoid biosynthetic process	24.3526	4.606	0.000987912	1.303	2.428	1.193	0	0	0.209	1.887	2.393	2.624
comp191260_c2_seq6	nuclease harbi1	-	24.0178	4.58603	2.08039e-07	9.274	7.562	13.899	0	1.244	0	0	0	4.645
comp184925_c3_seq2	pantetheinase isoform x5	P:nitrogen compound metabolic process; F:hydrolase activity, acting on carbon-nitrogen (but not peptide) bonds, in linear amides	23.7484	4.56976	1.3151e-05	30.31	73.485	42.92	0	5.53	0.43	14.943	18.724	9.773
comp186389_c1_seq8	tripartite motif-containing protein 56	F:zinc ion binding; C:intracellular; F:protein binding	23.5794	4.55946	1.09895e-05	3.679	3.393	3.549	0.11	0.055	0.268	5.723	5.398	2.751
comp169486_c0_seq1	lysyl oxidase-like protein 2	C:membrane; F:scavenger receptor activity; F:copper ion binding; F:oxidoreductase activity, acting on the CH-NH2 group of donors, oxygen as acceptor; P:oxidation-reduction process	22.5124	4.49265	0.000162269	20.408	61.415	51.249	1.114	2.723	1.92	6.537	13.377	6.665
comp191416_c0_seq4	thioester-containing protein-e	C:extracellular space	22.3755	4.48385	0.000126672	10.355	16.347	26.734	0.344	1.41	0.593	7.422	15.795	7.812
comp189919_c1_seq4	alpha macroglobulin	C:extracellular space; F:endopeptidase inhibitor activity	21.8956	4.45257	7.40059e-05	52.824	66.789	122.903	3.149	5.281	2.373	1.86	14.407	28.793
comp192650_c1_seq4	multiple epidermal growth factor-like domains 6	F:protein binding	21.8529	4.44975	0.000103469	2.321	1.42	2.317	0	0	0.279	4.543	3.857	2.242
comp177212_c0_seq6	sh3 and px domain-containing protein 2b- partial	F:phosphatidylinositol-5-phosphate binding; P:eye development; F:SH2 domain binding; P:protein localization to membrane; P:positive regulation of fat cell differentiation; F:phosphatidylinositol-4-phosphate binding; P:extracellular matrix disassembly; P:podosome assembly; P:superoxide metabolic process; C:podosome; P:heart development; F:phosphatidylinositol-3-phosphate binding; P:adipose tissue …	21.8453	4.44925	0.000589887	1.637	2.366	3.884	0	0	0.349	1.815	0.775	2.828
comp190604_c1_seq1	ceruloplasmin precursor	F:copper ion binding; P:copper ion transport; P:cellular iron ion homeostasis; F:ferroxidase activity	21.7844	4.44522	7.02463e-05	2.821	2.946	2.277	0.055	0.18	0.128	5.67	4.521	3.812
comp176753_c0_seq16	regulator of nonsense transcripts 3b-like isoform x2	F:nucleotide binding	21.5544	4.42991	0.000321203	1.677	2.33	2.75	0.096	0.124	0.093	1.091	2.112	4.619
comp185407_c0_seq1	tyrosinase-like protein tyr-3	-	20.9599	4.38956	9.74421e-06	8.265	7.187	6.585	0.028	0.498	0.5	25.674	14.092	24.488
comp182038_c5_seq3	solute carrier 39 (zinc transporter) member 7	P:transmembrane transport; P:metal ion transport; F:metal ion transmembrane transporter activity; C:membrane	20.4819	4.35628	0.000171681	1.852	1.223	1.114	0	0.194	0	0.241	0.962	2.106
comp185795_c0_seq7	collagen alpha-1 chain	C:collagen	20.4729	4.35564	1.39036e-05	8.917	9.544	8.063	0.179	0.47	0.617	16.803	10.448	24.573
comp189181_c1_seq7	trimeric intracellular cation channel type b	F:cation channel activity; C:membrane; P:monovalent inorganic cation transport	20.1436	4.33225	0.000452917	0.977	0.687	1.222	0	0.152	0	2.71	3.687	1.537
comp191437_c1_seq4	focal adhesion kinase 1	P:protein phosphorylation; C:cytoskeleton; F:signal transducer activity; F:protein tyrosine kinase activity; F:ATP binding; C:focal adhesion; P:signal complex assembly	19.6629	4.2974	0.000685222	2.066	1.67	2.445	0.275	0	0.012	1.27	0.673	0.866
comp185937_c0_seq5	5 -nucleotidase 2 3 -cyclic phosphodiesterase and related esterases-like partial	F:chitin binding; P:chitin metabolic process; F:transferase activity; C:extracellular region	19.5151	4.28652	3.1253e-06	33.012	27.953	26.536	1.196	2.06	1.14	20.639	24.531	16.574
comp190784_c1_seq2	uncharacterized protein loc101730528	-	19.4016	4.2781	0.000132442	2.869	2.411	3.322	0	0.152	0.279	8.504	9.613	15.335
comp191121_c0_seq3	neuferricin-like isoform x1	P:nervous system development; F:heme binding; C:extracellular region	18.8446	4.23608	0.000405157	1.216	3.062	2.809	0	0.373	0	1.511	2.231	4.322
comp185455_c0_seq2	protein fam107b-like	-	18.8097	4.23341	6.02971e-05	1.597	2.955	3.381	0.234	0.111	0.07	0.662	0.46	0.696
comp142858_c0_seq1	epidermal growth factor-like protein 8-like	F:protein binding; F:calcium ion binding	18.4846	4.20825	0.000368397	10.435	29.007	30.203	0.811	1.604	1.256	10.141	8.745	20.888
comp186555_c0_seq4	ankyrin isoform x	F:protein binding	18.1891	4.185	0.000223598	2.289	2.902	5.234	0	0.525	0.058	6.385	4.853	9.077
comp189234_c1_seq21	rho gtpase-activating protein 15-like isoform x3	P:signal transduction; C:intracellular	17.9957	4.16958	2.61143e-05	2.821	3.759	5.333	0.179	0.235	0.233	0.662	0.664	1.477
comp187218_c0_seq3	discoidin domain-containing receptor 2	P:protein phosphorylation; F:protein tyrosine kinase activity; P:cell adhesion; F:ATP binding	17.8499	4.15785	0.000501809	2.162	2.5	3.421	0	0	0.442	2.906	2.963	2.666
comp191307_c0_seq6	sun domain-containing protein 1-like isoform x2	-	17.8224	4.15562	3.87941e-06	3.012	5.785	6.457	0	0.829	0	2.611	3.491	4.398
comp190375_c0_seq4	atp-binding cassette sub-family e member 1	F:ATPase activity; F:iron-sulfur cluster binding; F:electron carrier activity; P:ATP catabolic process; F:ATP binding; P:electron transport	17.4643	4.12633	1.53849e-05	6.421	9.312	12.894	0.701	0.263	0.628	7.351	13.181	8.805
comp184660_c1_seq1	mycocerosic acid synthase	P:metabolic process; F:binding; F:catalytic activity	17.4356	4.12396	0.00060736	10.355	30.792	29.72	1.224	1.396	1.338	1.154	0.673	2.445
comp185874_c2_seq17	apoptosis regulatory protein siva	-	17.3878	4.12	1.02908e-05	12.183	12.499	11.04	0	1.548	0.465	0.107	0.443	0.28
comp191087_c0_seq5	helicase domino-like isoform x2	F:helicase activity; F:ATP binding; F:DNA binding	17.3768	4.11909	7.10366e-06	4.299	5.142	5.146	0.454	0.18	0.175	4.757	5.398	4.195
comp168843_c0_seq8	rap guanine nucleotide exchange factor 6-like isoform x8	F:protein binding; F:guanyl-nucleotide exchange factor activity; P:regulation of small GTPase mediated signal transduction; C:cytoskeleton	17.0079	4.08814	6.15944e-05	2.146	2.768	2.701	0.44	0	0	1.109	1.098	1.401
comp182612_c1_seq1	ferric-chelate reductase 1	C:integral to membrane	16.7245	4.06389	0.000100843	1.971	2.875	2.405	0	0.304	0.116	6.018	5.56	4.458
comp172897_c1_seq2	mediator of rna polymerase ii transcription subunit 16	F:protein binding	16.5583	4.04948	0.000139647	2.861	3.509	6.141	0.619	0	0.14	3.371	1.524	3.108
comp188053_c2_seq12	predicted protein [Nematostella vectensis]	P:actin cytoskeleton organization; F:actin binding	16.5504	4.04879	0.000268407	2.654	6.624	5.54	0.509	0.346	0.105	4.31	3.815	5.069
comp189381_c0_seq1	toll-like receptor 1	F:protein binding	16.461	4.04098	8.15795e-06	13.152	12.329	23.796	0.949	1.382	0.593	4.534	5.679	3.643
comp192528_c0_seq9	histone-lysine n-methyltransferase setd2	P:tissue development; F:protein binding; P:embryonic organ development; P:chordate embryonic development; P:blood vessel morphogenesis; P:embryonic morphogenesis; C:nucleus; F:histone-lysine N-methyltransferase activity; P:regulation of transcription, DNA-dependent; C:chromosome; P:histone lysine methylation	16.4603	4.04092	2.05824e-05	7.645	9.16	10.863	0.633	0.359	0.651	6.743	5.543	6.716
comp189961_c0_seq12	n-acetylated-alpha-linked acidic dipeptidase 2	F:peptidase activity; P:proteolysis	16.3247	4.02899	1.09895e-05	7.248	4.437	5.303	0	1.009	0	1.189	9.383	0
comp189082_c0_seq24	integrin alpha 4	P:cell-cell adhesion; P:organ development; C:integrin complex	16.2335	4.0209	4.11052e-06	5.857	10.571	10.321	0	1.59	0	0.018	1.584	5.434
comp186563_c0_seq6	bile salt-activated lipase-like	F:hydrolase activity	15.9499	3.99548	5.32184e-06	27.91	24.855	28.961	2.283	2.71	0.012	19.709	7.885	7.863
comp176879_c0_seq8	c-type mannose receptor 2	F:binding; F:carbohydrate binding	15.8466	3.9861	0.000424278	4.037	2.669	4.042	0	0.664	0	1.395	0.851	0.959
comp162388_c0_seq5	far upstream element-binding protein 3	-	15.7145	3.97403	4.22097e-05	2.535	2.803	4.84	0	0.387	0.244	2.468	1.967	3.728
comp185978_c0_seq3	bicaudal d-like protein 2	P:transport; C:Golgi apparatus	15.6872	3.97152	0.000800313	1.82	1.955	2.011	0	0	0.361	4.149	2.682	3.261
comp182203_c1_seq3	hypothetical protein LOTGIDRAFT_161572 [Lottia gigantea]	-	15.5059	3.95474	0.000499925	4.84	6.41	5.638	0	0	1.07	5.097	1.958	3.651
comp174405_c0_seq3	phosducin-like protein 3-like	-	15.2899	3.9345	2.18653e-05	7.709	12.079	8.083	1.018	0.76	0	3.488	1.975	2.802
comp184512_c0_seq2	e3 ubiquitin-protein ligase march6	F:zinc ion binding	15.0013	3.90701	0.000684988	2.495	3.455	3.49	0	0	0.617	1.78	0	3.193
comp191172_c0_seq6	Supervillin [Crassostrea gigas]	-	14.9219	3.89936	9.42292e-05	4.419	5.776	3.026	0.234	0.221	0.407	5.151	5.109	4.891
comp191416_c1_seq2	thioester-containing protein-a	F:endopeptidase inhibitor activity; C:extracellular space	14.8238	3.88985	1.52367e-05	64.093	41.907	69.712	1.733	7.617	2.222	36.727	50.212	26.636
comp169941_c0_seq5	dna repair protein xrcc4	P:double-strand break repair; P:DNA recombination; C:nucleus; F:DNA binding	14.3959	3.84759	0.000193515	19.343	36.649	29.76	1.031	0.636	4.188	28.24	21.313	12.618
comp191172_c0_seq7	Supervillin [Crassostrea gigas]	-	14.0952	3.81713	5.02469e-05	17.309	15.642	27.138	1.238	1.327	1.629	12.859	15.454	13.603
comp180860_c0_seq1	tpa_exp: polyprotein	F:nucleic acid binding	14.0457	3.81205	0.000666964	5.523	5.071	11.228	1.004	0.346	0.163	20.8	25.28	37.819
comp170737_c0_seq2	uncharacterized protein loc101855139	F:growth factor activity	14.0103	3.80841	0.000118451	3.815	7.312	7.482	0.798	0.166	0.326	3.577	3.755	2.403
comp180408_c0_seq16	pdz and lim domain protein 5	F:protein binding	13.8826	3.7952	0.00019261	4.697	5.991	10.538	1.361	0.097	0.035	1.019	0.349	0.459
comp187763_c1_seq11	potassium voltage-gated channel protein shaw	P:potassium ion transport; C:voltage-gated potassium channel complex; F:voltage-gated potassium channel activity; P:transmembrane transport	13.7892	3.78547	0.000214763	4.005	4.821	2.277	0.22	0.387	0.186	3.541	2.64	2.284
comp182953_c0_seq4	signal recognition particle receptor subunit alpha homolog	F:GTP binding; P:SRP-dependent cotranslational protein targeting to membrane; P:GTP catabolic process; F:signal recognition particle binding; F:GTPase activity; C:signal recognition particle receptor complex	13.7819	3.78471	0.000573428	14.853	11.874	6.141	0	0.733	1.617	13.253	9.222	3.057
comp185789_c0_seq4	integrin alpha-ps	P:cell adhesion; C:integrin complex	13.7264	3.77888	8.41544e-05	3.679	4.937	3.411	0.344	0.29	0.209	3.997	1.797	2.632
comp172728_c0_seq1	uncharacterized protein loc101846043	F:binding; P:cell adhesion	13.6365	3.76941	2.94895e-05	439.346	329.849	674.489	29.619	50.928	22.965	172.689	148.404	40.638
comp192546_c5_seq4	immunoglobulin i-set domain protein	P:protein phosphorylation; F:ATP binding; F:protein binding; F:protein serine/threonine kinase activity	13.1927	3.72167	0.000111328	4.887	8.856	7.255	0.66	0.194	0.71	12.528	11.776	16.175
comp190448_c0_seq1	protein prrc2c-like isoform x3	-	13.1192	3.71361	0.000369009	8.861	4.187	10.577	0	1.203	0.57	2.781	2.248	4.899
comp177186_c1_seq2	g protein coupled receptor partial	C:integral to membrane; P:cell surface receptor signaling pathway; F:transmembrane signaling receptor activity	13.0374	3.70458	0.000769359	3.544	2.678	6.398	0.248	0.664	0	0.572	0.588	0.238
comp185978_c0_seq6	bicaudal d-like protein 2	C:Golgi apparatus; P:transport	13.0196	3.70262	0.000773823	8.869	13.124	12.775	0	0	2.641	14.299	15.982	13.271
comp187449_c0_seq2	fizzy-like protein	F:protein binding	12.9675	3.69683	0.000548565	7.717	8.705	11.228	0	0.359	1.757	11.437	9.332	12.244
comp179152_c3_seq4	hypothetical protein LOTGIDRAFT_67588, partial [Lottia gigantea]	-	12.9176	3.69127	0.000939345	2.837	3.259	6.299	0.303	0.346	0.291	1.1	1.064	0.475
comp189913_c0_seq2	cell death abnormality protein 1-like	F:protein binding	12.9067	3.69005	0.000441145	3.393	2.5	3.706	0.22	0.221	0.302	2.075	3.065	1.834
comp191416_c0_seq5	thioester-containing protein-e	C:extracellular space	12.8874	3.68789	4.71399e-05	63.616	41.657	66.962	4.304	6.138	2.664	24.86	30.381	19.113
comp164651_c0_seq2	nuclease mitochondrial	F:metal ion binding; F:nucleic acid binding; F:hydrolase activity	12.798	3.67784	0.000811598	5.579	4.687	5.924	0	1.258	0	5.41	4.836	6.283
comp161876_c0_seq3	uncharacterized protein loc100372473	-	12.722	3.66925	5.89885e-05	290.172	249.025	223.726	10.464	34.243	13.856	260.415	150.507	150.359
comp186099_c0_seq1	heat repeat-containing protein 7a	F:binding	12.6269	3.65843	9.962e-05	11.96	17.267	21.933	1.196	1.452	1.315	2.218	4.453	3.991
comp178423_c3_seq1	ig-like c2-type domain-containing (immunogloblin)	F:protein binding	12.5998	3.65533	0.00014924	6.08	3	4.002	0.481	0.346	0.186	1.574	1.141	4.407
comp192565_c0_seq10	nicastrin-like protein	C:integral to membrane; P:protein processing	12.5986	3.65519	0.000157486	1.287	2.982	2.967	0	0.429	0.128	2.37	2.239	3.456
comp192079_c2_seq6	regulator of nonsense transcripts 1	-	12.5325	3.6476	0.000236369	11.531	8.937	9.069	0.151	1.106	1.047	18.654	0	11.565
comp184975_c0_seq10	integrin beta-1-like	F:protein binding; C:membrane; F:receptor activity; P:multicellular organismal development	12.4413	3.63706	5.29774e-05	9.449	14.535	21.746	1.939	1.134	0.5	3.845	2.818	5.307
comp189919_c1_seq2	alpha macroglobulin	F:endopeptidase inhibitor activity; C:extracellular space	12.3782	3.62973	4.71399e-05	16.744	18.865	31.938	1.953	2.447	0.942	0.465	4.36	8.185
comp192446_c0_seq4	orexin receptor type 2	C:integral to membrane; P:G-protein coupled receptor signaling pathway; F:neuropeptide Y receptor activity	12.3652	3.62822	0.0001663	9.457	15.66	9.907	0.825	0.871	1.059	8.612	4.794	6.538
comp190784_c1_seq3	uncharacterized protein loc101730528	-	12.1676	3.60497	0.000131101	11.237	21.909	17.497	2.2	0.608	1.256	30.235	34.391	38.855
comp191087_c0_seq1	helicase domino-like isoform x2	F:ATP binding; F:helicase activity; F:DNA binding	12.1476	3.6026	0.000182282	0.898	2.196	1.705	0.11	0.18	0.093	0.617	1.558	1.027
comp181432_c3_seq2	low-density lipoprotein receptor-related protein 12	-	12.1429	3.60204	0.000223598	14.178	13.133	27.404	2.833	1.576	0	4.48	9.358	6.572
comp191589_c0_seq9	rna binding protein fox-1 homolog 2-like isoform x6	F:nucleic acid binding; F:nucleotide binding	12.1021	3.59719	0.000824383	4.784	5.821	5.303	0.206	0	1.082	1.422	0.026	0.62
comp186327_c0_seq3	endophilin-b1-like isoform 1	C:Golgi apparatus; F:protein binding; C:organelle membrane; P:cellular process; C:intracellular organelle part; C:mitochondrion	12.0898	3.59572	0.000370373	0.834	2.169	1.518	0.371	0	0	4.525	1.958	3.702
comp181390_c1_seq1	cytochrome p450 1a1	-	12.0775	3.59424	5.12679e-05	237.808	159.336	318.929	22.386	26.017	9.609	17.679	29.674	5.443
comp156591_c1_seq1	Heart- and neural crest derivatives-expressed protein 2 [Crassostrea gigas]	F:protein dimerization activity	12.0092	3.58607	0.000153971	5.921	8.24	4.889	0.564	0.76	0.221	2.888	1.933	1.537
comp189547_c1_seq5	uncharacterized protein loc101861321 isoform x3	-	11.9941	3.58425	0.000997682	10.196	4.812	12.253	0	1.12	1.128	2.584	0.026	1.342
comp171381_c0_seq13	carbonic anhydrase	-	11.9339	3.57699	0.000953001	3.338	6.866	9.01	0.55	0.664	0.337	10.186	8.864	6.869
comp180332_c1_seq1	ferric-chelate reductase 1-like	-	11.8384	3.5654	7.0908e-05	17.492	15.945	19.212	2.379	1.369	0.593	9.703	5.858	5.944
comp187462_c1_seq6	chorion peroxidase	P:oxidation-reduction process; F:heme binding; P:response to oxidative stress; F:peroxidase activity	11.8255	3.56383	0.000162269	14.758	9.544	11.908	1.031	1.147	0.826	12.198	10.235	16.795
comp175460_c0_seq1	neurogenic locus notch	P:cell differentiation; F:calcium ion binding; F:protein binding; C:integral to membrane; P:Notch signaling pathway; P:multicellular organismal development	11.7321	3.55239	0.000176476	11.325	13.392	18.394	1.238	1.009	1.35	6.412	7.289	7.769
comp178612_c0_seq2	cd82 antigen	C:integral to membrane	11.4843	3.52159	9.82213e-05	31.613	37.658	57.075	4.785	3.857	2.094	10.445	9.554	14.248
comp179365_c0_seq8	insulin-related peptide receptor	P:protein phosphorylation; C:membrane; F:protein binding; F:ATP binding; F:transmembrane receptor protein tyrosine kinase activity; P:transmembrane receptor protein tyrosine kinase signaling pathway; F:scavenger receptor activity	11.48	3.52105	0.000174397	3.06	3.598	4.13	0.371	0.332	0.198	2.611	2.631	3.354
comp165285_c0_seq7	macrophage-expressed gene 1	-	11.4523	3.51756	0.000800313	0.938	2.205	1.557	0.124	0.276	0	2.155	1.209	1.18
comp191554_c0_seq31	importin subunit beta-1	F:protein binding	11.4097	3.51219	0.000351173	3.799	3	5.974	0.275	0.318	0.512	6.743	4.513	6.173
comp179976_c0_seq1	hypothetical protein LOTGIDRAFT_232036 [Lottia gigantea]	F:polysaccharide binding; F:scavenger receptor activity; C:membrane; P:immune response	11.359	3.50576	0.000121138	51.314	74.771	99.985	4.125	10.258	5.014	27.033	35.711	36.163
comp183904_c1_seq2	golgin subfamily a member 7	-	11.3132	3.49993	0.000845681	2.575	5.348	4.761	0.481	0.373	0.198	3.273	3.312	3.142
comp185983_c1_seq4	uncharacterized protein loc101847836	-	11.2369	3.49017	0.000652506	3.823	2.134	3.963	0.33	0.332	0.186	19.62	2.418	0.56
comp190534_c0_seq20	leucine-rich repeat-containing protein 40	F:protein binding	11.0796	3.46983	4.57702e-05	92.663	145.846	167.43	5.267	29.929	0.244	0.376	0.307	0
comp165267_c0_seq3	von willebrand factor type egf and pentraxin domain-containing protein 1-like	F:ATP binding; F:protein kinase activity; F:nucleotide binding; P:protein phosphorylation; F:protein tyrosine kinase activity; F:transferase activity, transferring phosphorus-containing groups	11.0497	3.46594	0.000208543	276.391	278.853	341.513	10.904	48.039	20.347	257.812	153.036	118.535
comp190312_c1_seq3	protein lin-12	P:cellular process; P:multicellular organismal development; C:membrane	11.0475	3.46565	0.00027426	11.547	14.392	17.004	0.811	1.7	1.291	9.166	10.976	28.589
comp173209_c0_seq5	zygotic dna replication licensing factor mcm3-like	F:DNA binding; F:ATP binding; P:DNA replication initiation; F:DNA helicase activity; C:nucleus; C:MCM complex	11.0365	3.46421	0.000283767	3.465	1.536	2.524	0.66	0	0	3.014	2.708	1.766
comp189381_c1_seq2	cell surface receptor tollo	C:cell part; P:signal transduction; F:protein binding	10.884	3.44414	0.000220869	21.227	24.802	39.607	1.966	3.47	2.269	9.095	11.784	6.037
comp192677_c2_seq22	hypothetical protein CAPTEDRAFT_182829 [Capitella teleta]	-	10.7273	3.42322	0.000412912	6.914	7.553	7.59	0.55	0.816	0.651	0	12.687	2.114
comp184925_c3_seq1	pantetheinase isoform x5	P:nitrogen compound metabolic process; F:hydrolase activity, acting on carbon-nitrogen (but not peptide) bonds, in linear amides	10.7196	3.42218	0.000378513	19.923	21.489	34.817	4.111	0	2.885	2.835	4.138	14.554
comp176804_c1_seq2	aldose 1-epimerase	P:chitin metabolic process; F:chitin binding; C:extracellular region	10.6502	3.4128	0.000380547	76.983	117.741	122.509	5.899	10.603	12.646	293.01	232.479	206.349
comp182518_c1_seq3	protein slit	F:calcium ion binding; F:protein binding	10.5996	3.40594	0.000986554	2.774	1.991	2.011	0.275	0.138	0.209	3.962	3.074	3.566
comp186389_c1_seq4	tripartite motif-containing protein 56	F:zinc ion binding; C:intracellular; F:protein binding	10.5891	3.40451	0.00014051	5.984	3.982	5.077	0.701	0.691	0	6.913	8.489	5.332
comp181059_c0_seq1	myc box-dependent-interacting protein 1-like isoform 3	F:protein binding; C:cytoplasm	10.578	3.403	0.00016979	6.215	5.571	4.16	0	1.465	0	4.74	4.411	5.604
comp176844_c0_seq3	zinc finger protein 1	F:sequence-specific DNA binding transcription factor activity; F:sequence-specific DNA binding; F:zinc ion binding; P:regulation of transcription, DNA-dependent; C:transcription factor complex; P:regulation of transcription, DNA-dependent	10.5664	3.40141	0.000301543	1.55	2.205	2.297	0.344	0.152	0.058	1.565	1.081	2.369
comp169098_c0_seq1	low quality protein: hemicentin-1	F:binding; F:scavenger receptor activity; P:cell adhesion; C:membrane	10.5574	3.40018	0.000144606	16.474	26.703	24.368	3.63	1.7	0.896	4.981	4.36	3.413
comp182220_c1_seq3	developmentally-regulated gtp-binding protein 2-like	-	10.4203	3.38133	0.000663958	7.16	7.928	8.448	0.165	1.134	0.919	8.978	7.953	7.599
comp180907_c1_seq3	uncharacterized protein loc100199680	-	10.2739	3.36091	0.000471461	7.009	4.526	5.155	0.839	0.415	0.361	6.322	5.16	2.929
comp186919_c0_seq1	misshapen-like kinase 1 isoform 2	F:ATP binding; P:protein phosphorylation; F:protein serine/threonine kinase activity	10.2534	3.35803	0.000368907	4.172	5.392	8.132	1.568	0	0.14	3.389	4.045	6.114
comp187909_c0_seq10	sushi domain-containing protein 4-like isoform x1	-	10.2246	3.35397	0.000183077	7.367	9.642	11.188	0.385	2.184	0.093	0.089	4.53	2.844
comp177857_c1_seq1	chitin binding peritrophin-a domain protein	F:chitin binding; P:chitin metabolic process; C:extracellular region; P:pathogenesis	10.1972	3.3501	0.000504172	11.364	8.339	9.759	0.963	1.452	0.419	1.842	1.516	1.596
comp181286_c4_seq1	thioester-containing protein	F:endopeptidase inhibitor activity; C:extracellular space	10.1772	3.34726	0.000794131	11.062	10.463	16.275	0	1.687	1.954	30.628	29.104	23.911
comp187909_c0_seq8	sushi domain-containing protein 4-like isoform x1	-	10.1429	3.34239	0.000287146	16.689	9.678	19.035	2.379	1.12	0.919	13.977	5.501	9.816
comp181457_c0_seq2	mitochondrial folate transporter carrier	P:transmembrane transport	10.0915	3.33507	0.000624458	8.424	8.356	10.538	1.774	0	0.884	6.412	10.873	9.586
comp185478_c0_seq4	allene oxide synthase-lipoxygenase protein	P:oxidation-reduction process; F:oxidoreductase activity, acting on single donors with incorporation of molecular oxygen, incorporation of two atoms of oxygen; F:metal ion binding; F:protein binding	10.034	3.32683	0.00072449	5.929	5.366	7.896	0.316	0.871	0.698	1.019	0.596	0.679
comp184966_c1_seq9	kinesin light chain 3	P:defense response; F:ATP binding	10.0004	3.32198	0.000593983	9.091	10.481	15.595	0.385	1.797	1.28	4.462	3.934	3.558
comp187909_c0_seq1	sushi domain-containing protein 4-like isoform x1	-	9.90484	3.30813	0.00044189	5.332	6.633	8.882	0.234	1.396	0.43	4.033	6.25	4.246
comp137275_c0_seq1	hypothetical protein LOTGIDRAFT_239005 [Lottia gigantea]	-	9.89741	3.30705	0.000656545	12.199	15.329	9.128	0.289	2.475	0.814	5.67	10.141	7.591
comp189621_c0_seq4	procollagen-oxoglutarate 5-dioxygenase 3	F:iron ion binding; F:L-ascorbic acid binding; P:oxidation-reduction process; F:procollagen-lysine 5-dioxygenase activity; C:endoplasmic reticulum	9.68509	3.27577	0.000380222	2.551	5.66	6.2	0.935	0.304	0.209	1.145	0.894	1.155
comp170377_c0_seq1	engrailed 2	F:sequence-specific DNA binding; P:multicellular organismal development; C:nucleus; F:sequence-specific DNA binding transcription factor activity; P:regulation of transcription, DNA-dependent	9.63494	3.26828	0.000296179	104.44	90.207	77.776	6.27	16.935	4.386	81.547	58.582	33.658
comp192686_c1_seq5	low density lipid receptor-related	P:lipoprotein transport; P:response to X-ray; P:receptor-mediated endocytosis; C:brush border membrane; P:hormone secretion; P:organ regeneration; P:response to vitamin D; C:membrane fraction; P:response to retinoic acid; P:aging; C:extracellular space; P:hemoglobin import; F:hemoglobin binding; P:endosomal transport; P:response to drug; C:endosome; P:transcytosis; F:receptor activity; F:lipoprot…	9.62948	3.26746	0.000827914	4.554	3.062	2.957	0.165	0.594	0.314	6.993	5.015	4.517
comp182793_c0_seq5	neurogenic locus notch protein	C:integral to membrane; F:G-protein coupled receptor activity; P:G-protein coupled receptor signaling pathway	9.62733	3.26714	0.000977814	4.061	5.714	6.181	0.344	0.691	0.582	3.604	6.224	5.4
comp175604_c0_seq2	uncharacterized protein loc100144955 precursor	C:extracellular region; F:chitin binding; P:chitin metabolic process; F:protein binding; F:calcium ion binding; P:cell adhesion	9.55488	3.25624	0.000420609	67.868	71.628	43.107	0.853	13.492	4.246	168.396	118.441	100.551
comp191416_c1_seq1	thioester-containing protein-b	C:extracellular space; F:endopeptidase inhibitor activity	9.4588	3.24166	0.000319759	29.5	41.97	63.561	3.121	7.99	2.792	10.06	9.417	5.222
comp180257_c0_seq1	uncharacterized protein loc100905544	C:viral capsid	9.43522	3.23806	0.000975644	3.727	4.91	6.131	0.234	0.733	0.558	11.831	11.512	11.234
comp180929_c1_seq4	protein phosphatase 1 regulatory subunit 12a	-	9.42342	3.23625	0.000296125	8.154	7.017	6.693	1.788	0.276	0.198	6.501	6.105	4.755
comp185088_c0_seq21	asparaginyl-trna cytoplasmic	F:ATP binding; C:cytoplasm; F:asparagine-tRNA ligase activity; P:asparaginyl-tRNA aminoacylation; F:nucleic acid binding	9.41302	3.23466	0.00066	13.907	14.204	25.255	2.118	1.507	1.943	5.374	9.324	6.971
comp170377_c0_seq2	engrailed [Patella vulgata]	F:sequence-specific DNA binding transcription factor activity; P:multicellular organismal development; F:transcription regulatory region sequence-specific DNA binding; P:regulation of transcription, DNA-dependent; C:transcription factor complex; P:regulation of transcription, DNA-dependent	9.36559	3.22737	0.000585582	17.039	17.15	10.893	0.825	2.737	1.105	40.474	11.112	9.807
comp188649_c0_seq3	calcium calmodulin-dependent protein kinase type ii delta chain	F:calmodulin-dependent protein kinase activity; P:protein phosphorylation; F:ATP binding; F:calmodulin binding; P:serine family amino acid metabolic process	9.30857	3.21856	0.000818285	2.996	3.027	5.422	0.509	0.276	0.419	2.218	2.376	2.743
comp179440_c2_seq8	zinc finger rna-binding protein	F:zinc ion binding; F:nucleic acid binding	9.2492	3.20933	0.000492672	17.348	16.534	27.857	4.469	0.401	1.699	15.166	25.655	20.2
comp192355_c3_seq1	endophilin-a2-like isoform x3	F:protein binding; C:cytoplasm; P:endocytosis	9.22753	3.20594	0.000707446	1.74	2.223	1.863	0.619	0	0	0.93	0.639	0.272
comp184065_c0_seq4	uncharacterized protein loc101846752 isoform x5	C:plasma membrane; F:transporter activity; C:integral to membrane; P:transmembrane transport	9.22675	3.20582	0.000908454	5.03	4.5	5.372	0.921	0.263	0.407	1.78	1.703	2.912
comp187628_c0_seq44	substance-k (neurokinin) receptor	P:G-protein coupled receptor signaling pathway; F:G-protein coupled receptor activity; C:integral to membrane	9.07622	3.18209	0.000850027	6.405	12.213	10.212	1.251	0.995	0.861	4.775	3.772	5.791
comp191342_c0_seq2	uncharacterized protein loc101858907	F:protein binding; F:metal ion binding; C:integral to membrane; P:synaptic transmission	9.03454	3.17545	0.000552544	5.778	3.91	8.142	0.839	0.608	0.489	2.495	2.18	0.467
comp184960_c0_seq4	septin-7-like isoform x6	-	8.91607	3.15641	0.000412912	7.232	7.33	14.175	1.183	1.949	0	0.644	1.337	4.008
comp192081_c0_seq1	e3 ubiquitin-protein ligase ubr3	-	8.69807	3.1207	0.000689237	2.003	1.571	2.11	0	0.636	0	0.769	0.996	0.993
comp181647_c1_seq1	uncharacterized protein loc101861348	-	8.694	3.12002	0.000645075	21.616	11.767	19.242	4.455	0.525	0.966	10.561	26.251	14.605
comp182922_c0_seq5	tumor necrosis factor ligand superfamily member 10-like	-	8.48416	3.08477	0.000882951	7.836	3.375	6.802	0.99	0.719	0.372	2.03	1.158	1.282
comp187179_c1_seq2	ataxin 2	-	8.45272	3.07942	0.000982701	3.171	4.223	6.851	1.65	0	0	2.254	2.401	2.411
comp191342_c0_seq7	uncharacterized protein loc101858907	-	8.33527	3.05923	0.000939345	8.48	5.83	11.356	1.169	1.023	0.826	3.434	2.989	3.014
comp162388_c0_seq2	far upstream element-binding protein 3	-	8.30995	3.05484	0.000982701	7.105	8.151	10.725	1.403	0.829	0.826	6.367	10.184	8.126
comp186081_c1_seq2	c2 domain-containing protein 2-like	F:metal ion binding; P:intracellular signal transduction; C:intracellular	8.30183	3.05343	0.000942245	2.066	2.866	2.918	0.055	0.871	0	8.218	8.353	7.277
comp185743_c1_seq8	uncharacterized protein loc101862225	F:oxidoreductase activity	8.21723	3.03865	0.000832034	9.036	9.553	17.211	1.196	2.212	0.849	0	0	0.204
comp191001_c0_seq2	hypothetical protein CGI_10006272 [Crassostrea gigas]	F:oxidoreductase activity, acting on the CH-OH group of donors, NAD or NADP as acceptor; P:cellular metabolic process; F:coenzyme binding	8.18707	3.03335	0.000831434	63.593	85.074	114.771	9.653	14.502	7.225	19.155	29.7	19.394
comp184011_c0_seq4	blastula protease 10	F:metalloendopeptidase activity; P:proteolysis; F:zinc ion binding	8.05775	3.01038	0.000492672	25.971	26.507	34.304	8.415	1.286	0.838	1.663	1.626	1.274
comp188462_c1_seq8	dual specificity protein phosphatase cdc14a-like	P:protein dephosphorylation; F:protein tyrosine/serine/threonine phosphatase activity; F:protein tyrosine phosphatase activity	8.05154	3.00927	0.000683351	2.416	4	3.963	1.265	0	0	2.987	3.219	4.721
comp175834_c1_seq2	deleted in malignant brain tumors 1	C:membrane; F:scavenger receptor activity	8.05026	3.00903	0.000918212	12.35	16.704	26.556	3.039	2.281	1.431	1.69	1.882	1.231
comp191715_c2_seq6	---NA---	-	Inf	Inf	2.26986e-07	1.335	2.589	3.539	0	0	0	0.349	1.073	1.206
comp167154_c1_seq2	---NA---	-	Inf	Inf	1.15019e-07	19.685	11.597	14.589	0	0	0	0.984	2.112	0
comp191965_c1_seq6	---NA---	-	Inf	Inf	2.28415e-05	2.321	3.634	2.721	0	0	0	1.467	1.856	4.916
comp189852_c1_seq16	---NA---	-	Inf	Inf	4.25842e-05	1.478	4.919	2.977	0	0	0	5.813	2.052	2.072
comp185004_c0_seq1	---NA---	-	Inf	Inf	6.40802e-07	6.962	6.839	2.533	0	0	0	1.279	0.519	0.042
comp185835_c0_seq23	---NA---	-	Inf	Inf	0.000628415	3.751	0.902	2.297	0	0	0	0.948	0.928	2.012
comp185835_c0_seq2	---NA---	-	Inf	Inf	7.4012e-07	2.94	2.991	1.311	0	0	0	1.932	0.145	6.275
comp176016_c0_seq2	---NA---	-	Inf	Inf	2.9229e-06	4.76	3.598	10.755	0	0	0	0.206	0.179	0.051
comp178803_c3_seq2	---NA---	-	Inf	Inf	4.22391e-05	2.925	1.741	0.848	0	0	0	3.899	1.499	1.112
comp188744_c0_seq1	---NA---	-	Inf	Inf	5.97467e-08	2.408	4.196	3.913	0	0	0	0.671	3.764	7.948
comp184463_c1_seq5	---NA---	-	Inf	Inf	3.82708e-18	20.948	22.275	19.025	0	0	0	31.8	28.261	21.61
comp172088_c1_seq2	---NA---	-	Inf	Inf	3.54729e-16	13.391	7.785	14.954	0	0	0	17.876	15.454	22.773
comp190536_c0_seq4	---NA---	-	Inf	Inf	1.99358e-14	4.172	3.277	2.977	0	0	0	2.754	1.32	1.367
comp178911_c2_seq19	---NA---	-	Inf	Inf	1.14613e-13	13.264	16.597	8.132	0	0	0	18.94	8.038	14.834
comp185133_c0_seq4	---NA---	-	Inf	Inf	4.30869e-13	2.162	2.482	1.37	0	0	0	0.59	1.49	1.036
comp164986_c0_seq2	---NA---	-	Inf	Inf	2.72567e-11	4.848	8.624	8.566	0	0	0	8.594	8.54	10.919
comp178873_c0_seq4	---NA---	-	Inf	Inf	8.58401e-11	3.87	8.892	9.503	0	0	0	6.617	6.216	7.438
comp187574_c1_seq9	---NA---	-	Inf	Inf	2.90253e-10	1.589	2.589	2.218	0	0	0	3.55	3.227	3.728
comp178803_c3_seq3	---NA---	-	Inf	Inf	1.59968e-09	2.05	3.5	3.125	0	0	0	2.307	2.376	2.369
comp182448_c0_seq6	---NA---	-	Inf	Inf	5.92223e-09	4.085	3.741	8.162	0	0	0	6.385	6.923	7.048
comp188559_c0_seq16	---NA---	-	Inf	Inf	6.04121e-09	2.233	3.964	2.05	0	0	0	0.519	2.537	0.892
comp173245_c4_seq5	---NA---	-	Inf	Inf	4.8082e-08	2.893	2.089	4.554	0	0	0.012	0.957	1.115	2.836
comp185323_c1_seq2	---NA---	-	Inf	Inf	8.11161e-08	1.764	1.366	2.947	0	0	0	1.082	1.345	1.248
comp176002_c0_seq2	---NA---	-	Inf	Inf	1.10908e-07	2.289	2.402	2.336	0	0	0	2.182	3.346	2.658
comp181212_c0_seq2	---NA---	-	Inf	Inf	1.40395e-07	2.623	3.75	3.371	0	0	0	5.893	9.315	9.238
comp188558_c1_seq1	---NA---	-	Inf	Inf	2.7075e-07	2.837	2	1.774	0	0	0	2.933	2.265	1.656
comp188925_c0_seq1	---NA---	-	Inf	Inf	1.09483e-06	2.098	2.5	3.174	0	0	0	0	3.951	4.449
comp183333_c0_seq1	---NA---	-	Inf	Inf	9.79473e-06	2.185	1.303	2.425	0	0	0	0.76	0.477	0.365
comp191041_c0_seq4	---NA---	-	Inf	Inf	1.66712e-05	0.93	0.33	0.72	0	0	0	6.17	3.15	8.041
comp181036_c0_seq5	---NA---	-	Inf	Inf	3.1775e-05	1.121	1.687	1.262	0	0	0	2.289	1.209	1.061
comp185349_c0_seq3	---NA---	-	Inf	Inf	5.12679e-05	4.395	2.411	8.675	0	0	0	1.699	1.482	4.008
comp189559_c1_seq3	---NA---	-	Inf	Inf	0.000170335	2.305	1.643	2.395	0	0	0	0.921	0.869	2.352
comp182189_c0_seq6	---NA---	-	Inf	Inf	0.000190421	2.503	3.705	2.317	0	0	0	1.35	2.486	0.535
comp184280_c0_seq8	---NA---	-	Inf	Inf	0.00023639	0.612	1.919	1.439	0	0	0	6.859	7.604	10.495
comp188518_c3_seq10	---NA---	-	Inf	Inf	0.000511403	1.272	1.339	1.232	0	0	0	1.896	2.086	2.259
comp172401_c1_seq1	---NA---	-	Inf	Inf	0.000724897	1.979	2.196	5.047	0	0	0	0	3.457	0
comp189105_c0_seq3	---NA---	-	389.198	8.60436	7.62425e-12	2.154	4.776	2.878	0	0	0.023	3.175	5.756	3.745
comp189544_c2_seq21	---NA---	-	322.989	8.33534	3.64524e-11	26.519	14.999	13.455	0	0.166	0	9.112	22.786	12.397
comp189544_c2_seq2	---NA---	-	188.071	7.55513	7.88882e-10	11.309	14.124	11.868	0	0.194	0	8.621	13.53	3.651
comp175749_c0_seq1	---NA---	-	125.774	6.97468	0.000139453	3.385	3.669	9.158	0.138	0	0	0	0	0
comp167443_c0_seq11	---NA---	-	93.7697	6.55105	1.67335e-08	5.396	4.58	3.115	0	0	0.14	12.26	4.198	6.266
comp173801_c0_seq16	---NA---	-	69.2638	6.11403	7.2142e-05	1.303	1.732	1.774	0.014	0.014	0.058	6.34	12.014	3.88
comp178858_c1_seq4	---NA---	-	58.3999	5.86789	3.98874e-05	3.584	7.839	11.425	0.179	0.111	0.07	5.178	4.785	4.169
comp175007_c0_seq3	---NA---	-	57.449	5.84421	0.000634567	3.298	1.687	1.212	0.11	0	0	1.332	1.064	0.926
comp188586_c0_seq16	---NA---	-	57.1507	5.8367	0.000475289	6.747	2.58	3.401	0.083	0.083	0.047	5.053	2.571	1.359
comp184357_c1_seq7	---NA---	-	56.5176	5.82063	0.000321267	2.646	2.339	2.79	0	0	0.14	3.3	0.979	1.571
comp175792_c0_seq1	---NA---	-	51.3027	5.68096	1.60423e-09	20.074	19.668	23.461	0.963	0	0.244	12.85	15.122	12.1
comp180137_c0_seq8	---NA---	-	47.2287	5.56159	4.45131e-05	8.964	5.723	7.107	0	0.124	0.314	6.617	7.544	6.538
comp192677_c2_seq2	---NA---	-	46.0287	5.52446	3.59825e-07	13.955	6.589	14.165	0	0	0.745	1.914	0.877	0.603
comp192707_c1_seq1	---NA---	-	43.6859	5.4491	4.45131e-05	5.054	5.098	7.738	0.261	0	0.128	17.778	22.641	31.357
comp170059_c0_seq3	---NA---	-	43.3751	5.43879	0.000439424	1.987	1.625	3.992	0	0.166	0	1.654	1.107	0.382
comp182026_c0_seq2	---NA---	-	40.7091	5.34728	3.1253e-06	4.252	4	6.555	0.344	0	0	6.778	7.868	5.095
comp114944_c0_seq2	---NA---	-	40.0023	5.32201	0.000673196	4.442	3.562	8.142	0	0.18	0.221	0.572	0	0.178
comp191371_c2_seq4	---NA---	-	37.9123	5.2446	6.29644e-06	4.029	5.991	5.786	0.426	0	0.012	15.712	6.301	10.418
comp184847_c4_seq1	---NA---	-	34.5048	5.10872	5.6594e-08	41.5	48.648	68.667	1.416	1.23	1.885	23.179	43.528	69.788
comp185874_c2_seq16	---NA---	-	31.7219	4.98741	2.36369e-07	11.698	10.338	10.212	0	0.594	0.396	0.188	0.851	0.306
comp186067_c3_seq8	---NA---	-	31.0226	4.95525	2.04336e-07	4.109	9.24	5.451	0.55	0.041	0	9.103	5.807	9.951
comp183509_c1_seq2	---NA---	-	30.1752	4.91529	2.62586e-07	7.883	4.393	5.136	0.426	0.124	0	2.11	2.435	3.439
comp192077_c1_seq3	---NA---	-	30.0596	4.90975	1.57079e-05	7.089	8.865	7.728	0.454	0	0.361	10.972	4.845	8.882
comp190273_c0_seq4	---NA---	F:calcium ion binding	29.3955	4.87752	1.21442e-07	5.785	12.133	10.35	0.495	0.456	0	2.897	2.665	1.172
comp167443_c0_seq13	---NA---	-	26.8159	4.74501	0.00015676	3.346	2.509	1.38	0	0	0.268	10.919	2.784	3.252
comp191856_c1_seq3	---NA---	-	26.0291	4.70205	0.000170335	2.424	2.678	3.007	0	0.332	0	2.236	1.456	3.193
comp169370_c0_seq1	---NA---	-	25.7372	4.68578	0.000405157	2.392	2.366	5.293	0.385	0	0	0.116	0.06	0.017
comp167443_c0_seq3	---NA---	-	25.7363	4.68573	9.71689e-05	3.473	3.25	1.705	0	0	0.326	6.018	3.312	5.723
comp171125_c0_seq1	---NA---	-	25.3949	4.66647	0.000411674	1.407	3.259	3.214	0	0	0.302	0.411	1.269	0.849
comp185937_c2_seq1	---NA---	-	24.4421	4.6113	2.82778e-06	50.138	33.872	28.084	1.059	2.516	0.907	23.385	37.124	18.052
comp184536_c0_seq2	---NA---	-	24.285	4.60199	0.000965277	15.616	10.562	4.978	0.578	0.553	0.128	8.889	3.721	5.511
comp191504_c1_seq7	---NA---	-	23.436	4.55066	0.000334435	1.939	2.455	3.085	0	0.346	0	0	0.945	0
comp106611_c0_seq1	---NA---	-	23.368	4.54646	0.000133704	6.429	9.339	14.353	0.193	0.94	0.116	0.098	1.03	0.161
comp185874_c2_seq3	---NA---	-	22.3202	4.48028	3.26904e-06	8.011	11.035	9.917	0	0.788	0.465	0.554	0.758	0.611
comp143739_c0_seq2	---NA---	-	22.1048	4.46629	1.02318e-05	27.243	17.445	24.969	0	2.433	0.675	14.219	11.231	16.659
comp187298_c2_seq11	---NA---	-	21.9735	4.45769	0.000315278	3.242	4.634	3.746	0	0.249	0.279	0	2.29	2.157
comp183021_c0_seq4	---NA---	-	21.5295	4.42824	0.000327276	2.082	4.223	2.849	0	0	0.419	2.566	4.845	4.874
comp185439_c0_seq2	---NA---	-	20.7291	4.37359	0.000474457	17.73	14.758	6.959	0	0	1.908	31.907	8.515	17.084
comp180426_c0_seq1	---NA---	-	20.4061	4.35093	0.000131101	1.55	3.527	2.494	0.096	0.111	0.151	1.717	3.389	1.528
comp166428_c0_seq1	---NA---	-	20.2274	4.33824	3.27288e-05	12.016	9.58	14.274	0.261	1.438	0.093	3.3	6.454	1.741
comp187057_c0_seq2	---NA---	-	19.9975	4.32175	9.27349e-05	2.813	3.973	4.258	0.11	0.152	0.291	2.871	4.121	1.987
comp180314_c0_seq4	---NA---	P:oxidation-reduction process; F:oxidoreductase activity; F:copper ion binding	19.8267	4.30937	3.14572e-05	8.837	9.41	6.91	0.138	0.484	0.617	1.073	0.349	0.849
comp143739_c0_seq4	---NA---	-	19.4795	4.28388	2.76917e-05	20.718	14.588	19.567	0.591	1.327	0.814	12.153	9.664	15.046
comp180816_c0_seq16	---NA---	F:NAD(P)+-protein-arginine ADP-ribosyltransferase activity; P:protein ADP-ribosylation	19.0314	4.25031	1.32234e-06	18.501	18.507	22.929	2.035	0.899	0.116	0.018	0.017	0.034
comp188516_c1_seq1	---NA---	-	18.9364	4.24309	1.64592e-05	24.644	18.481	24.2	1.939	0	1.559	18.985	16.629	10.418
comp188558_c0_seq2	---NA---	-	18.5636	4.21441	6.32844e-05	8.845	6.258	4.781	0	0.401	0.64	9.13	4.598	7.328
comp176706_c4_seq9	---NA---	-	17.7165	4.14702	0.000644064	2.877	5.83	2.662	0.344	0.069	0.186	0.885	0.954	0.187
comp190536_c0_seq13	---NA---	-	17.3246	4.11475	9.79473e-06	7.733	4.437	6.683	0.316	0.608	0.14	0	0.92	0.127
comp190649_c1_seq15	---NA---	-	16.4307	4.03833	0.000251789	2.019	3.518	5.126	0.536	0.097	0	1.359	3.031	2.734
comp189553_c1_seq2	---NA---	-	15.6041	3.96385	0.000299524	9.831	7.044	10.134	0.633	0.332	0.803	7.243	6.829	4.534
comp176157_c1_seq4	---NA---	-	15.5377	3.9577	0.000845681	6.262	2.482	6.802	0.234	0.401	0.361	4.507	5.841	1.893
comp182598_c1_seq4	---NA---	-	15.4942	3.95365	7.32307e-05	3.862	4.812	6.91	0.289	0.553	0.128	0.715	1.822	1.01
comp185227_c0_seq10	---NA---	-	15.4471	3.94927	1.86026e-05	7.073	5.366	10.281	0	1.244	0.186	0.465	0.392	1.308
comp190399_c3_seq3	---NA---	-	15.1147	3.91788	0.000177362	26.098	14.499	13.288	0.729	2.24	0.512	25.567	30.236	21.907
comp185336_c0_seq7	---NA---	-	15.0687	3.91348	0.000131101	12.024	17.311	20.011	0.811	0.968	1.477	11.062	14.628	16.023
comp182033_c0_seq1	---NA---	-	14.9797	3.90493	8.73662e-05	12.461	11.704	13.554	0.083	1.659	0.756	9.479	12.67	7.039
comp141376_c0_seq1	---NA---	-	14.8682	3.89416	0.00088316	12.04	9.74	7.679	0.206	1.59	0.116	2.638	1.592	0.875
comp191220_c1_seq10	---NA---	-	14.7782	3.8854	0.000509533	6.231	12.115	10.242	0	0.912	0.966	10.579	9.256	16.94
comp175680_c2_seq19	---NA---	-	14.6391	3.87176	7.98106e-05	11.976	18.552	24.447	1.059	1.161	1.489	1.386	15.19	14.825
comp191260_c1_seq1	---NA---	-	14.5704	3.86497	5.93608e-05	3.656	3.169	5.254	0.33	0.373	0.105	0.393	0.579	0.569
comp170752_c1_seq2	---NA---	-	14.5255	3.86052	4.92881e-05	15.831	12.678	16.235	0.701	1.313	1.012	5.839	18.332	18.927
comp175951_c2_seq1	---NA---	-	14.2691	3.83482	0.00048131	1.748	2.544	2.395	0.096	0.263	0.105	2.888	3.372	0.509
comp190218_c1_seq10	---NA---	-	13.9639	3.80363	0.000357319	4.355	7.901	7.038	0.976	0	0.361	0.975	1.635	2.513
comp172821_c1_seq3	---NA---	-	13.8514	3.79196	0.0003019	2.479	2.527	2.445	0	0.387	0.128	3.854	6.871	3.057
comp160415_c0_seq1	---NA---	-	13.7638	3.78281	0.000598535	11.118	7.366	4.672	0.124	1.382	0.14	6.6	5.126	3.371
comp170612_c2_seq4	---NA---	-	13.69	3.77505	0.000997823	3.37	4.928	3.598	0	0.594	0.244	3.541	1.592	3.846
comp185327_c2_seq8	---NA---	-	13.5097	3.75592	0.000707446	3.322	7.803	6.575	0.784	0.083	0.384	2.611	2.503	1.86
comp185010_c1_seq1	---NA---	-	13.4837	3.75315	0.000203469	24.525	54.781	61.935	3.699	2.392	4.246	25.781	26.839	23.316
comp192677_c2_seq7	---NA---	-	13.0801	3.70931	2.25553e-05	13.399	10.097	9.227	2.448	0	0	0	0	0
comp178911_c2_seq8	---NA---	-	12.8871	3.68786	7.11321e-05	3.234	5.044	5.698	1.045	0.028	0	1.771	1.311	5.154
comp185592_c2_seq1	---NA---	-	12.8468	3.68334	0.000845866	30.27	44.122	16.107	0.371	4.894	1.536	161.403	41.322	58.41
comp179581_c0_seq3	---NA---	-	12.3763	3.62951	0.000422575	6.278	5.75	6.9	0.124	0.816	0.558	0	2.137	0.594
comp164401_c0_seq1	---NA---	-	12.2824	3.61852	0.00012873	106.753	101.331	97.067	2.131	14.764	7.353	106.067	61.077	96.585
comp170049_c1_seq9	---NA---	-	12.0168	3.58698	0.000891108	3.791	7.964	7.787	0.22	0.954	0.419	1.216	0.434	2.301
comp191105_c0_seq2	---NA---	-	11.1577	3.47996	0.000405157	1.709	1.616	1.755	0.44	0	0	2.915	5.356	2.7
comp190977_c0_seq1	---NA---	-	10.3585	3.37275	0.000669662	3442.33	3331.47	3975.39	137.988	322.435	559.572	5047.55	4050.84	5658.99
comp173903_c1_seq5	---NA---	-	10.303	3.36499	0.000573428	15.807	13.499	13.337	1.073	1.783	1.222	14.38	11.129	10.266
comp192676_c0_seq1	---NA---	-	9.81116	3.29442	0.000885751	15.974	11.651	10.676	0.77	1.7	1.373	37.165	34.706	38.456
comp138432_c0_seq1	---NA---	-	9.61592	3.26542	0.000720003	27.076	57.379	35.497	2.544	6.345	3.176	78.989	122.511	65.755
comp180314_c0_seq1	---NA---	-	9.61006	3.26455	0.000568827	9.481	9.883	6.447	1.513	0.594	0.524	0.993	0.588	0.416
comp190273_c0_seq3	---NA---	F:calcium ion binding	9.49517	3.24719	0.000531713	13.311	18.338	16.363	1.733	1.991	1.222	6.206	8.804	5.46
comp190273_c1_seq1	---NA---	-	9.43757	3.23842	0.000982701	20.615	35.953	28.419	3.754	2.212	2.827	9.908	13.419	8.576
comp171909_c0_seq1	---NA---	-	8.9197	3.157	0.000788768	9.195	17.713	10.735	2.214	1.106	0.779	1.842	1.746	1.902
comp170752_c1_seq1	---NA---	-	8.86143	3.14754	0.000824383	71.913	60.067	61.964	4.098	10.645	6.678	95.247	73.372	71.758
comp169663_c0_seq4	---NA---	-	8.77972	3.13417	0.000475289	75.306	112.706	97.895	16.79	9.29	5.689	2.021	0.766	1.944
comp177874_c5_seq1	---NA---	-	8.65067	3.11281	0.000850282	11.285	10.481	13.051	2.063	1.051	0.826	13.369	6.02	4.882
comp181525_c0_seq3	---NA---	-	8.61197	3.10634	0.000977814	77.246	133.579	81.127	7.508	16.064	9.412	210.507	331.438	179.483

## Sheet: B. Focal_down
id	Seq.discription	Gos	foldChange	log2FoldChange	adj p	RSEM_A1	RSEM_A2	RSEM_A3	RSEM_B1	RSEM_B2	RSEM_B3	RSEM_C1	RSEM_C2	RSEM_C3
comp182220_c1_seq1	developmentally-regulated gtp-binding protein 2-like	F:GTP binding	Inf	Inf	1.48081e-19	0	0	0	6.6	6.221	6.701	0.179	0	0
comp170331_c0_seq2	nucleolar complex protein 3 homolog	C:nucleus	Inf	Inf	9.99772e-08	0	0	0	1.416	1.935	1.92	3.023	1.95	6.241
comp190056_c0_seq8	toll-like receptor e precursor	P:signal transduction; F:protein binding	Inf	Inf	1.52685e-07	0	0	0	1.623	0.926	3.06	1.842	1.899	3.906
comp188686_c0_seq19	neuralized pats1	P:small GTPase mediated signal transduction; F:GTP binding; P:GTP catabolic process; C:membrane; P:protein transport; C:intracellular	-758.899	-9.56776	1.4809e-07	0.024	0	0	10.286	2.958	6.178	2.28	0.979	0
comp191458_c3_seq5	aspartic protease reverse transcriptase	P:DNA recombination; F:RNA binding; F:hydrolase activity; F:ribonuclease H activity; F:DNA binding; F:metal ion binding; P:RNA-dependent DNA replication; F:aspartic-type endopeptidase activity; F:peptidase activity; F:RNA-directed DNA polymerase activity; P:metabolic process; F:DNA-directed DNA polymerase activity; F:catalytic activity; P:proteolysis; F:endonuclease activity; F:nuclease activity;…	-245.44	-7.93922	9.78701e-12	0	0.08	0	4.51	7.272	7.364	0.331	2.282	2.046
comp184090_c0_seq6	calpain 11-like	-	-168.952	-7.40047	4.48578e-13	0.119	0	0	7.865	7.258	6.41	2.182	0	0
comp173209_c0_seq6	zygotic dna replication licensing factor mcm3-like	F:nucleic acid binding; F:tRNA-intron endonuclease activity; P:tRNA splicing, via endonucleolytic cleavage and ligation	-163.968	-7.35727	8.96603e-13	0.04	0	0.02	4.386	2.682	3.188	0.206	0	1.291
comp188831_c0_seq3	puromycin-sensitive aminopeptidase-like isoform x1	F:metallopeptidase activity; F:zinc ion binding; P:proteolysis	-65.4611	-6.03257	6.32397e-10	0.215	0	0	5.322	5.239	3.071	4.489	4.155	6.606
comp115797_c0_seq1	translocation protein sec62	-	-63.3044	-5.98423	1.01508e-10	1.979	0.5	0.641	66.375	81.977	47.28	9.542	6.599	13.238
comp190995_c2_seq5	uncharacterized protein partial	F:nuclease activity; F:DNA binding	-54.0555	-5.75637	2.32009e-07	0.127	0.232	0.177	8.718	10.769	7.108	4.874	3.755	0.246
comp191590_c0_seq3	p53-induced protein with a death domain isoform x2	F:protein binding; P:signal transduction	-39.139	-5.29054	0.000441145	0	0	0.335	5.06	4.521	3.118	1.762	0.043	1.579
comp186613_c0_seq14	hormonally up-regulated neu tumor-associated kinase	-	-37.281	-5.22037	1.6392e-08	0.31	0.232	0.187	6.752	10.119	9.4	0.608	0.307	0.323
comp192659_c0_seq4	hypothetical protein CGI_10023469 [Crassostrea gigas]	-	-33.3628	-5.06017	2.52999e-08	1.534	0.036	0.306	28.381	15.124	18.672	0.17	2.716	1.571
comp168600_c0_seq1	polycystic kidney disease protein 1-like 2-like	-	-32.4851	-5.02171	0.000412343	0.342	0	0.394	9.887	4.23	9.586	1.44	3.287	2.912
comp176786_c2_seq3	tumor necrosis factor-like protein, partial	F:tumor necrosis factor receptor binding; P:immune response; C:membrane	-26.2662	-4.71513	2.21021e-07	2.305	0	7.058	74.364	77.001	91.371	0	8.276	0
comp175357_c1_seq16	solute carrier family 25 member 38-like isoform 1	C:mitochondrial inner membrane; C:integral to membrane; F:binding; P:transmembrane transport	-24.9781	-4.64259	1.73339e-07	10.363	8.107	7.866	144.712	276.263	223.682	17.948	8.157	5.086
comp192364_c0_seq4	nucleoporin nup188 homolog	F:nucleic acid binding	-23.9142	-4.5798	2.23841e-06	0.127	0.455	0.158	6.174	5.64	5.363	0.313	0	0.119
comp191445_c0_seq1	uncharacterized protein loc101858037 isoform x1	-	-20.321	-4.3449	2.28075e-05	0	0.161	1.015	10.423	5.875	7.073	1.368	0.383	0.212
comp185081_c2_seq2	protein timeless	-	-16.8858	-4.07774	0.000258557	0	0	0.207	1.54	1.12	0.861	1.78	1.609	2.335
comp192636_c1_seq3	nucleolar pre-ribosomal-associated protein 1	-	-16.6585	-4.05819	0.000645075	0.89	0.089	0	8.14	4.548	3.339	0.581	0.136	0.127
comp178834_c0_seq2	ependymin-related protein	P:cell-matrix adhesion; C:extracellular region; F:calcium ion binding	-16.5989	-4.05301	3.44693e-05	0.421	0.312	0.325	4.428	5.709	7.097	0.599	3.031	7.345
comp191855_c0_seq2	ef-hand calcium-binding domain-containing protein 6	-	-15.8522	-3.98661	2.27146e-05	0.58	0.286	0.453	6.05	7.078	7.364	1.037	1.235	1.927
comp163959_c0_seq1	leucine-rich repeat and iq domain-containing protein 1	F:protein binding	-15.7384	-3.97622	6.37402e-05	0.636	0.5	0.315	9.515	7.659	5.258	1.073	0.562	0.781
comp179347_c0_seq5	von willebrand factor type egf and pentraxin domain-containing protein 1	P:chitin metabolic process; C:extracellular region; F:chitin binding	-15.6134	-3.96471	9.57426e-05	0.302	0.616	0.325	3.218	6.898	8.783	5.374	6.471	4.611
comp180462_c1_seq4	uncharacterized protein loc101235330	F:transposase activity; P:DNA integration; P:transposition, DNA-mediated; F:DNA binding	-15.5034	-3.95451	2.17456e-05	11.174	7.294	6.21	147.517	138.021	89.405	10.221	11.308	8.219
comp190930_c0_seq6	locomotion-related protein hikaru genki-like	F:binding; F:calcium ion binding	-14.8805	-3.89535	0.000401902	0.755	0	0.266	5.418	4.175	5.782	1.985	4.581	1.019
comp170571_c0_seq1	predicted protein	-	-14.4814	-3.85612	5.02469e-05	0.485	0.786	0.503	7.068	6.262	11.797	0.519	2.137	0.45
comp178289_c0_seq16	dynein light chain cytoplasmic isoform x1	C:microtubule associated complex; P:microtubule-based process	-14.4093	-3.84893	0.000650531	0.334	0.339	0.493	6.05	5.364	5.037	5.75	4.939	7.082
comp192431_c0_seq2	hypothetical protein CGI_10013608 [Crassostrea gigas]	F:zinc ion binding; F:DNA binding	-14.2726	-3.83518	1.0195e-05	0.787	0.607	0.217	7.439	4.728	10.61	0.188	3.372	1.46
comp181707_c2_seq2	uncharacterized protein loc102358201	F:protein binding	-14.1292	-3.82061	0.000217915	0	0.714	0.729	5.033	8.834	5.805	2.996	2.197	3.745
comp179300_c0_seq4	acidic 82 kd protein	-	-13.6586	-3.77174	0.000269568	0.183	0.777	0.355	5.762	5.986	5.887	0.644	0.272	0.416
comp176187_c1_seq3	hemk methyltransferase family member 1 isoform x3	-	-13.564	-3.76171	4.88891e-05	1.033	1.545	1.065	12.747	15.124	20.219	5.017	2.061	7.523
comp180472_c1_seq2	achain crystal structure of the domain of gustavus in complex with a 20-residue vasa peptide	F:protein binding	-13.5262	-3.75768	5.07145e-05	0.898	0.928	1.932	11.124	18.469	20.185	1.225	4.317	6.292
comp190317_c0_seq7	neuronal cell adhesion	F:transferase activity; F:rhodopsin kinase activity	-13.3025	-3.73363	0.000131101	0.612	1	0	7.755	8.474	4.642	1.511	1.022	0.357
comp167761_c0_seq2	sarcoplasmic calcium-binding protein	F:calcium ion binding	-13.299	-3.73325	0.000346997	0.151	0.473	0.118	1.691	4.064	3.804	8.567	2.835	5.621
comp185078_c4_seq1	rna-directed dna polymerase from mobile element jockey- partial	-	-13.2923	-3.73252	0.00018956	0.31	0.527	0.848	5.597	6.083	10.308	1.315	1.72	2.7
comp187665_c1_seq9	von willebrand factor d and egf domain-containing protein	-	-13.2176	-3.72438	4.3631e-05	0.866	0.875	0.493	7.535	10.631	10.843	1.61	1.056	1.936
comp182423_c0_seq3	tctex1 domain-containing protein 1-like	-	-12.9924	-3.69959	0.000392963	0.199	0.196	0.473	2.64	3.027	5.445	1.002	0.971	1.511
comp192807_c0_seq19	transcription elongation regulator 1 isoform x3	-	-12.8044	-3.67857	0.000121439	1.081	0.366	0.877	10.918	8.903	9.237	3.917	4.079	4.831
comp189853_c0_seq1	unc5c-like protein	F:molecular_function; C:cytoplasm; C:integral to membrane; C:membrane; P:biological_process; P:signal transduction; C:cellular_component	-12.55	-3.64961	0.000411674	0.278	0.321	0.434	5.569	4.368	2.746	0.089	0.417	0.025
comp177728_c0_seq5	proline- glutamic acid- and leucine-rich protein 1	F:binding	-12.5285	-3.64714	0.000239044	0.922	1.009	1.203	18.275	11.889	8.202	2.173	1.907	0
comp174096_c0_seq2	pou class transcription factor 1	F:sequence-specific DNA binding transcription factor activity; F:sequence-specific DNA binding; P:regulation of transcription, DNA-dependent; C:transcription factor complex; P:regulation of transcription, DNA-dependent; C:nucleus	-12.4742	-3.64088	0.000108723	0.691	1.714	0.039	8.292	12.967	8.26	0.644	2.495	4.534
comp191260_c2_seq8	nuclease harbi1	-	-12.1595	-3.60402	3.99677e-05	2.71	1.848	1.41	21.162	16.174	34.052	8.522	9.179	3.379
comp186856_c1_seq3	short-chain collagen c4-like	-	-11.9461	-3.57846	0.000952589	1.24	0	0	3.946	3.677	7.259	5.321	0.622	6.513
comp185295_c0_seq14	uncharacterized protein loc101847539	-	-11.6004	-3.53611	0.000491996	0.35	0.518	1.005	8.567	8.35	4.316	0.563	0	1.087
comp175373_c1_seq4	sodium- and chloride-dependent gaba transporter 2	P:neurotransmitter transport; F:neurotransmitter:sodium symporter activity; C:integral to membrane	-11.5682	-3.53209	0.000307137	0.962	1.866	2.1	22.744	19.437	13.309	4.167	2.623	2.029
comp183265_c0_seq1	calmodulin 3b (phosphorylase delta)	F:calcium ion binding	-11.5655	-3.53176	8.73662e-05	19.065	23.579	21.884	170.055	276.553	283.363	37.004	46.806	63.598
comp191365_c0_seq8	amiloride-sensitive sodium channel subunit gamma	F:sodium channel activity; C:membrane; P:sodium ion transport	-11.1898	-3.48411	0.00096982	0.604	0.554	0.384	7.178	4.769	5.003	4.909	1.55	1.885
comp169580_c0_seq2	leucine-rich repeat-containing protein 71-like isoform x5	-	-11.1241	-3.47562	0.000812897	0.509	0.58	0.414	7.563	4.327	4.328	0.197	0.851	1.231
comp177359_c0_seq1	selenium binding protein	P:protein transport; C:membrane; F:selenium binding; C:cytosol; C:nucleus	-11.0071	-3.46036	0.000335074	0.366	0.357	0.187	3.108	3.428	3.374	5.303	4.351	9.527
comp149659_c0_seq2	interferon-induced very large gtpase 1-like	F:GTP binding; F:GTPase activity	-10.9539	-3.45337	9.53978e-05	0.366	1.196	0.473	4.978	6.594	10.261	0.796	2.759	2.666
comp191993_c0_seq4	ef-hand calcium-binding domain-containing protein 5-like	-	-10.9046	-3.44686	0.000479422	0.874	0.786	0.227	9.612	6.138	4.386	0.966	1.584	0.543
comp178680_c1_seq1	coiled-coil domain-containing protein 175-like isoform x2	-	-10.8326	-3.4373	0.000307137	0	0.955	0.887	4.043	7.631	7.725	0.903	1.124	1.698
comp186101_c3_seq4	3-hydroxy-3-methylglutaryl-coenzyme a reductase-like isoform x2	P:positive regulation of ERK1 and ERK2 cascade; P:visual learning; P:positive regulation of skeletal muscle tissue development; C:microsome; P:negative regulation of MAP kinase activity; P:positive regulation of stress-activated MAPK cascade; F:hydroxymethylglutaryl-CoA reductase (NADPH) activity; P:negative regulation of striated muscle cell apoptotic process; P:negative regulation of vasodilati…	-10.7869	-3.43121	0.000339089	1.637	1.277	2.602	23.197	17.64	17.439	0.706	2.716	0
comp190408_c0_seq3	hypothetical protein CGI_10000217 [Crassostrea gigas]	-	-10.4124	-3.38023	0.000286427	0.787	0	0.601	3.713	4.921	5.689	1.833	5.841	0
comp115129_c0_seq1	homeobox protein araucan	P:regulation of transcription, DNA-dependent; F:sequence-specific DNA binding transcription factor activity; F:sequence-specific DNA binding; C:nucleus	-10.3822	-3.37604	0.000334435	0.977	1.259	1.538	8.745	15.055	14.461	2.987	3.874	3.795
comp177076_c1_seq1	uncharacterized protein loc101852025	-	-10.3778	-3.37543	0.000471461	1.033	1.098	1.291	7.357	14.902	12.436	1.806	2.708	3.787
comp172169_c1_seq1	beta fragment	C:microtubule; P:protein polymerization; P:GTP catabolic process; P:microtubule-based movement; F:GTPase activity; F:GTP binding; F:structural constituent of cytoskeleton	-10.3691	-3.37422	0.00067376	2.98	1.946	2.78	28.725	25.547	23.919	3.962	5.015	6.207
comp188340_c0_seq10	nhl repeat protein	-	-10.326	-3.36822	0.000979965	1.136	1.473	0.572	8.525	9.718	13.507	4.453	4.896	3.354
comp184180_c0_seq2	nucl_xenla ame: full=nucleolin ame: full=protein c23	F:nucleic acid binding; P:translation; C:intracellular part; F:nucleotide binding	-10.2424	-3.35648	0.000334329	3.425	1.473	0	12.623	20.875	15.578	9.121	4.939	3.278
comp191531_c0_seq3	tripartite motif-containing protein 56	F:metal ion binding; F:zinc ion binding; C:intracellular	-10.1117	-3.33795	0.000689647	0.366	0.768	0.453	3.768	6.179	5.782	0.393	2.316	2.666
comp164836_c0_seq1	hypothetical protein CGI_10000315 [Crassostrea gigas]	-	-9.87165	-3.30329	0.000402222	2.376	2.777	1.873	22.881	23.861	21.069	4.337	2.852	3.142
comp191763_c0_seq3	chitin synthase g	F:protein binding; F:transferase activity, transferring hexosyl groups	-9.80209	-3.29309	0.000330278	0.874	0.634	0	5.294	4.12	5.084	0.912	1.72	4.229
comp177298_c1_seq2	laminin subunit alpha-3	-	-9.69976	-3.27795	0.000426398	0.819	0.607	0.808	7.412	5.516	8.365	1.985	2.231	2.462
comp189378_c0_seq2	low quality protein: adenylate kinase domain-containing protein 1-like	P:nucleobase-containing compound metabolic process; F:ATP binding; F:nucleobase-containing compound kinase activity; F:calcium ion binding	-9.68945	-3.27641	0.000771218	0.485	0.705	0.769	6.683	7.037	4.816	1.967	1.592	2.726
comp189686_c0_seq4	neurexin iv septate junction protein	-	-9.55721	-3.25659	0.000964019	0.636	0.33	0.365	2.791	3.332	6.387	2.262	0.945	1.35
comp173764_c0_seq1	hypothetical protein CGI_10001832 [Crassostrea gigas]	-	-9.45724	-3.24142	0.000861316	17.102	9.606	6.762	144.974	104.746	60.786	18.395	22.147	12.1
comp190824_c0_seq1	rna-directed dna polymerase from mobile element jockey- partial	F:binding	-9.0697	-3.18106	0.00039021	2.146	3.009	1.764	11.166	22.865	27.467	9.649	8.898	7.447
comp190882_c1_seq12	alpha-protein kinase 1-like isoform x1	P:protein homooligomerization	-8.76238	-3.13132	0.00041257	1.597	4.053	2.533	14.727	22.326	33.005	3.13	2.222	3.965
comp161172_c0_seq1	hypothetical protein CGI_10021685 [Crassostrea gigas]	-	-8.68182	-3.118	0.000526338	4.331	5.044	4.712	30.499	37.215	52.212	2.629	5.492	15.785
comp183848_c0_seq3	kyphoscoliosis peptidase	F:microtubule motor activity; P:microtubule-based movement	-8.67066	-3.11614	0.000769479	1.121	0.339	0.749	5.872	5.239	7.818	1.645	2.308	2.743
comp184459_c1_seq4	solute carrier family 23 member 2	F:transporter activity; P:transmembrane transport; C:membrane	-8.45631	-3.08003	0.00070299	1.025	1.17	1.104	5.982	9.096	12.367	2.951	2.588	3.957
comp180533_c0_seq2	coiled-coil domain-containing protein 173-like	-	-8.32104	-3.05676	0.000972277	1.033	0.759	0.444	6.092	5.378	6.794	1.323	1.175	2.861
comp174455_c1_seq3	uncharacterized protein yfex	F:heme binding; P:oxidation-reduction process; F:peroxidase activity	-8.11693	-3.02093	0.000740706	2.352	7.098	1.311	27.818	22.036	35.18	2.745	5.237	8.839
comp188160_c0_seq25	---NA---	-	Inf	Inf	0.000849277	0	0	0	44.47	7.742	10.878	0	0	0
comp174777_c1_seq10	---NA---	-	Inf	Inf	0.000772457	0	0	0	2.929	4.327	1.792	3.523	0.06	0.509
comp188655_c0_seq5	---NA---	-	Inf	Inf	0.000263604	0	0	0	15.167	6.276	3.7	0	0	0.408
comp175721_c0_seq1	---NA---	-	Inf	Inf	0.000173797	0	0	0	1.183	6.857	4.781	4.471	1.107	2.811
comp180653_c1_seq12	---NA---	-	Inf	Inf	3.53125e-05	0	0	0	7.934	4.742	6.98	3.282	2.861	4.696
comp180022_c1_seq24	---NA---	-	Inf	Inf	8.32173e-06	0	0	0	1.719	8.295	13.041	0	7.101	4.101
comp179323_c0_seq3	---NA---	-	Inf	Inf	2.14126e-06	0	0	0	3.328	5.073	2.222	4.516	4.743	11.658
comp182173_c0_seq12	---NA---	-	Inf	Inf	3.30768e-07	0	0	0	1.183	4.064	3.816	0	0	0
comp172489_c1_seq1	---NA---	-	Inf	Inf	1.48137e-07	0	0	0	5.335	2.032	3.641	0	0.851	0
comp183308_c1_seq26	---NA---	-	Inf	Inf	1.92988e-08	0	0	0	7.645	8.046	19.929	0	1.592	2.522
comp183457_c1_seq7	---NA---	-	Inf	Inf	1.16571e-08	0	0	0	9.997	13.036	6.084	1.914	0.358	2.318
comp192329_c0_seq2	---NA---	-	Inf	Inf	7.62425e-12	0	0	0	3.575	9.94	11.901	2.218	0	0.093
comp185133_c0_seq3	---NA---	-	Inf	Inf	3.08859e-14	0	0	0	1.98	1.935	0.966	2.432	1.388	1.826
comp187113_c1_seq2	---NA---	-	Inf	Inf	3.08859e-14	0	0	0	3.974	4.493	5.479	0	0	0
comp181854_c0_seq7	---NA---	-	Inf	Inf	4.68989e-16	0	0	0	7.384	10.216	9.831	0	0.238	0
comp192811_c1_seq4	---NA---	-	Inf	Inf	5.09004e-17	0	0	0	13.874	5.53	11.285	0.009	0	2.445
comp172221_c0_seq3	---NA---	-	-266.311	-8.05697	6.23553e-15	0.31	0	0	23.17	35.376	24.477	0	0	15.674
comp172252_c2_seq6	---NA---	-	-229.672	-7.84343	6.68575e-14	0.238	0	0.039	18.33	24.386	18.102	0	0	0
comp191946_c1_seq1	---NA---	-	-203.192	-7.6667	1.82204e-05	0	0.232	0	11.179	20.736	7.108	0.698	2.078	0
comp180894_c0_seq1	---NA---	-	-176.335	-7.46217	2.60763e-13	0.223	0	0	12.651	12.801	11.424	2.486	0.204	0
comp186563_c0_seq11	---NA---	-	-133.119	-7.05658	7.74749e-09	0.461	1	0.739	128.376	44.251	113.778	0.08	11.614	0
comp87468_c1_seq1	---NA---	-	-104.127	-6.7022	0.000826003	0	0	0.158	5.995	2.143	7.899	0	0.749	1.248
comp189923_c0_seq1	---NA---	-	-100.56	-6.65191	1.77901e-09	0.056	0.295	0	14.081	10.921	7.387	0	0.358	0.229
comp184387_c0_seq4	---NA---	-	-98.9873	-6.62917	1.089e-08	0.334	0	0	15.662	8.129	7.597	2.11	0	1.078
comp191371_c2_seq6	---NA---	-	-89.3985	-6.48218	7.33282e-06	0.151	0	0.246	10.588	4.686	14.949	0.572	0.434	2.038
comp187901_c1_seq9	---NA---	-	-83.3234	-6.38065	5.65375e-08	0	0	0.197	6.05	4.161	4.968	0.456	0	0
comp172642_c1_seq1	---NA---	-	-81.4212	-6.34733	3.99424e-11	1.661	0	0	40.688	43.906	48.129	1.323	0	0
comp180625_c2_seq3	---NA---	-	-77.5263	-6.27661	0.000237405	0.175	0.196	0.128	17.34	12.11	4.933	0.206	0	1.52
comp190130_c1_seq8	---NA---	-	-76.1983	-6.25169	2.74603e-08	0.143	0	0	2.021	3.428	5.014	0	0	0.976
comp189889_c2_seq1	---NA---	-	-72.0258	-6.17044	1.13637e-09	0.262	0	0.118	8.649	10.023	8.155	0	0.094	0
comp180472_c3_seq1	---NA---	-	-64.743	-6.01665	1.08817e-05	0.246	0	0	6.958	6.428	2.525	0.644	0.468	0.577
comp177050_c0_seq7	---NA---	-	-64.2586	-6.00582	0.000707446	0.318	0	0	11.427	6.456	3.304	2.262	0.145	1.342
comp169489_c0_seq5	---NA---	-	-60.0174	-5.90731	7.87884e-11	0.628	0.589	0.325	21.932	37.505	31.9	0.447	0.485	0.229
comp159893_c0_seq4	---NA---	-	-58.3038	-5.86552	2.86728e-10	6.66	2.919	4.327	334.266	299.916	161.058	0	1.652	1.078
comp151598_c1_seq2	---NA---	-	-55.749	-5.80087	0.000237582	0.199	0.08	0	7.645	5.35	2.222	0.259	0.119	0
comp179977_c3_seq2	---NA---	-	-53.6334	-5.74506	2.4885e-09	0.683	0	0.197	13.902	18.165	14.356	0.957	0	0.442
comp188715_c3_seq3	---NA---	-	-50.883	-5.66911	0.000528595	0.572	0	0	16.061	6.884	5.805	3.505	0.102	1.384
comp185554_c0_seq5	---NA---	-	-49.1923	-5.62036	1.24799e-06	0	0	0.237	3.314	4.686	3.432	0	1.226	0.246
comp190073_c0_seq3	---NA---	-	-46.7946	-5.54827	0.000554823	0	0	0.562	13.421	5.903	6.003	1.529	0	0
comp176585_c1_seq7	---NA---	-	-45.8097	-5.51758	5.32186e-07	0	0.339	0	4.758	4.382	5.77	0	0.732	0.246
comp181924_c1_seq1	---NA---	-	-45.6834	-5.5136	1.40944e-05	0.493	1.071	0.355	34.459	37.92	13.181	1.511	0.732	0
comp172658_c0_seq13	---NA---	-	-45.088	-5.49467	8.7042e-07	0.254	0.054	0.315	13.792	7.299	9.609	1.914	0.145	0.739
comp192626_c0_seq5	---NA---	-	-44.921	-5.48932	0.000291538	0.183	0.348	0.217	17.601	7.617	7.329	1.252	0.298	0
comp179257_c0_seq2	---NA---	-	-44.6211	-5.47965	2.8425e-08	0	0.179	0.207	3.933	6.414	5.875	0.25	0.264	0.161
comp191798_c1_seq5	---NA---	-	-44.5044	-5.47588	2.46186e-06	0.207	0.473	0	5.83	14.28	11.587	8.263	6.897	0
comp164685_c0_seq5	---NA---	-	-44.0039	-5.45956	4.24781e-08	0.064	0	0.552	11.056	8.032	7.55	0	0.392	0
comp193562_c0_seq1	---NA---	-	-43.4582	-5.44156	0.000939345	0.23	0.116	0	7.893	2.502	4.502	0	0	0.824
comp187979_c4_seq3	---NA---	-	-41.3005	-5.36809	5.92045e-09	1.581	0.304	0.227	30.485	27.69	28.375	0.957	0.179	0
comp166510_c0_seq9	---NA---	-	-41.0493	-5.35929	0.000403491	0.652	0.286	0.237	25.109	9.318	11.959	0.17	0.911	0
comp190457_c1_seq2	---NA---	-	-38.4806	-5.26606	6.70209e-08	0	0.857	0	12.609	9.995	9.179	1.413	1.167	2.878
comp159488_c1_seq1	---NA---	-	-38.2839	-5.25867	3.41659e-06	0.056	0.312	0.128	5.005	6.566	6.666	0.152	0.443	0.543
comp170607_c1_seq1	---NA---	-	-37.8607	-5.24263	4.54801e-05	0.048	0.143	0.108	4.551	3.65	2.792	1.145	0.962	0.297
comp177964_c0_seq3	---NA---	-	-36.406	-5.18611	1.29826e-06	0	0	0.493	5.047	7.189	5.119	1.592	0.349	1.554
comp180825_c1_seq1	---NA---	-	-36.3274	-5.18298	1.16571e-08	3.791	3.357	3.933	120.594	151.375	122.759	7.512	5.288	3.082
comp192329_c0_seq1	---NA---	-	-36.031	-5.17117	1.87841e-08	0.58	0.089	0	8.608	7.299	7.806	0.572	0.536	0.246
comp186871_c0_seq3	---NA---	-	-35.6562	-5.15608	9.79332e-08	0.326	1.027	0.207	13.159	14.032	26.99	0.51	0	0.093
comp180900_c0_seq2	---NA---	-	-34.9384	-5.12674	1.64908e-08	0.707	0.375	0.246	11.111	16.437	17.823	0	1.167	0.9
comp180413_c0_seq1	---NA---	-	-34.855	-5.12329	4.25569e-05	0	0.473	0.108	9.983	5.433	4.153	0.25	0	0.331
comp178162_c1_seq4	---NA---	-	-34.5118	-5.10902	5.0355e-09	2.837	2.286	1.143	56.268	63.481	92.512	14.979	8.447	4.874
comp190274_c2_seq2	---NA---	-	-34.0045	-5.08765	1.47957e-05	1.256	0.045	0.365	27.144	15.552	14.216	2.656	0	0
comp185874_c2_seq5	---NA---	-	-33.2093	-5.05352	1.4809e-07	0.223	0.161	0.384	9.708	6.359	8.911	2.003	1.618	0.9
comp180472_c1_seq3	---NA---	-	-31.9255	-4.99664	1.55294e-06	0.429	0.312	0	9.777	9.276	4.398	0.447	0.111	0.153
comp188714_c1_seq2	---NA---	-	-31.5675	-4.98037	8.7481e-08	1.121	1.607	1.143	40.908	39.869	38.089	0.545	0.613	0.535
comp191779_c0_seq2	---NA---	-	-30.6663	-4.93858	1.19902e-07	1.144	0	0.601	23.28	12.428	17.009	0	2.095	1.019
comp159488_c0_seq1	---NA---	-	-30.5348	-4.93238	5.24427e-05	0.246	0.321	0	4.18	5.599	7.225	0.617	0.434	0.518
comp171494_c2_seq1	---NA---	-	-30.1323	-4.91324	9.82213e-05	0.525	0.161	0.108	8.608	3.359	11.215	0.653	1.311	7.014
comp30700_c0_seq1	---NA---	-	-29.9631	-4.90512	5.60802e-06	0.167	0.08	0.404	7.852	4.12	7.341	0	0.324	0.705
comp182099_c0_seq1	---NA---	-	-29.8365	-4.89901	4.0733e-07	1.089	0	0	11.262	13.81	7.376	0	0.758	0
comp187803_c0_seq1	---NA---	-	-29.7026	-4.89252	6.1739e-08	2.225	1.83	2.07	54.095	61.794	62.531	2.504	5.075	1.664
comp168846_c0_seq6	---NA---	-	-29.5426	-4.88472	6.60318e-08	0.811	2.08	0.631	32.163	33.275	35.925	5.947	3.976	4.313
comp189889_c2_seq2	---NA---	-	-29.4937	-4.88233	7.07772e-06	0.318	0	0.424	7.384	5.917	8.097	0.25	0.562	0.195
comp184239_c0_seq2	---NA---	-	-29.0713	-4.86152	4.24781e-08	1.51	3.402	2.238	40.386	78.259	84.391	27.114	48.04	98.683
comp182871_c1_seq1	---NA---	-	-28.6646	-4.8412	1.22283e-05	0.183	0.33	0.177	7.659	8.184	3.304	0.376	0.119	0.331
comp168846_c0_seq7	---NA---	-	-28.3179	-4.82364	0.000367284	1.51	0	0.325	26.443	15.925	9.156	0.501	0.366	1.027
comp192397_c0_seq16	---NA---	-	-28.0564	-4.81026	1.69057e-07	1.502	2.777	0.483	39.382	51.785	38.799	7.145	0.485	1.231
comp191995_c0_seq3	---NA---	-	-26.9131	-4.75024	6.36706e-05	0	0	5.54	30.458	40.864	75.561	36.119	26.302	30.245
comp165310_c1_seq3	---NA---	-	-26.5374	-4.72995	0.000109025	0.119	0.241	0	1.76	4.576	2.955	0.993	0.886	1.036
comp87468_c2_seq1	---NA---	-	-26.5312	-4.72962	2.28075e-05	0.103	0.098	0.237	4.098	2.53	4.747	0.063	0.681	0.365
comp193347_c0_seq1	---NA---	-	-26.5193	-4.72897	0.000977814	0.318	0.152	0.375	10.712	4.534	6.771	0	0	0
comp180661_c3_seq3	---NA---	-	-26.177	-4.71023	1.79169e-05	0	0.482	0	2.558	5.696	3.734	0.045	1.03	3.295
comp192574_c0_seq1	---NA---	-	-26.1654	-4.70959	5.84505e-07	0.858	0	0	9.639	6.954	5.724	0.698	0.758	0
comp189427_c1_seq3	---NA---	-	-26.1493	-4.7087	0.00019365	0.175	0.116	0.187	2.846	5.322	3.944	0.107	0.57	1.69
comp190027_c5_seq22	---NA---	-	-25.8144	-4.6901	4.49042e-05	0.294	0.286	0.039	7.192	4.507	3.793	0.089	0.366	0.229
comp142287_c0_seq1	---NA---	-	-25.7254	-4.68512	0.000965277	0.111	0.446	0.089	6.229	5.751	4.281	0.537	0.775	0.807
comp191958_c1_seq2	---NA---	-	-25.6765	-4.68238	0.000325658	0.246	0.33	0	4.263	6.179	4.735	0.125	2.35	0.909
comp183554_c0_seq10	---NA---	-	-25.6115	-4.67872	1.94046e-06	2.98	0.089	0.089	38.378	24.828	17.02	5.884	0.511	1.562
comp184387_c0_seq7	---NA---	-	-25.4316	-4.66855	1.98157e-05	0.032	0.937	0	7.37	4.451	11.843	1.1	0	0.365
comp176010_c1_seq2	---NA---	-	-24.989	-4.64322	0.00063266	0	1.036	0	4.593	9.525	9.167	1.458	2.818	3.532
comp169068_c1_seq2	---NA---	-	-24.9038	-4.6383	0.000273564	0	0.125	0.256	2.324	3.815	2.594	2.62	0.758	2.411
comp182047_c5_seq1	---NA---	-	-24.4269	-4.6104	1.30367e-06	8.893	4.446	1.4	129.408	155.688	68.639	4.48	2.308	3.558
comp170299_c1_seq1	---NA---	-	-24.3152	-4.60379	0.000356764	0.215	0.143	0.168	3.63	3.968	4.886	1.413	1.243	1.231
comp173060_c0_seq3	---NA---	-	-24.3094	-4.60345	0.000169362	0	0.402	0	1.554	4.424	3.56	1.163	0.945	2.25
comp177882_c1_seq28	---NA---	-	-24.216	-4.59789	0.000237582	0.079	0.625	0.808	6.477	10.99	18.451	1.789	3.491	6.886
comp169672_c0_seq1	---NA---	-	-24.1549	-4.59425	0.000818285	0.477	0	0.246	4.62	7.258	5.177	0.635	0.681	0
comp183095_c1_seq1	---NA---	-	-24.1331	-4.59294	2.24001e-05	0.826	0.33	0.503	18.756	12.995	7.632	0.322	0.511	0.586
comp180425_c1_seq4	---NA---	-	-23.5919	-4.56022	5.52434e-06	0	0	1.094	9.529	6.746	9.039	3.184	0	1.325
comp188693_c2_seq1	---NA---	-	-23.2999	-4.54225	7.44728e-07	20.694	18.275	9.857	504.761	367.336	240.795	58.126	17.515	54.716
comp132891_c0_seq1	---NA---	-	-23.1008	-4.52987	0.000412343	0.525	0.205	0.246	10.451	7.133	4.607	0.393	0.162	0.739
comp45448_c0_seq1	---NA---	-	-22.6485	-4.50135	0.000789973	0.652	0	0.513	12.183	4.852	8.946	1.386	1.482	2.242
comp167004_c0_seq1	---NA---	-	-22.5458	-4.49479	0.000684988	0.215	1.045	0.838	8.787	23.211	13.646	0.197	1.269	0.501
comp83952_c0_seq1	---NA---	-	-22.5375	-4.49425	0.000236369	0.103	0.312	0.168	4.125	5.184	3.618	0.152	0.162	0.085
comp185668_c0_seq9	---NA---	-	-22.1921	-4.47197	0.000610315	0.334	0.143	0.335	4.125	5.17	7.981	0.599	1.149	1.52
comp179574_c2_seq1	---NA---	-	-22.0719	-4.46414	2.0468e-05	0.874	0.357	0.562	6.779	17.653	14.426	0	1.167	0
comp176186_c0_seq8	---NA---	-	-21.6892	-4.4389	0.000492672	0.771	0	0.641	6.394	12.649	9.26	0.85	3.031	1.766
comp175631_c0_seq2	---NA---	-	-21.6229	-4.43449	2.76917e-05	0.588	2.393	0.582	28.67	30.648	14.449	1.431	0.57	1.24
comp177468_c0_seq2	---NA---	-	-21.4265	-4.42133	1.85514e-06	0.517	2.009	0.542	21.932	21.635	20.999	0.474	0	1.486
comp167192_c0_seq2	---NA---	-	-21.2672	-4.41056	0.000488664	0	0.446	0.729	9.048	8.474	8.562	2.996	0.988	1.044
comp181272_c0_seq2	---NA---	-	-21.222	-4.40749	2.23278e-06	1.907	1.446	1.045	36.343	34.256	20.441	1.207	1.669	2.87
comp184651_c2_seq1	---NA---	-	-21.164	-4.40354	0.000484418	0.532	0	0	2.173	3.138	6.003	0.876	1.754	1.197
comp190206_c1_seq11	---NA---	-	-21.1562	-4.40301	2.68973e-06	0.763	0.152	0.71	9.103	11.861	12.762	0	2.733	1.359
comp176147_c0_seq2	---NA---	-	-21.1015	-4.39927	0.000137576	0.397	0	0.237	4.661	4.617	3.897	1.789	1.592	0.883
comp169863_c0_seq1	---NA---	-	-21.0816	-4.39791	1.66926e-05	0.509	0.411	0.582	9.185	12.138	9.703	1.261	1.396	1.384
comp168907_c9_seq10	---NA---	-	-21.0805	-4.39784	0.000275149	0.381	0.152	0.237	6.93	2.475	6.724	0.545	0.869	1.927
comp184046_c1_seq2	---NA---	-	-20.9523	-4.38904	3.27288e-05	0.811	0.554	0.335	16.405	10.092	7.934	0.483	1.703	1.308
comp145874_c0_seq1	---NA---	-	-20.8701	-4.38336	2.33301e-05	0.993	0.616	0.907	19.925	17.46	13.135	3.854	3.678	2.318
comp182060_c0_seq2	---NA---	-	-20.6732	-4.36969	0.000149656	0	1.321	0	10.671	11.032	4.304	9.13	0	0
comp183406_c0_seq1	---NA---	-	-20.6134	-4.36551	7.34384e-05	0	0.571	1.065	11.509	6.096	15.333	0.733	3.951	1.367
comp186176_c0_seq6	---NA---	-	-20.3649	-4.34801	0.000789846	0.469	0.366	0.118	4.936	8.018	5.142	0.85	0.17	1.893
comp166104_c0_seq1	---NA---	-	-20.3132	-4.34435	0.00062978	0.183	0.179	0.335	6.353	4.507	3.095	0.233	0.417	0.671
comp187665_c1_seq1	---NA---	-	-20.237	-4.33892	4.66449e-06	2.217	1.446	0.808	27.818	31.367	29.864	3.353	2.563	3.481
comp145874_c0_seq2	---NA---	-	-20.2082	-4.33687	2.24001e-05	0.898	0.5	0.099	11.344	11.543	7.376	0.823	1.371	0.399
comp147119_c1_seq1	---NA---	-	-20.1921	-4.33572	0.000204579	0.167	0.241	0.256	5.528	4.244	3.257	0.08	0.928	1.223
comp172606_c0_seq1	---NA---	-	-20.0973	-4.32893	6.68861e-05	0.175	0.33	0.099	2.118	5.571	4.188	0.519	1.167	4.288
comp177796_c1_seq1	---NA---	-	-19.9029	-4.3149	5.12997e-05	0.429	0.375	0.739	10.588	9.995	9.621	0.259	0.443	0.603
comp192730_c0_seq5	---NA---	-	-19.8909	-4.31404	7.85824e-07	14.36	10.981	9.749	222.679	175.07	288.273	43.747	36.784	43.211
comp181048_c0_seq7	---NA---	-	-19.8106	-4.3082	0.000236369	0.453	0	0.532	4.18	5.447	10.261	1.735	0	0.255
comp183299_c0_seq27	---NA---	-	-19.7574	-4.30432	3.94411e-06	0.771	0.134	0.532	9.268	5.488	13.356	1.154	0	1.265
comp188417_c0_seq2	---NA---	-	-19.7234	-4.30184	4.45131e-05	1.001	0.482	0.601	16.171	13.893	9.877	1.118	1.107	0.985
comp178266_c0_seq2	---NA---	-	-19.6863	-4.29912	3.32767e-05	0.151	0.187	0.434	4.221	5.64	5.2	0.304	0.596	0.543
comp177235_c3_seq1	---NA---	-	-19.3513	-4.27436	2.76109e-06	23.857	22.338	23.5	505.531	411.629	404.215	30.19	47.632	58.087
comp191432_c0_seq3	---NA---	-	-19.2011	-4.26312	5.99173e-06	0.85	0.75	0	6.023	10.41	14.216	0.948	0.255	0.849
comp184689_c2_seq8	---NA---	-	-18.995	-4.24755	1.12485e-05	2.44	2.509	4.643	58.88	68.803	49.851	0	1.022	0.892
comp188872_c0_seq3	---NA---	-	-18.8189	-4.23411	7.58296e-06	1.868	0.295	0.306	17.065	17.432	11.61	0.751	0.009	0.518
comp183598_c0_seq3	---NA---	-	-18.6021	-4.2174	0.000355591	0.294	0	0.858	5.569	8.695	7.899	0	0	0.11
comp187349_c0_seq4	---NA---	-	-18.5265	-4.21152	0.000387591	1.756	2.205	0.7	37.553	32.57	13.46	1.073	0	0.773
comp186954_c5_seq1	---NA---	-	-18.5138	-4.21053	1.47766e-05	1.343	0.866	0.365	19.718	15.359	11.587	2.137	1.243	1.596
comp190278_c0_seq4	---NA---	-	-18.4203	-4.20322	1.98157e-05	0.588	1.098	0.089	11.853	10.866	8.469	0.313	1.839	0.883
comp169072_c0_seq1	---NA---	-	-18.3922	-4.20102	0.000339089	0.938	0.464	0.276	10.176	11.363	8.76	1.002	1.149	2.581
comp191006_c0_seq1	---NA---	-	-18.0712	-4.17562	3.88013e-06	1.311	0	0.227	8.319	7.797	11.355	0.519	0.145	0
comp173405_c0_seq5	---NA---	-	-17.9347	-4.16468	0.000307137	1.383	0.304	0.473	17.216	14.35	6.329	0	0.8	0.144
comp175494_c1_seq1	---NA---	-	-17.9146	-4.16306	6.2361e-06	2.027	3.321	0.503	30.568	45.924	25.548	3.657	1.107	4.551
comp176326_c3_seq1	---NA---	-	-17.9011	-4.16198	3.97438e-05	0.588	0.679	0.542	8.457	11.778	11.576	0.358	1.235	1.384
comp192278_c0_seq2	---NA---	-	-17.8293	-4.15617	3.27288e-05	0.556	0.545	0.473	6.408	10.188	11.087	1.198	2.18	3.048
comp88071_c0_seq1	---NA---	-	-17.7062	-4.14618	0.000103469	1.168	0.946	0.838	19.718	17.432	14.205	2.075	2.503	1.596
comp180214_c0_seq3	---NA---	-	-17.643	-4.14102	9.87061e-05	0.223	0.312	0.345	4.153	6.304	4.851	0.089	0.8	0.603
comp153930_c0_seq1	---NA---	-	-17.5994	-4.13745	1.39036e-05	0.652	0.759	0.67	8.195	11.737	15.962	1.002	1.592	0.068
comp170658_c0_seq3	---NA---	-	-17.5031	-4.12954	5.89885e-05	0.54	0.509	0	7.37	5.599	5.119	0	0.69	0.127
comp192109_c0_seq1	---NA---	-	-17.4836	-4.12793	1.75845e-05	1.558	2.152	1.321	25.59	40.063	19.975	3.264	3.602	2.386
comp183827_c1_seq9	---NA---	-	-17.3409	-4.1161	0.000173209	0.191	0.759	0.729	6.532	9.318	12.018	1.824	1.984	1.52
comp158056_c2_seq1	---NA---	-	-17.2854	-4.11148	0.000504172	0.636	0.205	0.66	9.763	6.649	9.295	0.402	1.277	0.747
comp186902_c1_seq1	---NA---	-	-17.1593	-4.10092	7.30566e-06	1.756	1.589	1.321	26.814	23.584	28.119	4.391	2.895	2.182
comp192085_c0_seq3	---NA---	-	-17.1394	-4.09924	1.28971e-05	6.819	4.241	4.426	119.026	71.817	69.512	6	13.641	4.806
comp176392_c0_seq1	---NA---	-	-17.0358	-4.0905	2.83235e-05	0.381	1.937	6.309	65.948	41.984	35.797	1.225	1.192	0.526
comp156315_c0_seq2	---NA---	-	-17.0159	-4.08881	0.000879509	0.358	0.437	0.483	9.144	6.802	5.212	0.25	0.664	0.764
comp186737_c3_seq1	---NA---	-	-16.943	-4.08262	0.000778796	2.654	0.875	0.986	32.74	10.396	32.889	1.681	2.759	2.836
comp191589_c0_seq26	---NA---	-	-16.9125	-4.08002	2.45339e-06	1.264	1.446	0.858	13.077	17.833	28.375	0.841	0.869	0.442
comp102549_c0_seq1	---NA---	-	-16.869	-4.0763	0.000729128	7.224	4.384	4.574	129.435	91.253	46.523	10.051	11.784	14.681
comp175494_c1_seq5	---NA---	-	-16.8195	-4.07206	1.07067e-05	4.752	0.687	2.119	40.702	51.232	33.691	0.501	1.132	0.204
comp186991_c0_seq10	---NA---	-	-16.3805	-4.03391	3.53125e-05	1.995	0	1.37	21.726	16.893	16.357	8.084	0.639	2.785
comp190228_c0_seq1	---NA---	-	-16.3453	-4.0308	0.000307137	0.262	0.518	0.572	8.759	7.313	5.445	0.894	1.149	1.477
comp164988_c1_seq3	---NA---	-	-16.3415	-4.03047	0.000693878	0.35	0.116	0.414	6.119	4.175	3.56	2.316	1.984	0.586
comp185814_c0_seq3	---NA---	-	-16.3216	-4.02871	0.00044189	0.246	0.634	0.266	7.329	7.548	3.188	0.465	1.396	0
comp174765_c0_seq1	---NA---	-	-16.3138	-4.02802	3.29112e-05	2.559	1.295	0.897	30.884	24.939	20.743	2.897	1.831	2.403
comp184752_c0_seq3	---NA---	-	-16.305	-4.02725	7.37659e-06	6.262	1.116	3.214	46.876	56.61	67.569	3.935	7.655	3.303
comp183299_c0_seq19	---NA---	-	-16.2785	-4.0249	0.000282226	0.819	1.17	0.463	16.226	16.147	6.457	1.717	0.647	2.369
comp187147_c0_seq1	---NA---	-	-16.2009	-4.018	6.9763e-05	0.167	0.348	0.473	6.092	4.534	5.177	1.377	0.656	0.849
comp185736_c1_seq45	---NA---	-	-16.132	-4.01185	4.93402e-05	2.217	1.902	1.341	37.539	29.128	19.836	4.248	6.063	5.434
comp178602_c1_seq6	---NA---	-	-16.125	-4.01123	0.000403491	0.429	0.286	0.286	5.872	5.433	3.967	1.073	0.485	1.707
comp176880_c0_seq8	---NA---	-	-16.1088	-4.00978	0.000116478	1.717	0.723	0.197	18.247	16.423	7.504	3.371	4.07	2.598
comp116603_c0_seq1	---NA---	-	-15.8189	-3.98358	0.000218495	1.295	1.071	0.473	17.436	15.345	11.203	1.789	2.554	2.191
comp192837_c0_seq1	---NA---	-	-15.7896	-3.98091	0.000762592	0.358	0.696	0.69	13.132	7.589	6.061	0.921	0.468	0.832
comp191779_c0_seq10	---NA---	-	-15.7604	-3.97823	6.4251e-05	2.034	2.125	0.759	33.194	25.16	17.183	6.456	2.963	2.403
comp165278_c0_seq3	---NA---	-	-15.707	-3.97334	6.36706e-05	0.922	0.821	0.384	10.602	15.027	7.341	8.576	0.988	2.717
comp189231_c0_seq7	---NA---	-	-15.7009	-3.97278	0.000368397	1.327	0.08	0.503	13.806	7.963	7.434	0	0.255	0
comp184387_c0_seq11	---NA---	-	-15.6947	-3.97221	1.39036e-05	1.995	0	0	9.185	11.46	10.366	4.596	0.017	1.834
comp174863_c4_seq1	---NA---	-	-15.5724	-3.96092	0.000548899	0.421	0.295	0.325	4.043	6.207	5.631	1.467	1.039	1.121
comp160026_c0_seq1	---NA---	-	-15.4531	-3.94983	0.000439424	0.215	0.991	0.789	5.212	10.023	14.903	2.11	3.219	4.101
comp32235_c0_seq1	---NA---	-	-15.3604	-3.94114	0.000185154	1.033	0.705	1.528	16.831	14.723	17.73	1.842	0.622	4.432
comp178602_c1_seq7	---NA---	-	-15.309	-3.93631	7.81725e-05	0.795	1.116	0.621	14.479	15.151	8.807	1.154	1.098	0.959
comp185736_c1_seq32	---NA---	-	-15.2061	-3.92658	0.000171123	1.049	0.321	0.434	12.747	8.875	5.258	1.332	1.635	1.545
comp188276_c1_seq11	---NA---	-	-15.2028	-3.92626	4.0373e-05	3.735	1.143	0.246	27.089	34.395	15.042	0.304	1.669	0
comp189211_c0_seq1	---NA---	-	-15.1513	-3.92137	3.08535e-05	1.248	0.509	0.128	12.609	7.672	7.864	1.046	0.4	0.374
comp164420_c0_seq1	---NA---	-	-15.1504	-3.92128	0.000221516	0.517	0.339	0.069	6.092	4.313	3.292	0.402	1.192	0.11
comp191363_c0_seq3	---NA---	-	-15.1436	-3.92063	0.000229934	0.413	1.027	0.414	8.69	11.681	7.073	0.912	0.758	0.365
comp189901_c1_seq1	---NA---	-	-15.1284	-3.91919	0.000772457	0.405	0.196	0.276	6.064	2.751	4.2	0.715	0.383	0.832
comp185336_c0_seq6	---NA---	-	-15.0054	-3.90741	8.0899e-05	0.628	0.384	0.306	7.37	5.834	6.154	0.867	0.443	0.374
comp141984_c0_seq2	---NA---	-	-14.9875	-3.90569	0.000475289	0.278	0.134	0.444	4.07	2.696	5.956	0.134	0.204	0.442
comp182537_c1_seq4	---NA---	-	-14.9317	-3.90031	2.05824e-05	2.472	0.839	1.469	25.851	18.289	26.676	0.608	7.442	5.103
comp185319_c0_seq1	---NA---	-	-14.9266	-3.89982	2.26792e-05	4.093	4.348	2.277	50.135	49.311	57.622	8.656	5.875	8.338
comp192190_c0_seq2	---NA---	-	-14.8853	-3.89582	4.41165e-05	1.971	0	0.463	10.904	14.419	10.622	2.414	0.213	2.955
comp189901_c3_seq1	---NA---	-	-14.8815	-3.89544	0.000939345	0.548	0.866	0.345	10.162	6.705	8.772	0.939	1.499	3.201
comp179762_c0_seq2	---NA---	-	-14.8769	-3.89501	0.000160827	0.795	0.268	0.168	6.064	6.705	5.305	1.18	0.051	0.951
comp156933_c1_seq1	---NA---	-	-14.8588	-3.89325	1.66712e-05	4.88	3.134	5.53	62.799	54.149	81.227	13.253	15.386	14.689
comp190715_c3_seq1	---NA---	-	-14.8096	-3.88846	4.84085e-05	5.571	4.312	3.174	63.597	69.314	56.261	11.437	8.2	13.042
comp193260_c0_seq1	---NA---	-	-14.7601	-3.88363	0.000760792	0.318	0.812	0.197	7.068	7.41	4.572	0.537	1.396	0.756
comp170968_c0_seq6	---NA---	-	-14.7156	-3.87928	0.000103469	0.469	0.875	0	5.872	7.742	5.526	1.073	1.26	0.875
comp181885_c0_seq1	---NA---	-	-14.5396	-3.86192	3.14572e-05	3.854	4.741	3.292	53.545	59.499	55.854	12.162	7.025	7.667
comp185941_c3_seq9	---NA---	-	-14.5279	-3.86076	0.000676855	0.389	0.277	0.266	5.487	3.249	4.712	1.556	0.869	1.486
comp169605_c0_seq4	---NA---	-	-14.4885	-3.85684	0.000391418	0.501	0.286	0.296	6.82	3.58	4.979	0.51	0.783	0.849
comp169669_c0_seq1	---NA---	-	-14.3224	-3.8402	0.000258557	0.691	0.375	0.227	8.58	5.364	4.153	0.867	0.996	1.087
comp189523_c2_seq14	---NA---	-	-14.2883	-3.83676	8.96288e-05	0.691	0.946	0.138	7.205	11.806	5.491	2.468	0.988	2.539
comp168455_c2_seq4	---NA---	-	-14.2666	-3.83457	4.90683e-05	12.27	9.16	5.175	160.361	135.643	75.515	11.911	22.624	31.519
comp173589_c0_seq1	---NA---	-	-14.2462	-3.83251	2.50872e-05	4.069	2.625	1.695	44.085	36.772	36.46	8.209	6.795	2.445
comp168606_c1_seq1	---NA---	-	-14.2307	-3.83094	0.000767477	0.199	0.312	0.434	5.39	3.912	3.874	1.011	0.843	0.594
comp149804_c0_seq2	---NA---	-	-14.1991	-3.82772	0.000568827	0.223	0.348	0.306	4.799	1.963	5.41	0.376	1.822	0.518
comp183632_c0_seq2	---NA---	-	-14.1004	-3.81766	0.000144768	0.421	0.5	0.355	5.693	6.746	5.189	0.832	0.851	0.917
comp188467_c1_seq7	---NA---	-	-14.0348	-3.81093	8.46385e-05	1.772	3.027	2.967	36.316	41.473	29.247	2.629	2.052	0.229
comp185682_c1_seq1	---NA---	-	-14.0318	-3.81063	0.000729128	0	0.652	0.68	5.638	6.276	6.503	0.563	0.851	1.579
comp112582_c0_seq1	---NA---	-	-13.8575	-3.7926	0.00017158	0.397	0.679	0.562	5.198	10.023	6.724	0.59	1.95	0.492
comp179065_c0_seq1	---NA---	-	-13.824	-3.78911	9.83908e-05	3.346	2.286	1.272	32.177	31.339	30.062	4.874	3.44	2.046
comp191588_c0_seq3	---NA---	-	-13.7904	-3.78559	0.000367567	1.51	0.33	0.483	13.104	13.147	5.468	1.601	1.158	1.104
comp192412_c3_seq5	---NA---	-	-13.7716	-3.78362	0.00044189	0.111	0	0.325	1.293	1.687	3.06	1.538	1.609	0.756
comp148020_c0_seq1	---NA---	-	-13.7315	-3.77942	0.000178933	0.842	0.75	0.828	10.189	12.414	9.947	1.556	1.277	1.579
comp163960_c1_seq1	---NA---	-	-13.6628	-3.77218	0.000370491	0.103	0.554	0.68	4.153	4.783	8.97	0.921	1.047	1.248
comp179905_c1_seq1	---NA---	-	-13.6599	-3.77187	0.000302257	1.78	0.92	1.252	21.314	16.492	15.252	2.218	3.116	2.946
comp181998_c4_seq18	---NA---	-	-13.6511	-3.77094	0.000195943	0.254	0.723	0.641	6.573	9.193	5.445	0.76	3.457	1.503
comp165278_c0_seq5	---NA---	-	-13.6113	-3.76673	8.59277e-05	1.558	1.393	1.153	17.477	21.98	15.205	12.001	2.333	4.679
comp181998_c4_seq4	---NA---	-	-13.5955	-3.76506	0.000637811	0.183	0.357	0.197	3.231	4.424	2.234	0.376	1.235	0.535
comp193186_c0_seq1	---NA---	-	-13.5074	-3.75568	0.000509532	0.699	0.536	0.473	8.828	8.032	5.712	1.932	0	1.647
comp191124_c0_seq4	---NA---	-	-13.4791	-3.75265	6.32844e-05	0.842	1.205	0.542	9.447	14.875	9.575	0	0.111	0.408
comp192284_c2_seq2	---NA---	-	-13.4441	-3.7489	0.000434375	0.747	0.295	0.355	6.614	4.866	7.271	1.037	0.69	0.824
comp172685_c0_seq3	---NA---	-	-13.4153	-3.74581	0.000214763	1.025	0.259	0.67	12.472	5.861	7.574	1.002	1.192	1.325
comp174657_c0_seq1	---NA---	-	-13.274	-3.73053	0.000321154	0.795	0.295	0.217	8.085	4.949	4.014	0.599	0.724	0.756
comp161144_c0_seq1	---NA---	-	-13.246	-3.72749	0.000138162	4.45	3.294	3.066	62.731	48.979	28.351	4.418	3.108	5.867
comp172031_c0_seq7	---NA---	-	-13.2192	-3.72456	0.000387591	0.556	0.723	0.729	8.017	8.972	8.807	0.814	0.843	0.399
comp175088_c3_seq1	---NA---	-	-13.1559	-3.71764	0.000771218	0.302	0.241	0.286	3.823	3.539	3.316	0.402	1.49	0.289
comp114829_c0_seq1	---NA---	-	-13.1446	-3.7164	0.000149656	0.771	2.116	1.479	10.286	24.483	21.255	0	4.411	0
comp169072_c1_seq3	---NA---	-	-13.0945	-3.71089	0.000378513	1.017	1.161	1.203	7.247	19.202	17.09	2.772	3.27	4.483
comp23643_c0_seq1	---NA---	-	-13.0933	-3.71076	0.000104066	0.493	0.33	0.483	3.424	5.986	7.399	0.411	2.597	0.357
comp188593_c0_seq6	---NA---	-	-13.0851	-3.70985	3.77218e-05	1.415	1.875	0.168	12.431	16.506	15.124	2.674	2.452	1.622
comp179672_c2_seq1	---NA---	-	-13.0754	-3.70878	4.19983e-05	6.437	3.518	4.051	53.614	54.412	72.269	22.392	15.676	25.439
comp186220_c0_seq1	---NA---	-	-12.9928	-3.69964	0.000234602	0.62	1.241	0.67	13.544	10.811	7.539	0	0.553	0.713
comp184420_c0_seq1	---NA---	-	-12.9901	-3.69934	0.000373821	0.429	0.384	0.355	4.056	5.322	5.479	1.171	1.039	1.104
comp185462_c0_seq4	---NA---	-	-12.9646	-3.6965	0.000673347	0.072	0.214	0.779	3.19	3.719	7.108	0	1.933	0.798
comp167538_c0_seq2	---NA---	-	-12.9298	-3.69262	0.000394084	0.493	0.732	0.739	8.525	8.875	7.248	2.137	1.439	1.63
comp167462_c0_seq1	---NA---	-	-12.9191	-3.69143	0.000229928	1.43	0.875	1.37	17.45	15.884	13.088	1.601	1.924	2.479
comp180708_c0_seq1	---NA---	-	-12.8792	-3.68697	0.000487069	2.265	1.437	0.838	17.285	22.644	17.369	5.661	6.131	3.345
comp185839_c0_seq1	---NA---	-	-12.8169	-3.67997	7.40059e-05	2.75	3.33	1.666	36.329	27.358	33.354	2.754	3.04	1.486
comp178092_c0_seq1	---NA---	-	-12.7601	-3.67357	0.000354772	0.985	0.616	0.424	9.887	7.852	7.643	2.155	0.979	1.172
comp186141_c0_seq3	---NA---	-	-12.5034	-3.64425	0.000275204	0.374	0.509	0.572	4.098	4.659	9.028	1.35	1.805	1.766
comp188286_c2_seq2	---NA---	-	-12.4566	-3.63884	0.000420295	2.901	0	1.153	16.102	20.017	13.833	9.282	9.4	6.198
comp183172_c3_seq1	---NA---	-	-12.4384	-3.63673	0.000210784	1.264	0.705	0.335	8.044	12.193	8.202	1.583	0.996	0.943
comp190977_c8_seq1	---NA---	-	-12.4233	-3.63497	0.000117722	15.195	13.856	8.063	171.004	182.258	97.188	25.164	13.189	8.058
comp188372_c0_seq1	---NA---	-	-12.4207	-3.63467	0.000740706	0.525	0.152	0.148	4.084	2.253	3.688	0.492	0.443	0.917
comp176112_c1_seq8	---NA---	F:heme binding; F:iron ion binding; P:aerobic respiration; C:integral to membrane; C:membrane; C:mitochondrial inner membrane; F:electron carrier activity; C:respiratory chain; C:mitochondrion; P:transport; P:oxidation-reduction process; F:oxidoreductase activity; F:cytochrome-c oxidase activity; P:electron transport chain; F:metal ion binding	-12.4056	-3.63292	0.000223598	0.35	0.446	0.562	5.047	4.825	6.399	0.706	1.601	0.467
comp174589_c0_seq8	---NA---	-	-12.3927	-3.63142	0.000260908	6.032	1.232	0.069	35.188	35.957	18.905	15.551	11.844	10.902
comp180028_c0_seq1	---NA---	-	-12.3586	-3.62745	0.00067449	0.898	0.67	1.035	5.459	10.728	15.45	0.402	3.406	4.339
comp191574_c0_seq1	---NA---	-	-12.2803	-3.61827	3.71607e-05	8.305	2.723	1.055	55.869	31.892	58.855	10.025	11.555	16.057
comp168202_c2_seq1	---NA---	-	-12.2709	-3.61717	0.000740706	0.58	0.286	0.453	5.198	5.087	5.561	1.323	0.468	0.645
comp192457_c1_seq6	---NA---	-	-12.2679	-3.61682	5.06559e-05	1.597	0.687	0.434	9.832	9.76	13.274	1.789	1.328	0
comp165278_c0_seq1	---NA---	-	-12.237	-3.61318	0.000292105	0.358	1.348	0.089	6.848	7.576	6.62	4.498	0	2.513
comp187129_c1_seq3	---NA---	-	-12.1935	-3.60803	0.000740706	0.954	0	1.055	10.079	6.815	7.073	0	0.162	0
comp188849_c1_seq1	---NA---	-	-12.0794	-3.59447	0.000989368	0.397	0.036	0.503	2.833	3.456	4.875	0.742	0.783	0.959
comp164908_c4_seq2	---NA---	-	-12.041	-3.58989	0.00014291	2.185	3.196	1.065	34.913	19.174	21.418	6.725	3.534	4.135
comp177794_c0_seq2	---NA---	-	-12.0312	-3.58871	0.00027548	0.326	0.643	0.315	2.805	5.972	6.375	1.458	1.218	2.878
comp192566_c0_seq11	---NA---	-	-11.8965	-3.57247	0.000951224	0.676	0.393	0.177	3.135	6.484	5.026	0.34	0.954	0.985
comp172723_c1_seq2	---NA---	-	-11.8697	-3.56921	0.000985422	0.62	0.723	0.404	7.494	7.493	5.375	0.966	1.081	1.18
comp180907_c1_seq5	---NA---	-	-11.8059	-3.56144	0.000351559	2.368	0.928	3.105	26.566	32.487	15.112	2.066	1.992	1.18
comp167440_c0_seq1	---NA---	-	-11.7637	-3.55627	0.000214763	12.755	12.91	12.105	166.067	178.291	89.626	17.733	9.417	6.173
comp176991_c1_seq4	---NA---	-	-11.6849	-3.54657	0.000169687	0.461	0.652	0.493	4.675	6.014	7.818	2.987	2.963	2.895
comp182815_c0_seq1	---NA---	-	-11.5839	-3.53405	0.000369009	2.058	1.634	1.163	17.903	23.916	13.297	2.826	1.848	1.078
comp156562_c0_seq2	---NA---	-	-11.5824	-3.53386	0.000258557	7.876	3.393	3.539	73.442	57.163	38.042	8.88	4.062	7.124
comp182341_c5_seq1	---NA---	-	-11.5711	-3.53245	0.000182282	1.017	0.714	1.065	9.804	9.124	12.832	3.747	2.529	4.22
comp176976_c4_seq4	---NA---	-	-11.5274	-3.52699	0.000749397	0.834	0.277	0.473	7.068	5.613	5.305	0.143	0.962	0.569
comp169672_c2_seq1	---NA---	-	-11.5172	-3.52572	0.000813224	1.264	0.58	1.025	7.797	12.621	12.134	1.413	1.465	1.036
comp177195_c0_seq5	---NA---	-	-11.4563	-3.51807	0.000453798	1.605	0.259	1.055	11.688	6.47	15.089	1.949	2.537	2.479
comp189879_c1_seq7	---NA---	-	-11.3826	-3.50875	7.18617e-05	31.375	25.855	15.575	239.757	247.923	325.64	25.111	39.543	22.722
comp164338_c0_seq2	---NA---	-	-11.3709	-3.50728	0.000412231	2.328	1.42	1.429	15.057	23.156	19.3	5.58	3.44	5.85
comp138949_c0_seq1	---NA---	-	-11.3635	-3.50634	0.000370491	2.019	1.045	1.143	20.901	10.313	15.903	2.808	2.52	2.955
comp182297_c1_seq1	---NA---	-	-11.3395	-3.50329	0.000481022	6.016	4.669	2.297	66.402	43.546	33.424	6.224	4.317	3.906
comp179937_c0_seq5	---NA---	-	-11.2129	-3.48709	0.000253331	0	0	3.687	9.268	12.11	19.242	5.035	3.483	0.968
comp171708_c0_seq1	---NA---	-	-11.2122	-3.48699	0.0001167	4.816	6.258	4.534	44.594	59.098	67.522	14.317	13.743	18.128
comp167737_c0_seq1	---NA---	-	-11.2115	-3.4869	0.000180299	20.456	11.106	11.257	203.744	135.588	132.532	16.374	37.797	8.474
comp141224_c1_seq1	---NA---	-	-11.1893	-3.48405	0.000368825	2.305	3.035	1.37	18.687	31.104	23.454	5.097	2.997	3.804
comp171309_c0_seq2	---NA---	-	-11.1756	-3.48228	0.000186878	3.115	1.259	1.153	23.335	19.022	18.649	2.28	3.346	3.133
comp184624_c1_seq5	---NA---	-	-11.1332	-3.4768	0.000307137	1.78	0	0.7	11.977	7.299	8.132	1.476	2.146	1.792
comp177090_c1_seq2	---NA---	-	-11.1267	-3.47596	0.000492672	0.699	0.589	0.453	5.734	4.023	9.167	0.089	0.766	0.552
comp167737_c6_seq8	---NA---	-	-11.1224	-3.47539	0.000849277	0.397	0.509	1.094	6.202	5.944	9.575	1.502	1.652	1.061
comp167708_c0_seq1	---NA---	-	-11.1028	-3.47285	0.000351559	2.146	1.482	1.548	22.18	18.58	15.415	2.897	4.334	3.49
comp33507_c0_seq1	---NA---	-	-11.0726	-3.46892	0.000309332	1.295	1.161	1.183	10.533	11.087	17.904	2.236	1.626	2.199
comp34238_c0_seq1	---NA---	-	-11.0322	-3.46365	0.000123055	2.734	3.634	2.632	23.046	35.169	38.88	4.149	6.59	6.784
comp169475_c0_seq2	---NA---	-	-11.0321	-3.46364	0.000617923	2.36	0.875	1.469	22.909	14.999	12.925	1.601	2.401	2.794
comp190369_c2_seq18	---NA---	-	-11.0097	-3.4607	0.000287146	0.381	0.643	0.808	4.73	4.991	9.807	2.701	3.849	4.823
comp183834_c0_seq1	---NA---	-	-10.9776	-3.4565	0.000740706	0.636	0.491	0.177	4.923	5.958	3.176	2.227	2.18	1.673
comp173152_c1_seq2	---NA---	-	-10.9694	-3.45541	0.000321267	3.314	3.339	2.307	33.937	39.067	22.918	1.279	2.767	0
comp184542_c0_seq1	---NA---	-	-10.759	-3.42748	0.000267302	2.17	2.357	1.587	19.746	22.133	22.546	3.586	2.699	2.751
comp178665_c1_seq2	---NA---	-	-10.6937	-3.41869	0.000388844	4.625	4.526	3.164	54.095	45.233	29.515	4.945	4.624	2.683
comp192373_c0_seq7	---NA---	-	-10.603	-3.40641	0.00097658	0.763	0.143	0.463	4.758	4.783	4.781	3.461	0.502	1.112
comp186737_c1_seq1	---NA---	-	-10.5839	-3.4038	0.000681637	3.489	1.848	1.193	24.944	12.359	30.62	4.078	3.602	3.498
comp190356_c3_seq1	---NA---	-	-10.5311	-3.39658	0.000388408	8.503	6.946	7.196	82.669	80.885	70.512	7.673	11.35	8.941
comp179997_c0_seq1	---NA---	-	-10.5296	-3.39637	0.000848055	0.588	0.312	0.256	3.671	3.373	5.037	5.857	1.286	4.882
comp186871_c0_seq1	---NA---	-	-10.4905	-3.39102	9.71689e-05	1.216	1.178	0.128	6.325	6.967	12.692	1.914	0	0.696
comp173770_c4_seq1	---NA---	-	-10.4785	-3.38936	0.000358953	3.107	3.473	2.8	29.303	33.537	33.086	4.042	7.493	3.235
comp185116_c0_seq2	---NA---	-	-10.4767	-3.38911	0.000409624	0.819	1.107	0.463	7.618	8.82	7.992	0.733	0.502	0.824
comp177661_c0_seq3	---NA---	-	-10.3525	-3.3719	0.000188038	1.097	0.777	0.187	4.469	6.746	9.854	1.735	1.345	1.163
comp179527_c2_seq1	---NA---	-	-10.3387	-3.36999	0.000332053	9.02	4.357	5.244	82.71	45.177	61.531	15.873	6.701	14.409
comp192462_c2_seq2	---NA---	-	-10.3277	-3.36845	0.000719803	2.956	1.152	1.488	23.679	16.423	16.881	5.661	5.628	5.018
comp170439_c1_seq1	---NA---	-	-10.3129	-3.36638	0.000509533	0.866	0.75	0.453	6.642	5.322	9.237	2.298	2.367	1.91
comp186902_c1_seq4	---NA---	-	-10.3085	-3.36576	0.000299524	3.608	3.268	1.479	26.896	31.63	25.967	4.391	2.325	4.882
comp184049_c3_seq3	---NA---	-	-10.2593	-3.35886	0.000622986	6.302	4.75	3.263	57.904	56.458	29.585	9.595	5.364	6.19
comp189501_c1_seq1	---NA---	-	-10.2462	-3.35702	0.000681637	3.346	2.366	0.621	23.101	24.925	15.38	0	0.341	3.532
comp190468_c0_seq1	---NA---	-	-10.2141	-3.35249	0.000831434	1.605	0.411	1.084	11.124	5.322	14.659	1.207	3.236	4.772
comp161570_c0_seq1	---NA---	-	-10.1756	-3.34705	0.000845681	2.4	1.678	1.193	22.4	17.197	13.193	2.048	2.214	1.8
comp184367_c1_seq3	---NA---	-	-10.164	-3.34539	0.000396462	1.375	0	0.838	8.195	4.203	9.865	0	2.895	0.442
comp189174_c1_seq2	---NA---	-	-10.1182	-3.33888	0.000764831	0.787	1.348	0.887	11.702	10.686	7.492	0.036	1.022	0.586
comp183545_c0_seq4	---NA---	-	-10.1165	-3.33863	0.000516022	3.29	3.384	2.849	30.114	37.712	26.083	4.167	3.057	2.666
comp154953_c0_seq1	---NA---	C:microtubule; P:microtubule-based process; P:GTP catabolic process; P:protein polymerization; F:GTPase activity; F:GTP binding	-10.1121	-3.33802	0.000592949	4.601	8.865	6.841	76.839	65.61	57.517	10.758	14.407	17.084
comp161247_c0_seq1	---NA---	-	-10.111	-3.33786	0.000462513	0.89	0.866	0.907	5.555	10.645	10.156	0.581	0.766	0.781
comp187982_c0_seq5	---NA---	-	-10.0708	-3.3321	0.000730251	1.566	0.875	4.672	27.378	21.206	21.709	0	0.528	0.357
comp173094_c0_seq6	---NA---	-	-10.0325	-3.32661	0.000467154	2.273	1.5	1.676	19.608	14.64	19.556	3.032	5.134	3.897
comp179350_c0_seq1	---NA---	-	-9.94494	-3.31396	0.000592949	1.264	1.375	2.159	16.13	11.474	19.172	3.237	4.189	2.726
comp185799_c2_seq7	---NA---	-	-9.87995	-3.3045	0.000514809	0.215	2.964	0	11.551	9.235	9.365	2.432	2.222	2.327
comp179334_c0_seq2	---NA---	-	-9.80528	-3.29356	0.000740706	2.193	0.214	0.72	10.602	12.926	6.736	0.376	1.66	0.637
comp191124_c0_seq6	---NA---	-	-9.80072	-3.29289	0.000370491	0.469	1.696	0.838	6.944	10.658	11.157	0	0.221	2.683
comp185578_c1_seq29	---NA---	-	-9.79208	-3.29162	0.000430201	1.764	1.303	0.66	13.159	10.34	12.215	3.72	0.034	0.739
comp178217_c1_seq5	---NA---	-	-9.76009	-3.28689	0.000495365	1.176	1.17	1.508	11.193	10.202	15.461	2.835	1.737	5.358
comp191342_c0_seq3	---NA---	-	-9.75287	-3.28583	0.00080813	0.588	1.053	2.425	10.011	13.382	15.694	0.304	0.579	0
comp192758_c3_seq1	---NA---	-	-9.70104	-3.27814	0.000551902	9.433	9.705	3.48	80.153	75.369	58.355	23.868	18.324	13.042
comp177321_c0_seq1	---NA---	-	-9.66786	-3.2732	0.000554823	2.098	2.116	2.119	15.181	18.953	25.92	4.48	5.339	4.203
comp176326_c1_seq1	---NA---	-	-9.65197	-3.27082	0.000764831	1.812	2.08	0.946	10.079	17.571	18.137	0.885	2.478	2.25
comp188107_c1_seq3	---NA---	-	-9.64461	-3.26972	0.000884867	0.89	0.696	0.779	7.742	8.073	6.585	0.841	0.639	0.331
comp186895_c0_seq4	---NA---	-	-9.61028	-3.26458	0.000585582	0.588	0.375	0.394	2.819	4.7	5.41	0.644	1.592	1.418
comp164367_c0_seq1	---NA---	-	-9.58691	-3.26107	0.000785624	38.527	25.846	35.359	437.52	289.244	210.664	34.706	35.643	37.683
comp192305_c0_seq5	---NA---	-	-9.57172	-3.25878	0.000718765	7.971	3.277	6.93	65.082	64.656	41.242	7.163	3.048	5.672
comp175928_c0_seq1	---NA---	-	-9.53552	-3.25331	0.000485259	1.391	1.536	1.538	11.166	11.916	18.684	1.538	6.505	0.764
comp169503_c0_seq1	---NA---	-	-9.51525	-3.25024	0.000939345	2.09	1.527	2.05	21.41	14.695	16.857	5.41	3.678	3.991
comp191249_c0_seq1	---NA---	-	-9.49914	-3.2478	0.000707446	2.464	1.437	1.183	18.178	12.483	16.974	2.611	2.359	2.743
comp114290_c1_seq1	---NA---	-	-9.46985	-3.24334	0.000475289	1.677	1.286	1.597	11.358	11.391	19.661	1.958	2.001	1.452
comp182891_c0_seq4	---NA---	-	-9.45639	-3.24129	0.000947089	1.065	0	1.114	5.789	6.884	7.725	0.706	0.698	0.127
comp175098_c1_seq1	---NA---	-	-9.36952	-3.22797	0.000616156	1.653	1.295	1.37	13.531	11.612	14.659	1.896	2.486	2.717
comp173245_c4_seq2	---NA---	-	-9.35658	-3.22598	0.000681637	2.352	2.759	0	18.302	15.373	13.123	4.623	4.385	3.498
comp185578_c1_seq17	---NA---	-	-9.30794	-3.21846	0.000762592	1.438	0.545	0.266	9.103	6.414	5.107	1.583	0.128	0.467
comp191312_c1_seq8	---NA---	-	-9.28937	-3.21558	0.000471461	0.89	0.268	0	2.544	4.023	4.06	2.021	0.962	3.575
comp177978_c1_seq2	---NA---	-	-9.23041	-3.2064	0.00036241	20.805	17.686	1.114	124.65	119.026	114.36	0.671	65.053	225.887
comp176550_c0_seq1	---NA---	-	-9.22306	-3.20525	0.000689237	1.399	0.741	1.232	8.512	8.668	13.379	0.867	2.529	1.537
comp186954_c4_seq5	---NA---	-	-9.20087	-3.20177	0.00051269	2.734	1.821	1.005	16.391	17.432	16.485	3.273	3.755	2.938
comp181503_c0_seq1	---NA---	-	-9.19417	-3.20072	0.000806716	1.709	1.125	0.66	10.753	11.474	9.342	2.504	2.086	1.18
comp177124_c0_seq5	---NA---	-	-9.10192	-3.18617	0.000982701	1.16	0.786	0.848	9.557	6.083	9.26	5.678	2.367	2.216
comp187370_c1_seq2	---NA---	-	-8.9618	-3.16379	0.000740706	6.652	4.946	6.181	55.594	50.79	49.967	4.105	3.866	4.458
comp186544_c1_seq7	---NA---	-	-8.91712	-3.15658	0.000973442	1.756	1.089	0.986	11.674	12.428	9.516	2.343	2.648	0.662
comp186088_c3_seq3	---NA---	-	-8.87837	-3.15029	0.000952191	2.837	2.402	3.381	28.505	21.593	25.257	0.089	6.471	0.042
comp191215_c1_seq1	---NA---	-	-8.74926	-3.12916	0.000788232	12.143	9.115	6.782	90.686	79.157	70.687	17.152	11.742	10.368
comp186880_c1_seq8	---NA---	-	-8.74475	-3.12842	0.000334902	2.027	0.42	0	7.26	4.617	9.365	0.045	3.593	2.904
comp179232_c0_seq1	---NA---	-	-8.54401	-3.09491	0.000982701	2.694	2.357	1.981	12.596	26.667	19.545	3.72	5.373	4.016
comp177241_c0_seq1	---NA---	-	-8.48326	-3.08462	0.000977814	1.82	2.536	1.725	11.152	16.948	22.325	5.607	3.747	6.19
comp158827_c0_seq1	---NA---	-	-8.44647	-3.07835	0.000993509	1625.43	956.471	713.131	11484.9	8463.2	7365.13	1044.98	1427.8	674.196
comp184960_c0_seq45	---NA---	-	-8.33958	-3.05998	0.000607681	4.53	9.624	0	43.177	30.648	41.056	4.838	6.888	0
