# Supplementary material for: Clam focal and systemic immune responses to QPX infection revealed by RNA-seq technology
Source: BMC Genomics. 2016 Feb 27;17:146. doi: 10.1186/s12864-016-2493-9 (PMC4769524; doi:10.1186/s12864-016-2493-9)
Supplement: Additional file 3: — Differentially expressed (DE) sequences associated with M. mercenaria systemic response against QPX. This file is a Microsoft Excel worksheet that contains separate lists of over- and under-expressed transcripts with their expression levels and fold change values given. (XLSX 327 kb) [file 12864_2016_2493_MOESM3_ESM.xlsx]

## Sheet: A. Systemic_up
id	Seq.discription	Gos	foldChange	log2FoldChange	adj p	RSEM_A1	RSEM_A2	RSEM_A3	RSEM_B1	RSEM_B2	RSEM_B3	RSEM_C1	RSEM_C2	RSEM_C3
comp54453_c0_seq1	alpha beta-propellor repeat-containing integrin	P:integrin-mediated signaling pathway	Inf	Inf	9.11e-05	1.343	3.982	4.495	0.853	0.968	0.256	0	0	0
comp169222_c0_seq19	brain protein i3-like	-	Inf	Inf	0.000533804	10.546	6.16	0.148	6.435	5.917	0.07	0	0	0
comp186386_c5_seq1	c-type lysozyme 2	-	Inf	Inf	2.89e-08	6.072	1.027	0.562	9.722	10.133	3.257	0	0	0
comp178003_c0_seq1	chromobox protein homolog 1-like	C:nucleus	Inf	Inf	6.91e-05	0.739	3.509	5.224	1.141	7.064	3.723	0	0	0
comp178003_c0_seq4	chromobox protein homolog 1-like	C:nucleus	Inf	Inf	2.6e-05	0.993	3.312	5.303	0.935	5.557	3.42	0	0	0
comp177377_c0_seq1	enolase-phosphatase e1	P:L-methionine salvage from methylthioadenosine; F:magnesium ion binding; F:acireductone synthase activity	Inf	Inf	0.000120698	2.758	0.339	2.307	1.76	0.194	2.303	0	0	0
comp189524_c0_seq2	formyl transferase-like protein	P:biosynthetic process; F:hydroxymethyl-, formyl- and related transferase activity	Inf	Inf	0.000975666	3.242	12.454	2.07	5.157	11.488	0.756	0	0	0
comp39934_c1_seq1	heat shock 70 kda protein	F:ATP binding; P:response to stress	Inf	Inf	0.000250895	1.327	3.919	9.749	0.88	0.622	0.372	0	0	0
comp185105_c2_seq3	hepatocyte nuclear factor 4-alpha	P:steroid hormone mediated signaling pathway; P:intracellular receptor signaling pathway; F:zinc ion binding; P:regulation of transcription, DNA-dependent; F:steroid binding; F:sequence-specific DNA binding; F:steroid hormone receptor activity; F:ligand-activated sequence-specific DNA binding RNA polymerase II transcription factor activity; C:nucleus	Inf	Inf	4.2e-06	9.076	8.205	9.857	0.413	1.396	1.873	0	0	0
comp177425_c1_seq5	hypothetical protein CGI_10012723 [Crassostrea gigas]	-	Inf	Inf	3.99e-06	0	0	1.784	1.499	1.078	2.513	0	0	0
comp188596_c1_seq3	hypothetical protein LOTGIDRAFT_231196 [Lottia gigantea]	-	Inf	Inf	2.7e-13	1.295	0.339	2.169	3.025	2.267	5.468	0	0	0
comp115056_c0_seq1	hypothetical protein PABG_06807 [Paracoccidioides brasiliensis Pb03]	-	Inf	Inf	0.000522101	4.927	13.07	77.854	2.888	13.216	6.143	0	0	0
comp190721_c0_seq11	memory suppression protein	F:transporter activity; P:transport; F:lipid binding	Inf	Inf	3.99e-06	5.619	3.089	3.371	7.907	2.475	2.641	0	0	0
comp193060_c0_seq1	pyruvate phosphate dikinase	F:pyruvate, phosphate dikinase activity; P:pyruvate metabolic process; P:phosphorylation; F:kinase activity; F:ATP binding	Inf	Inf	0.00014301	2.543	17.775	10.124	0.729	1.064	0.233	0	0	0
comp178933_c3_seq4	sorting nexin-6	-	Inf	Inf	1.15e-16	2.09	1.312	0.69	13.159	6.829	6.759	0	0	0
comp178200_c2_seq2	u2 small nuclear ribonucleoprotein b -like	F:nucleotide binding; P:mRNA splicing, via spliceosome; F:snRNA binding	Inf	Inf	7.82e-09	2.003	3.714	2.602	5.61	1.631	4.002	0	0	0
comp173801_c0_seq24	uncharacterized protein loc101852657 isoform x4	-	Inf	Inf	2.84e-22	10.276	6.383	0	15.786	33.427	39.834	0	0	0
comp187409_c0_seq4	uncharacterized protein loc101858330	F:calcium ion binding; P:signal transduction; C:proteinaceous extracellular matrix	Inf	Inf	1.22e-18	0	10.58	13.761	2.558	3.829	5.491	0	0	0
comp186332_c0_seq27	uncharacterized protein loc101859152 isoform x1	-	Inf	Inf	3.92e-08	1.589	0	0	8.828	2.364	13.518	0	0	0
comp166517_c2_seq2	uncharacterized protein loc102807731	P:regulation of apoptotic process	Inf	Inf	0.000358874	0.167	0	0.936	4.166	3	15.822	0	0	0
comp140193_c0_seq1	ltr retrotransposon like protein	F:nucleic acid binding; F:zinc ion binding; P:DNA integration	2322.02	11.1812	0.000766712	5.833	11.517	4.051	3.726	7.119	0.535	0	0	0.008
comp191554_c0_seq16	tensin-3- partial	C:intracellular part; C:cell junction; F:protein binding	2276.31	11.1525	1.98e-07	3.568	8.517	0	17.271	56.582	23.209	0	0.043	0
comp36148_c0_seq1	ubiquitin-associated translation elongation factor partial	F:zinc ion binding; F:protein binding	1127.98	10.1395	0.000196327	5.086	25.837	20.356	4.73	7.147	0.896	0	0	0.008
comp181704_c3_seq49	heat shock 70 kda protein 12b	-	452.953	8.82322	4.8e-06	5.539	1.696	1.41	14.053	3.207	8.318	0.009	0.009	0.034
comp191554_c0_seq34	tensin-3- partial	C:intracellular part; C:cell junction; F:protein binding	301.645	8.23671	6.74e-05	5.984	0.741	0.039	15.566	2.419	19.044	0	0.119	0
comp189815_c0_seq3	endonuclease domain-containing 1	-	258.861	8.01603	1.92e-11	16.959	6.58	25.255	7.095	5.544	4.781	0	0	0.059
comp190576_c0_seq26	low affinity immunoglobulin epsilon fc receptor	F:carbohydrate binding	201.638	7.65562	1.17e-15	3.751	14.106	47.829	9.598	13.257	11.994	0.179	0	0
comp192209_c0_seq3	hemocyte defensin partial	P:defense response	173.531	7.43905	2.07e-08	28.355	52.308	138.468	159.302	129.215	51.549	1.663	0.247	0.085
comp190576_c0_seq27	low affinity immunoglobulin epsilon fc receptor	F:carbohydrate binding	134.132	7.06751	1.35e-13	27.68	46.362	174.98	42.765	31.754	31.655	0	0.8	0
comp184362_c0_seq4	non-neuronal cytoplasmic intermediate filament protein	C:intermediate filament; F:structural molecule activity	132.019	7.0446	3.58e-06	3.497	2.196	0.246	1.581	0.982	3.071	0.036	0	0
comp193105_c0_seq1	gtpase-like protein	F:nucleotide binding	118.464	6.8883	0.000466295	2.932	7.348	14.146	0.839	0.677	0.454	0	0.017	0
comp182220_c1_seq1	developmentally-regulated gtp-binding protein 2-like	F:GTP binding	113.031	6.82057	4.5e-13	0	0	0	6.6	6.221	6.701	0.179	0	0
comp172936_c1_seq3	mRNA decapping enzyme	P:deadenylation-dependent decapping of nuclear-transcribed mRNA; F:hydrolase activity; F:catalytic activity	111.863	6.80559	0.000492891	3.004	2.536	0.315	7.26	7.742	1.454	0.045	0.102	0.025
comp169961_c0_seq2	cytochrome p450 1a1	-	75.0882	6.23051	0.000640141	25.319	73.307	122.44	24.229	52.905	15.473	0.438	0.187	0.603
comp181014_c2_seq17	actin	C:cytoskeleton; C:cytoplasm; F:ATP binding	66.8109	6.06201	9.77e-12	489.842	1107.61	3390.27	509.683	781.841	604.292	11.813	8.932	7.897
comp38810_c0_seq1	hsp90 family member	P:protein folding; F:unfolded protein binding; F:ATP binding; P:response to stress	64.7163	6.01606	0.000293171	1.287	2.687	10.203	0.481	0.553	0.489	0	0	0.025
comp114588_c1_seq1	tena thi-4 pqqc family protein	-	54.1465	5.7588	3.3e-08	33.322	61.031	159.415	25.549	18.262	30.795	0.277	0.877	0.229
comp192296_c2_seq3	usp-like protein isoform 2	P:response to stress	46.2486	5.53134	1.97e-06	3.989	6.053	7.787	9.818	15.151	5.898	0.68	0	0
comp192364_c0_seq4	nucleoporin nup188 homolog	F:nucleic acid binding	40.4889	5.33945	1.31e-08	0.127	0.455	0.158	6.174	5.64	5.363	0.313	0	0.119
comp175731_c0_seq10	uncharacterized protein loc100178034	-	40.4014	5.33633	1.07e-06	2.487	3.893	6.437	7.095	4.327	4.502	0.036	0.204	0.153
comp183990_c0_seq9	phosphatidate phosphatase	C:membrane; F:catalytic activity	39.734	5.3123	0.000433288	1.748	6.017	1.715	4.895	4.935	1.431	0.036	0.187	0.059
comp173626_c1_seq9	hypothetical protein HELRODRAFT_192918 [Helobdella robusta]	-	38.6124	5.27099	1.75e-09	74.687	476.776	435.238	226.543	133.072	142.351	8.012	0.494	4.611
comp68505_c0_seq1	heat shock protein 70	F:ATP binding; P:response to stress	37.7994	5.24029	0.000292296	1.065	2.518	22.958	0.495	0.47	0.849	0	0.026	0.025
comp181014_c2_seq6	actin 2	C:cytoskeleton; C:cytoplasm; F:ATP binding	37.5843	5.23206	2.68e-09	46.88	112.804	229.601	72.397	109.225	84.042	3.434	2.588	1.138
comp183968_c0_seq5	uncharacterized protein loc102810040	-	36.7005	5.19773	1.28e-05	2.527	5.562	5.757	6.367	4.341	2.455	0.098	0.102	0.161
comp189096_c0_seq4	counting factor associated protein d-like	P:proteolysis; F:cysteine-type peptidase activity	36.1353	5.17534	9.93e-09	0.04	5.107	2.238	8.209	8.322	10.598	0	0.009	0.73
comp178182_c1_seq5	calmodulin 2	F:calcium ion binding	35.8361	5.16334	5.44e-08	19.145	12.892	8.911	6.917	3.705	3.676	0.179	0.162	0.068
comp180408_c0_seq1	pdz and lim domain protein 5	F:zinc ion binding	33.7014	5.07474	1.75e-08	3.703	2.411	2.238	17.367	12.691	13.135	0.197	0.707	0.382
comp190287_c2_seq4	phosphoenolpyruvate carboxykinase	P:gluconeogenesis; F:phosphoenolpyruvate carboxykinase activity; F:GTP binding	33.6513	5.07259	0.000110208	20.972	16.034	18.039	10.987	23.902	37.344	0.277	1.89	0
comp114588_c0_seq1	transcription activator	-	33.4456	5.06374	1.88e-05	25.272	54.228	160.924	16.171	12.013	18.3	0.59	0.477	0.331
comp173626_c1_seq1	hypothetical protein HELRODRAFT_192918 [Helobdella robusta]	-	31.5766	4.98078	7.97e-08	50.202	53.576	62.26	18.536	27.51	13.6	0.34	0.979	0.586
comp186576_c1_seq2	zinc finger protein 862-like	-	31.275	4.96694	5.62e-07	4.148	5.107	10.459	6.422	6.594	5.421	0.277	0.324	0
comp176786_c2_seq3	deoxyguanosine mitochondrial	F:tumor necrosis factor receptor binding; P:immune response; C:membrane	29.5377	4.88448	3.08e-08	2.305	0	7.058	74.364	77.001	91.371	0	8.276	0
comp175957_c0_seq1	heavy metal-binding protein hip	F:protein binding	29.3448	4.87503	5.63e-08	568.351	647.387	1881.59	312.416	232.647	152.868	7.351	7.902	8.703
comp176488_c2_seq3	probable e3 ubiquitin-protein ligase mid2-like	C:intracellular; F:zinc ion binding	25.485	4.67157	2.68e-05	1.367	6.955	17.911	18.921	13.52	7.05	1.493	0.034	0.068
comp192513_c0_seq28	signal transducer and transcription activator 6	F:calcium ion binding; F:protein binding; C:nucleus; P:regulation of transcription, DNA-dependent; F:signal transducer activity; F:sequence-specific DNA binding transcription factor activity; P:signal transduction	24.8255	4.63375	0.000175885	1.828	0.768	3.214	6.215	4.479	12.297	0.268	0.681	0
comp34870_c0_seq1	hypothetical protein [[Clostridium] sordellii]	-	24.2642	4.60076	0.000135044	0.985	0.196	1.548	18.893	19.382	8.865	0.742	0.443	0.773
comp189853_c0_seq1	unc5c-like protein	F:molecular_function; C:cytoplasm; C:integral to membrane; C:membrane; P:biological_process; P:signal transduction; C:cellular_component	23.9903	4.58438	3.56e-06	0.278	0.321	0.434	5.569	4.368	2.746	0.089	0.417	0.025
comp174445_c0_seq3	collagen alpha-1 chain	-	23.8711	4.57719	1.24e-06	23.786	58.745	119.463	15.305	10.576	6.759	0.742	0.375	0.272
comp173795_c4_seq10	hypothetical protein CAPTEDRAFT_193009 [Capitella teleta]	F:protein binding; F:calcium ion binding	23.7548	4.57015	2.16e-06	7.772	5.232	11.05	4.73	3.083	2.757	0.456	0	0
comp185083_c1_seq11	hypothetical protein CGI_10028433 [Crassostrea gigas]	-	21.9561	4.45655	0.000671606	0.62	0.75	0.946	0.619	1.922	1.222	0.143	0	0.025
comp186613_c0_seq14	hormonally up-regulated neu tumor-associated kinase	-	21.6775	4.43813	4.9e-07	0.31	0.232	0.187	6.752	10.119	9.4	0.608	0.307	0.323
comp175357_c1_seq16	solute carrier family 25 member 38-like isoform 1	C:mitochondrial inner membrane; C:integral to membrane; F:binding; P:transmembrane transport	20.9656	4.38995	2.61e-07	10.363	8.107	7.866	144.712	276.263	223.682	17.948	8.157	5.086
comp186386_c5_seq2	c-type lysozyme 2	-	19.9685	4.31965	4.09e-06	40.618	25.159	17.28	90.507	63.453	47.594	0.098	10.047	0.042
comp185743_c1_seq1	uncharacterized protein loc101862225	F:oxidoreductase activity	19.2469	4.26656	3.58e-06	38.122	22.15	36.739	5.514	8.184	5.177	0	0	0.968
comp192636_c1_seq3	nucleolar pre-ribosomal-associated protein 1	-	19.0726	4.25343	0.00022954	0.89	0.089	0	8.14	4.548	3.339	0.581	0.136	0.127
comp98905_c0_seq1	single-pass membrane and coiled-coil domain-containing protein 3	-	18.9708	4.24571	1.67e-06	242.155	291.772	687.59	86.932	136.555	97.398	2.075	6.045	8.805
comp189224_c2_seq7	inositol hexakisphosphate kinase 2	F:inositol-1,4,5-trisphosphate 3-kinase activity; F:kinase activity; P:phosphorylation; P:negative regulation of cell growth; P:positive regulation of apoptotic process; P:phosphatidylinositol phosphorylation; C:intermediate filament cytoskeleton; C:nucleus	18.9316	4.24272	0.000669141	3.576	3.723	1.321	1.568	0.498	1.245	0.045	0.06	0.085
comp185012_c2_seq10	gtp-binding protein yptv4	F:cysteine-type endopeptidase inhibitor activity	17.9062	4.16239	3.97e-06	4.689	8.687	9.325	16.377	17.446	12.471	0.554	0.783	1.265
comp186101_c3_seq4	3-hydroxy-3-methylglutaryl-coenzyme a reductase-like isoform x2	P:positive regulation of ERK1 and ERK2 cascade; P:visual learning; P:positive regulation of skeletal muscle tissue development; C:microsome; P:negative regulation of MAP kinase activity; P:positive regulation of stress-activated MAPK cascade; F:hydroxymethylglutaryl-CoA reductase (NADPH) activity; P:negative regulation of striated muscle cell apoptotic process; P:negative regulation of vasodilati…	17.2527	4.10875	5.8e-06	1.637	1.277	2.602	23.197	17.64	17.439	0.706	2.716	0
comp170456_c0_seq7	lrr and pyd domains-containing protein 10	F:ATP binding; F:nucleotide binding; F:nucleoside-triphosphatase activity	17.196	4.104	3.69e-06	2.201	2.473	3.263	6.435	6.94	11.134	0	1.43	0
comp182713_c1_seq2	metal-binding protein	-	16.9794	4.08571	0.000360841	72.35	342.857	234.461	160.993	365	194.156	7.333	30.602	5.001
comp182304_c5_seq1	sodium-coupled neutral amino acid transporter partial	-	15.9956	3.9996	0.000112353	187.344	432.35	496.778	500.278	532.522	214.701	23.742	21.704	33.191
comp177968_c1_seq1	hypothetical protein CGI_10012723 [Crassostrea gigas]	-	15.5716	3.96084	0.00076411	5.809	9.053	13.091	2.819	1.521	1.291	0.054	0.043	0.255
comp190730_c2_seq4	tripartite motif-containing protein 56	-	14.7789	3.88546	0.000590609	3.266	3.214	2.662	1.829	2.613	1.094	0	0	0.374
comp169968_c1_seq2	signal peptide-tamavidin 1	-	14.3881	3.8468	6.99e-05	40.133	45.791	118.369	20.571	19.769	12.53	0.689	0.962	2.012
comp192603_c1_seq7	baculoviral iap repeat-containing protein 7-a	P:apoptotic process; P:negative regulation of peptidase activity; F:cysteine-type endopeptidase inhibitor activity; F:zinc ion binding; F:protein binding	14.2742	3.83534	8.02e-06	6.032	19.525	15.644	21.369	20.778	30.574	1.493	1.916	1.715
comp192659_c0_seq4	hypothetical protein CGI_10023469 [Crassostrea gigas]	-	13.9634	3.80357	3.25e-05	1.534	0.036	0.306	28.381	15.124	18.672	0.17	2.716	1.571
comp191172_c0_seq2	Supervillin [Crassostrea gigas]	-	13.9139	3.79845	1.28e-05	3.433	5.517	6.427	12.623	6.649	9.679	0.921	0	1.163
comp186133_c4_seq4	alpha-ketoglutarate-dependent sulfonate dioxygenase-like isoform x4	P:oxidation-reduction process; F:oxidoreductase activity	13.9091	3.79796	0.000994343	425.59	218.796	441.133	137.603	85.834	52.573	5.473	7.178	7.336
comp187327_c0_seq3	interferon-related developmental regulator 1	F:binding	13.5334	3.75845	2.35e-05	5.515	5.535	9.197	3.713	3.898	3.106	0.805	0	0
comp187788_c0_seq5	uncharacterized protein loc100888373	F:DNA binding; P:transcription, DNA-dependent; F:DNA-directed RNA polymerase activity	13.488	3.75361	5.48e-05	2.321	2.875	3.559	1.664	1.604	2.594	0	0	0.425
comp179300_c0_seq4	acidic 82 kd protein	-	13.3368	3.73734	0.000130488	0.183	0.777	0.355	5.762	5.986	5.887	0.644	0.272	0.416
comp185295_c0_seq14	uncharacterized protein loc101847539	-	12.8788	3.68693	8.19e-05	0.35	0.518	1.005	8.567	8.35	4.316	0.563	0	1.087
comp180462_c1_seq4	uncharacterized protein loc101235330	F:transposase activity; P:DNA integration; P:transposition, DNA-mediated; F:DNA binding	12.7397	3.67126	5.12e-05	11.174	7.294	6.21	147.517	138.021	89.405	10.221	11.308	8.219
comp185012_c2_seq3	gtp-binding protein yptv4	F:peptidase inhibitor activity; F:cysteine-type endopeptidase inhibitor activity; P:negative regulation of peptidase activity; F:GTP binding; P:small GTPase mediated signal transduction; F:nucleotide binding; P:protein transport	12.5937	3.65463	6.99e-05	3.966	7.535	7.669	10.767	17.944	10.063	0.519	1.388	1.18
comp185442_c1_seq3	uncharacterized protein loc100368219	-	12.1359	3.60121	4.51e-05	108.684	157.032	517.055	280.679	214.939	191.399	25.119	11.078	20.888
comp191445_c0_seq1	uncharacterized protein loc101858037 isoform x1	-	12.0863	3.5953	9.69e-05	0	0.161	1.015	10.423	5.875	7.073	1.368	0.383	0.212
comp171122_c0_seq2	atp-dependent rna helicase ddx55	F:ATP binding; F:nucleic acid binding; F:ATP-dependent helicase activity	11.985	3.58316	0.00017574	1.089	0.768	0.335	4.414	2.958	5.037	0.134	0	0.883
comp191675_c0_seq40	receptor-type tyrosine-protein phosphatase t	P:protein dephosphorylation; F:protein tyrosine phosphatase activity	11.8867	3.57128	0.000153757	4.474	4.428	6.654	7.15	5.723	4.491	0.68	0.4	0.391
comp164821_c0_seq3	c1q domain containing protein 1q83	-	11.8805	3.57052	8.79e-05	4.101	6.678	20.642	11.771	10.34	11.541	0	1.03	1.783
comp178822_c0_seq1	interleukin 17-like	P:inflammatory response; C:extracellular region; F:cytokine activity	11.5563	3.53061	0.000275197	3.06	2.848	10.942	1.815	4.189	4.374	0.51	0.23	0.17
comp166215_c1_seq1	protein serine threonine phosphatase	P:protein dephosphorylation; F:protein serine/threonine phosphatase activity	11.4707	3.51988	4.84e-05	5.134	3.294	8.241	6.779	4.244	9.749	1.297	0.528	0
comp176875_c0_seq3	hypothetical protein CGI_10027430 [Crassostrea gigas]	-	11.1246	3.47568	0.000904285	0.612	0.42	0.315	6.353	6.249	3.572	1.055	0.238	0.187
comp167953_c1_seq1	complement c1q-like protein 2	F:protein binding	10.7249	3.42289	0.000175885	18.199	28.409	57.459	36.082	32.819	23.582	3.765	1.226	3.694
comp189507_c1_seq9	ferric-chelate reductase 1	C:integral to membrane	10.6809	3.41697	0.000168489	0	1.83	2.819	1.87	2.24	3.188	0.42	0.017	0.246
comp184660_c0_seq1	atp-dependent rna helicase partial	F:nucleic acid binding; F:ATP binding; F:ATP-dependent helicase activity	10.3691	3.37422	0.000279389	0.628	2.009	1.36	5.267	6.497	6.05	0	1.081	0.637
comp188961_c0_seq3	serine threonine-protein kinase pats1	P:biosynthetic process; P:signal transduction; F:GTP binding; F:GTPase activity; P:small GTPase mediated signal transduction; P:GTP catabolic process; C:intracellular	10.3563	3.37243	0.000286846	0.683	0.321	0.552	2.998	2.322	3.281	0.125	0	0.696
comp192603_c1_seq8	baculoviral iap repeat-containing protein 7-a	P:apoptotic process; P:negative regulation of peptidase activity; F:cysteine-type endopeptidase inhibitor activity; F:protein binding; F:zinc ion binding	10.3133	3.36644	0.000168676	4.18	3.616	9.788	7.618	10.672	11.203	0.876	1.677	0.331
comp191042_c0_seq1	transcription activator	-	10.2899	3.36315	0.000511715	28.474	40.961	45.187	10.093	9.94	6.713	0.429	1.107	1.078
comp183201_c2_seq8	hypothetical protein LOTGIDRAFT_211040 [Lottia gigantea]	P:metabolic process; F:catalytic activity	10.2814	3.36196	0.000373191	5.046	4.294	14.185	2.049	4.521	4.025	0	0.681	0.357
comp180975_c1_seq1	uncharacterized protein c3orf59-like protein	-	10.1475	3.34306	0.00055342	13.327	4.455	28.675	3.589	2.599	3.351	0.206	0.358	0.382
comp182058_c0_seq3	failed axon connections homolog	-	10.1139	3.33826	0.000200803	1.931	3.205	1.38	7.962	9.318	9.354	0.984	1.354	0.323
comp184090_c0_seq6	calpain 11-like	-	10.0981	3.33601	0.000143194	0.119	0	0	7.865	7.258	6.41	2.182	0	0
comp166141_c0_seq1	uncharacterized protein loc101856775 isoform x1	P:tissue regeneration; C:integral to membrane; P:cell adhesion	9.95724	3.31575	0.00024248	6.914	17.275	18.167	11.386	13.852	17.043	0.769	1.805	1.681
comp176213_c1_seq14	morc family cw-type zinc finger protein 2- partial	F:zinc ion binding	9.84503	3.2994	0.000366033	0.866	0.714	0.631	5.954	6.649	4.84	0.948	0.409	0.433
comp186563_c0_seq7	bile salt-activated lipase-like	F:hydrolase activity	9.75151	3.28563	0.000219314	249.236	325.823	223.893	265.045	298.948	164.431	52.358	2.239	21.287
comp186116_c0_seq6	hypothetical protein CGI_10014611 [Crassostrea gigas]	P:metabolic process; F:catalytic activity	9.72034	3.28101	0.000195108	2.583	1.259	2.011	10.451	6.871	12.169	0.367	1.601	1.061
comp185012_c2_seq9	gtp-binding protein yptv4	F:cysteine-type endopeptidase inhibitor activity	9.67443	3.27418	0.000420302	6.191	12.615	13.032	11.977	18.193	11.099	0.698	1.763	1.817
comp177597_c1_seq8	splicing factor	F:RNA binding; C:cytoplasm; P:mRNA processing; C:nucleus	9.65493	3.27127	0.000277837	1.248	1.812	0	2.571	2.405	4.351	0.537	0.332	0.119
comp184495_c0_seq2	kelch-like protein 5 isoform x3	F:protein binding	9.63785	3.26871	0.000348601	6.509	10.705	2.514	10.671	21.386	12.751	1.225	3.278	0.212
comp177728_c0_seq5	proline- glutamic acid- and leucine-rich protein 1	F:binding	9.57445	3.25919	0.000590957	0.922	1.009	1.203	18.275	11.889	8.202	2.173	1.907	0
comp156268_c1_seq1	cathepsin k-like	-	9.50895	3.24929	0.000259919	613.045	629.264	2181.94	917.075	769.261	708.472	89.327	68.323	95.762
comp163959_c0_seq1	leucine-rich repeat and iq domain-containing protein 1	F:protein binding	9.40703	3.23374	0.000874615	0.636	0.5	0.315	9.515	7.659	5.258	1.073	0.562	0.781
comp179684_c1_seq7	pyridoxine biosynthesis snzerr	P:pyridoxal phosphate biosynthetic process; F:catalytic activity	9.18992	3.20005	0.000735966	31.987	16.133	70.688	10.258	8.225	8.714	0	2.81	0.161
comp191675_c0_seq41	receptor-type tyrosine-protein phosphatase t	-	9.07515	3.18192	0.000759713	6.532	6.991	5.865	6.82	12.096	6.433	1.037	1.039	0.747
comp179684_c1_seq16	pyridoxine biosynthesis snzerr	P:pyridoxal phosphate biosynthetic process; F:catalytic activity	9.03235	3.1751	0.000315723	5.547	5.973	15.94	7.205	14.114	12.995	1.619	1.814	0.425
comp191786_c0_seq3	baculoviral iap repeat-containing protein partial	-	8.94644	3.16131	0.000770262	2.177	2.152	2.612	6.862	3.401	4.909	0.787	0.783	0.153
comp191346_c0_seq6	nhl repeat protein	-	8.89593	3.15315	0.00097948	6.207	3.687	2.06	30.499	21.524	14.077	2.173	3.031	2.276
comp191172_c0_seq9	supervillin isoform cra_a	C:costamere; P:skeletal muscle tissue development; C:plasma membrane; F:actin filament binding; C:nucleus; C:actin cytoskeleton	8.75646	3.13035	0.000707827	6.676	6.446	4.741	23.871	20.515	15.81	2.531	3.253	1.172
comp159071_c0_seq1	vitelline membrane outer layer protein 1	P:vitelline membrane formation	8.699	3.12085	0.00065238	58.562	116.277	210.743	104.052	134.081	85.845	11.527	12.398	13.586
comp191055_c2_seq7	programmed cell death protein 10	-	8.55693	3.09709	0.000563983	3.25	2.187	4.327	2.75	5.336	5.945	0	0	1.613
comp181014_c2_seq1	cytoplasmic-like isoform x2	C:cytoskeleton; C:cytoplasm; F:ATP binding	8.46675	3.08181	0.000514189	1080.45	1656.22	3628.39	1312.43	1953.69	1482.62	210.963	165.195	189.274
comp164821_c0_seq2	c1q domain containing protein 1q83	F:protein binding	8.2829	3.05014	0.000668986	26.742	36.033	82.527	61.906	57.384	52.398	8.773	7.306	4.848
comp185012_c2_seq6	gtp-binding protein yptv4	F:peptidase inhibitor activity; F:cysteine-type endopeptidase inhibitor activity; P:negative regulation of peptidase activity; F:GTP binding; P:small GTPase mediated signal transduction; F:nucleotide binding; P:protein transport	8.25108	3.04458	0.000982315	87.521	91.216	257.872	112.687	101.414	66.976	14.97	12.994	6.547
comp155995_c1_seq2	ceramide kinase	F:NAD+ kinase activity; P:metabolic process	8.20544	3.03658	0.000407401	14.178	14.954	7.462	32.204	19.16	33.331	5.401	3.091	1.936
comp176418_c0_seq1	isoaspartyl peptidase l-asparaginase-like	F:hydrolase activity	8.01879	3.00339	0.000999387	80.885	77.574	131.745	27.268	35.708	26.688	3.184	4.589	3.498
comp180217_c0_seq4	26s proteasome non-atpase regulatory subunit 13-like	F:RNA binding	8.00619	3.00112	0.000514562	2.734	1.268	1.173	5.225	7.797	6.655	2.522	0	0
comp185575_c0_seq3	dna-directed rna polymerases and iii subunit rpabc3 isoform x2	C:DNA-directed RNA polymerase II, core complex; F:protein kinase activity; P:protein phosphorylation; P:transcription from RNA polymerase II promoter	7.99266	2.99868	0.000704467	2.138	0.357	1.725	6.27	4.659	9.272	0.867	0.937	0.73
comp191987_c0_seq10	macrophage mannose receptor 1-like	F:carbohydrate binding	7.78113	2.95998	0.000895586	60.08	41.907	68.588	40.62	24.331	39.264	5.294	3.976	4.161
comp191518_c0_seq7	chitin synthase 1	F:motor activity; C:myosin complex; F:ATP binding; F:transferase activity, transferring hexosyl groups	7.6698	2.93919	0.000606245	1.828	2.107	1.045	4.304	8.944	6.724	2.101	0	0.543
comp155995_c1_seq1	ceramide kinase	P:protein kinase C-activating G-protein coupled receptor signaling pathway; F:diacylglycerol kinase activity; P:metabolic process; F:NAD+ kinase activity	7.66381	2.93806	0.000936201	21.417	29.908	15.693	41.761	33.98	30.224	9.944	2.716	1.418
comp190882_c1_seq12	alpha-protein kinase 1-like isoform x1	P:protein homooligomerization	7.53064	2.91277	0.000549816	1.597	4.053	2.533	14.727	22.326	33.005	3.13	2.222	3.965
comp191507_c0_seq7	---NA---	-	Inf	Inf	4.09e-19	68.607	65.763	80.713	57.313	36.04	24.059	0	0	0
comp172252_c2_seq6	---NA---	-	Inf	Inf	1.04e-18	0.238	0	0.039	18.33	24.386	18.102	0	0	0
comp187039_c0_seq3	---NA---	-	Inf	Inf	2.5e-13	0.223	0.92	0.996	4.07	3.18	4.665	0	0	0
comp181212_c0_seq1	---NA---	-	Inf	Inf	1.13e-12	10.355	10.588	20.622	6.023	6.359	5.107	0.009	0	0
comp177954_c1_seq1	---NA---	-	Inf	Inf	4.66e-12	4.379	2.768	2.563	16.803	7.05	11.029	0	0	0
comp176488_c2_seq2	---NA---	-	Inf	Inf	4.86e-11	0.922	0.375	4.554	2.228	1.175	3.223	0	0	0
comp173736_c1_seq2	---NA---	-	Inf	Inf	6.86e-09	6.683	6.857	3.943	10.437	10.852	5.2	0	0	0
comp172370_c0_seq6	---NA---	-	Inf	Inf	8.09e-09	3.846	0	4.505	15.607	4.064	14.449	0	0	0
comp190718_c1_seq2	---NA---	-	Inf	Inf	8.33e-09	13.224	6.624	0	6.408	4.935	2.385	0	0	0
comp161131_c0_seq3	---NA---	-	Inf	Inf	4.25e-08	1.629	4.223	5.362	1.719	3.926	2.769	0	0	0
comp185096_c0_seq2	---NA---	-	Inf	Inf	4.66e-08	6.827	11.285	0	11.193	18.455	4.351	0	0	0
comp182173_c0_seq12	---NA---	-	Inf	Inf	9.97e-08	0	0	0	1.183	4.064	3.816	0	0	0
comp177954_c1_seq2	---NA---	-	Inf	Inf	1.79e-07	1.279	0	0.71	2.929	1.051	2.001	0	0	0
comp191105_c0_seq4	---NA---	-	Inf	Inf	4.79e-07	5.102	4.785	7.117	1.21	1.369	0.419	0	0	0
comp193347_c0_seq1	---NA---	-	Inf	Inf	1.64e-06	0.318	0.152	0.375	10.712	4.534	6.771	0	0	0
comp185704_c2_seq7	---NA---	-	Inf	Inf	2.07e-06	5.595	6.499	2.395	8.539	12.207	2.117	0	0	0
comp188027_c1_seq7	---NA---	-	Inf	Inf	8.81e-06	0	3.259	1.863	2.613	4.756	4.723	0	0	0
comp187250_c1_seq17	---NA---	-	Inf	Inf	2.35e-05	7.335	3.169	4.682	1.375	1.659	1.373	0	0	0
comp180108_c1_seq8	---NA---	-	Inf	Inf	0.000178341	2.527	0.982	1.025	3.245	1.714	4.828	0	0	0
comp165896_c1_seq3	---NA---	-	Inf	Inf	0.000241003	5.579	0.991	8.97	0.935	5.198	5.875	0	0	0
comp153888_c0_seq2	---NA---	-	Inf	Inf	0.000773407	9.95	21.543	9.769	2.076	1.756	0.524	0	0	0
comp184317_c0_seq10	---NA---	-	Inf	Inf	0.00092437	2.257	0.741	5.116	0.303	1.88	0.907	0	0	0
comp177954_c1_seq8	---NA---	-	Inf	Inf	1.23e-11	12.548	7.517	11.247	17.408	7.493	17.904	0	0	0
comp188160_c0_seq25	---NA---	-	Inf	Inf	0.000436072	0	0	0	44.47	7.742	10.878	0	0	0
comp187113_c1_seq2	---NA---	-	Inf	Inf	7.13e-15	0	0	0	3.974	4.493	5.479	0	0	0
comp186332_c0_seq35	---NA---	-	Inf	Inf	2.84e-05	0.238	0	0	18.123	1.922	10.308	0	0	0
comp187327_c0_seq7	---NA---	F:binding; C:cellular_component	Inf	Inf	1.01e-14	4.291	3.857	4.091	4.235	3.276	2.048	0	0	0
comp180816_c0_seq6	---NA---	P:protein ADP-ribosylation; F:NAD(P)+-protein-arginine ADP-ribosyltransferase activity	Inf	Inf	2.64e-15	10.427	7.107	31.702	5.294	3.926	2.548	0	0	0
comp190605_c0_seq2	---NA---	-	2207.98	11.1085	2.57e-11	14.249	8.606	13.12	56.777	61.932	20.685	0.089	0	0
comp186544_c0_seq1	---NA---	-	1264.68	10.3046	1.31e-07	22.76	15.99	7.137	37.911	68.527	21.86	0	0	0.102
comp190576_c0_seq35	---NA---	-	957.353	9.90291	1.04e-18	23.205	32.212	113.736	63.377	53.417	47.617	0	0.153	0
comp179990_c0_seq8	---NA---	-	942.169	9.87984	2.54e-05	2.972	0.312	1.962	18.412	3.401	10.994	0.045	0	0
comp182539_c0_seq2	---NA---	-	882.86	9.78604	2.61e-05	2.98	1.428	0.591	10.629	7.88	1.826	0.027	0	0
comp160178_c1_seq1	---NA---	-	548.061	9.09819	4.62e-11	4.919	6.375	2.376	11.069	13.562	5.607	0.08	0	0
comp186839_c0_seq3	---NA---	-	485.658	8.9238	0.000204102	0.207	0.143	0.108	59.087	41.016	6.782	0	0.221	0
comp178182_c1_seq3	---NA---	-	365.561	8.51397	0.000645619	12.31	8.214	3.687	21.781	5.792	6.817	0.107	0	0
comp193175_c0_seq1	---NA---	-	363.935	8.50754	5.3e-07	3.306	1.018	0.453	17.862	6.732	8.016	0.089	0	0
comp182912_c0_seq3	---NA---	-	293.741	8.1984	6.76e-12	0.858	0.83	2.524	3.891	2.571	5.235	0.045	0	0
comp159893_c0_seq4	---NA---	-	291.675	8.18822	6.72e-17	6.66	2.919	4.327	334.266	299.916	161.058	0	1.652	1.078
comp189889_c2_seq1	---NA---	-	281.01	8.13448	3.81e-13	0.262	0	0.118	8.649	10.023	8.155	0	0.094	0
comp186731_c5_seq3	---NA---	-	201.924	7.65767	8.92e-13	13.224	9.062	3.204	12.857	20.778	10.04	0.215	0	0
comp167824_c0_seq2	---NA---	-	176.897	7.46677	8.39e-05	5.563	11.151	23.707	3.438	4.382	1.001	0.018	0.034	0
comp183598_c0_seq3	---NA---	-	172.768	7.43269	2.48e-08	0.294	0	0.858	5.569	8.695	7.899	0	0	0.11
comp187129_c1_seq3	---NA---	-	137.797	7.1064	9.04e-10	0.954	0	1.055	10.079	6.815	7.073	0	0.162	0
comp189231_c0_seq7	---NA---	-	121.027	6.91918	2.1e-08	1.327	0.08	0.503	13.806	7.963	7.434	0	0.255	0
comp181854_c0_seq7	---NA---	-	113.058	6.82092	2.42e-11	0	0	0	7.384	10.216	9.831	0	0.238	0
comp173021_c1_seq13	---NA---	-	109.016	6.7684	3.14e-06	1.2	1.036	0.71	3.946	3.636	5.096	0	0.06	0.059
comp172642_c1_seq1	---NA---	-	103.583	6.69465	2.31e-12	1.661	0	0	40.688	43.906	48.129	1.323	0	0
comp184689_c2_seq8	---NA---	-	94.8112	6.56699	1.92e-11	2.44	2.509	4.643	58.88	68.803	49.851	0	1.022	0.892
comp162713_c0_seq1	---NA---	F:calcium ion binding	93.8298	6.55197	1.31e-12	69.823	22.909	207.835	20.984	14.502	22.756	0.313	0.187	0.127
comp186871_c0_seq3	---NA---	-	91.292	6.51242	3.3e-11	0.326	1.027	0.207	13.159	14.032	26.99	0.51	0	0.093
comp183348_c0_seq1	---NA---	-	87.5889	6.45268	2.93e-05	9.473	0	0	6.037	4.189	1.954	0	0.153	0
comp179990_c0_seq5	---NA---	-	85.6912	6.42107	1.16e-09	4.117	2.232	2.07	7.962	5.06	7.539	0.259	0	0
comp173626_c1_seq6	---NA---	-	85.3579	6.41545	1.08e-12	21.139	146.926	62.359	112.151	70.6	83.263	2.388	0.162	0.62
comp173770_c2_seq1	---NA---	-	83.362	6.38132	0.000564577	33.489	12.008	48.43	12.431	3.663	5.607	0.143	0.077	0.059
comp169489_c0_seq5	---NA---	-	79.4798	6.31252	2.72e-12	0.628	0.589	0.325	21.932	37.505	31.9	0.447	0.485	0.229
comp187982_c0_seq5	---NA---	-	78.7511	6.29923	3.6e-11	1.566	0.875	4.672	27.378	21.206	21.709	0	0.528	0.357
comp187979_c4_seq3	---NA---	-	76.8622	6.2642	1.2e-11	1.581	0.304	0.227	30.485	27.69	28.375	0.957	0.179	0
comp177968_c1_seq16	---NA---	-	76.7846	6.26274	0.000943992	4.983	4.875	7.186	1.815	1.493	0.384	0	0.051	0
comp174672_c0_seq1	---NA---	-	74.872	6.22635	4.13e-05	0.572	0.25	0.246	7.728	4.825	2.606	0.063	0.145	0
comp115947_c0_seq1	---NA---	-	71.4328	6.15852	5.17e-05	45.195	120.116	94.79	25.631	38.805	11.448	0.796	0.145	0.144
comp188714_c1_seq2	---NA---	-	71.2759	6.15534	4.41e-11	1.121	1.607	1.143	40.908	39.869	38.089	0.545	0.613	0.535
comp175494_c1_seq5	---NA---	-	69.1568	6.1118	3.57e-11	4.752	0.687	2.119	40.702	51.232	33.691	0.501	1.132	0.204
comp164685_c0_seq5	---NA---	-	68.911	6.10666	4.17e-10	0.064	0	0.552	11.056	8.032	7.55	0	0.392	0
comp191124_c0_seq4	---NA---	-	65.1355	6.02537	1.24e-10	0.842	1.205	0.542	9.447	14.875	9.575	0	0.111	0.408
comp177626_c0_seq5	---NA---	-	63.7217	5.99371	7.95e-11	1.987	1.884	4.781	31.035	24.096	16.729	0.313	0.153	0.662
comp163560_c0_seq3	---NA---	-	62.1543	5.95778	7.25e-10	1.462	1.295	3.973	19.361	17.225	9.423	0.358	0.17	0.229
comp188414_c0_seq14	---NA---	-	61.9292	5.95255	1.83e-09	17.929	46.559	33.318	19.306	13.147	15.019	0	0.153	0.637
comp188500_c0_seq5	---NA---	-	61.7347	5.94801	2.88e-09	3.823	3.178	3.795	14.672	7.216	8.853	0.17	0.179	0.17
comp169489_c0_seq8	---NA---	-	60.5073	5.91904	0.000153722	0.318	0.33	0.197	5.445	6.387	15.868	0.063	0.221	0.178
comp182448_c0_seq15	---NA---	-	56.7803	5.82732	0.000422597	2.432	1.348	1.232	8.965	6.898	2.257	0.089	0.034	0.221
comp189923_c0_seq1	---NA---	-	54.615	5.77123	4.11e-08	0.056	0.295	0	14.081	10.921	7.387	0	0.358	0.229
comp154314_c1_seq2	---NA---	-	53.868	5.75136	6.57e-06	2.75	7.982	14.086	6.009	3.788	2.338	0	0.145	0.068
comp191129_c0_seq12	---NA---	-	53.1212	5.73122	1.07e-08	5.158	2.794	2.031	3.754	3.11	1.699	0	0	0.161
comp180513_c0_seq1	---NA---	-	50.1096	5.64702	0.000378764	0.374	0.902	0.759	4.304	4.866	1.268	0.188	0	0.025
comp154314_c1_seq1	---NA---	-	50.0609	5.64561	0.000138435	1.232	2.268	4.12	2.53	1.23	1.396	0.072	0.043	0
comp183025_c2_seq4	---NA---	-	49.7812	5.63753	1.4e-06	2.877	2.91	2.208	31.847	40.45	15.101	0.429	1.354	0
comp176392_c0_seq1	---NA---	-	49.1612	5.61945	6.89e-10	0.381	1.937	6.309	65.948	41.984	35.797	1.225	1.192	0.526
comp190605_c0_seq6	---NA---	-	48.844	5.61011	2.4e-05	2.4	2.919	2.031	14.975	12.179	4.607	0.671	0	0
comp168005_c7_seq2	---NA---	-	48.7285	5.60669	5.87e-08	3.091	1.009	0.552	10.588	8.585	8.597	0.259	0.196	0.153
comp185400_c2_seq29	---NA---	-	48.7102	5.60615	0.000265103	0.993	4.321	3.687	11.248	3.318	6.212	0.268	0.145	0.017
comp173770_c2_seq2	---NA---	-	47.8218	5.5796	0.000302054	15.028	20.838	29.04	6.724	1.7	5.863	0.063	0.145	0.076
comp191342_c0_seq3	---NA---	-	46.4169	5.53658	6.05e-09	0.588	1.053	2.425	10.011	13.382	15.694	0.304	0.579	0
comp187349_c0_seq4	---NA---	-	46.1159	5.52719	3.91e-06	1.756	2.205	0.7	37.553	32.57	13.46	1.073	0	0.773
comp182099_c0_seq1	---NA---	-	43.4264	5.4405	4.91e-08	1.089	0	0	11.262	13.81	7.376	0	0.758	0
comp163560_c0_seq12	---NA---	-	42.9194	5.42356	5.25e-09	2.066	3.169	5.648	22.592	23.473	13.553	0.483	0.298	0.628
comp188144_c4_seq2	---NA---	-	42.4749	5.40854	1.29e-06	108.168	43.916	59.805	74.02	39.399	33.179	1.896	0.221	1.376
comp166510_c0_seq9	---NA---	-	41.9599	5.39094	0.000294085	0.652	0.286	0.237	25.109	9.318	11.959	0.17	0.911	0
comp178838_c7_seq5	---NA---	-	41.9467	5.39048	1.87e-07	7.971	10.981	7.354	6.738	10.147	6.887	0	0	0.56
comp191006_c0_seq1	---NA---	-	41.7583	5.38399	2.33e-09	1.311	0	0.227	8.319	7.797	11.355	0.519	0.145	0
comp151598_c1_seq2	---NA---	-	40.5907	5.34308	0.000334895	0.199	0.08	0	7.645	5.35	2.222	0.259	0.119	0
comp173405_c0_seq5	---NA---	-	40.098	5.32546	8.1e-06	1.383	0.304	0.473	17.216	14.35	6.329	0	0.8	0.144
comp188276_c1_seq11	---NA---	-	39.5845	5.30687	7.72e-08	3.735	1.143	0.246	27.089	34.395	15.042	0.304	1.669	0
comp179753_c1_seq2	---NA---	-	39.0606	5.28764	2.41e-07	12.699	18.391	7.541	10.189	18.414	11.343	0.08	0.894	0.102
comp181924_c1_seq1	---NA---	-	39.0316	5.28657	1.45e-05	0.493	1.071	0.355	34.459	37.92	13.181	1.511	0.732	0
comp190576_c0_seq53	---NA---	-	38.2693	5.25812	8.85e-09	12.898	39.479	123.593	60.448	57.536	48.385	0.456	3.764	0.161
comp178221_c1_seq1	---NA---	-	38.2026	5.2556	0.000192187	0.556	0.545	0.148	6.628	4.645	2.885	0.063	0.136	0.144
comp184840_c1_seq1	---NA---	-	37.4364	5.22637	0.000296851	0.699	0	1.084	6.93	1.949	6.084	0	0	0.374
comp182605_c4_seq3	---NA---	-	36.8127	5.20213	2.84e-05	1.47	2.098	2.445	4.249	8.958	4.281	0	0	0.467
comp188872_c0_seq3	---NA---	-	36.6497	5.19573	1.98e-08	1.868	0.295	0.306	17.065	17.432	11.61	0.751	0.009	0.518
comp187566_c2_seq1	---NA---	-	35.5983	5.15374	0.000231882	0.731	0.107	0.66	13.434	8.847	4.491	0.098	0.162	0.475
comp133810_c0_seq2	---NA---	-	35.0527	5.13145	3.23e-07	0.858	0.554	0.286	6.16	4.991	4.2	0.429	0	0.025
comp189444_c0_seq1	---NA---	-	34.856	5.12333	0.000638958	0	0.054	15.831	29.66	28.105	79.249	3.953	0.051	0
comp187901_c1_seq9	---NA---	-	34.7634	5.1195	5.02e-07	0	0	0.197	6.05	4.161	4.968	0.456	0	0
comp182047_c5_seq1	---NA---	-	34.631	5.11399	6.69e-08	8.893	4.446	1.4	129.408	155.688	68.639	4.48	2.308	3.558
comp180472_c1_seq3	---NA---	-	34.47	5.10727	5.02e-07	0.429	0.312	0	9.777	9.276	4.398	0.447	0.111	0.153
comp183549_c2_seq4	---NA---	-	34.3721	5.10317	2.58e-08	5.015	13.32	9.108	22.812	30.786	15.74	0.644	1.115	0.289
comp102379_c1_seq1	---NA---	-	34.269	5.09883	2.3e-05	17.547	9.187	7.275	167.387	109.004	60.67	6.877	1.448	1.698
comp179977_c3_seq2	---NA---	-	33.6938	5.07441	2.61e-08	0.683	0	0.197	13.902	18.165	14.356	0.957	0	0.442
comp179316_c4_seq2	---NA---	-	33.597	5.07026	3.14e-05	0.866	1.518	2.593	2.819	2.696	4.84	0.197	0	0.102
comp179574_c2_seq1	---NA---	-	33.207	5.05342	2.39e-06	0.874	0.357	0.562	6.779	17.653	14.426	0	1.167	0
comp180413_c0_seq1	---NA---	-	33.2029	5.05324	2.4e-05	0	0.473	0.108	9.983	5.433	4.153	0.25	0	0.331
comp177468_c0_seq2	---NA---	-	32.9605	5.04267	2.62e-08	0.517	2.009	0.542	21.932	21.635	20.999	0.474	0	1.486
comp83952_c0_seq1	---NA---	-	32.9018	5.04009	2.4e-05	0.103	0.312	0.168	4.125	5.184	3.618	0.152	0.162	0.085
comp92577_c0_seq1	---NA---	-	32.3291	5.01476	1.03e-06	7.359	10.115	19.36	17.738	16.561	12.739	0.662	0.528	0.28
comp178182_c1_seq2	---NA---	-	31.8116	4.99148	4.94e-07	7.478	6.339	1.981	6.889	5.834	4.27	0.107	0.307	0.11
comp192105_c1_seq1	---NA---	-	31.5986	4.98179	3.06e-07	0	1.446	1.38	8.924	7.396	4.363	0.68	0	0
comp162466_c0_seq8	---NA---	-	28.8528	4.85064	1.77e-05	0.429	1.214	0	5.363	3.774	3.572	0.161	0	0.272
comp173657_c0_seq12	---NA---	-	28.141	4.8146	1.04e-06	6.262	5.821	33.999	9.089	5.488	7.376	0.581	0.043	0.195
comp183095_c1_seq1	---NA---	-	27.9011	4.80225	6.92e-06	0.826	0.33	0.503	18.756	12.995	7.632	0.322	0.511	0.586
comp191589_c0_seq26	---NA---	-	27.6515	4.78929	1.63e-08	1.264	1.446	0.858	13.077	17.833	28.375	0.841	0.869	0.442
comp176145_c1_seq1	---NA---	-	27.4072	4.77648	0.000275533	1.232	1.384	1.922	1.966	3.221	2.338	0	0.204	0.068
comp168846_c0_seq7	---NA---	-	27.1283	4.76173	0.00031002	1.51	0	0.325	26.443	15.925	9.156	0.501	0.366	1.027
comp161668_c0_seq1	---NA---	-	26.889	4.74895	8.48e-08	175.098	301.655	311.221	159.797	243.015	160.941	6.939	9.332	4.899
comp168995_c0_seq11	---NA---	-	26.0694	4.70429	2.55e-07	8.503	13.49	21.154	17.01	20.557	17.102	1.127	0	0.993
comp176910_c0_seq1	---NA---	-	25.8003	4.68931	1.56e-07	52.395	50.076	73.448	46.807	25.851	33.622	0.59	2.461	1.078
comp183111_c1_seq8	---NA---	-	25.2218	4.6566	0.000478853	0.437	1.687	1.035	2.393	1.12	3.793	0.125	0.145	0.025
comp180825_c1_seq1	---NA---	-	25.156	4.65283	9.2e-08	3.791	3.357	3.933	120.594	151.375	122.759	7.512	5.288	3.082
comp145207_c0_seq2	---NA---	-	24.8414	4.63467	0.00084616	4.037	2.732	5.343	7.59	4.299	2.874	0.089	0.434	0.076
comp186220_c0_seq1	---NA---	-	24.7584	4.62985	2.04e-06	0.62	1.241	0.67	13.544	10.811	7.539	0	0.553	0.713
comp186563_c0_seq11	---NA---	-	24.6253	4.62207	4.59e-05	0.461	1	0.739	128.376	44.251	113.778	0.08	11.614	0
comp33707_c0_seq1	---NA---	-	24.5879	4.61987	2.68e-05	5.483	3.196	3.825	25.879	12.179	13.937	0	0	2.089
comp179257_c0_seq2	---NA---	-	24.5658	4.61858	5.7e-07	0	0.179	0.207	3.933	6.414	5.875	0.25	0.264	0.161
comp136540_c0_seq1	---NA---	-	24.5136	4.61551	0.000312217	0.509	1.107	0.197	4.304	4.686	2.583	0.179	0.094	0.195
comp178988_c5_seq1	---NA---	-	24.2261	4.59849	1.08e-06	10.776	13.115	25.58	17.147	23.031	14.368	0.778	0.92	0.577
comp173152_c1_seq2	---NA---	-	24.0089	4.58549	5.55e-07	3.314	3.339	2.307	33.937	39.067	22.918	1.279	2.767	0
comp134777_c0_seq2	---NA---	-	23.9807	4.5838	0.000450794	0.572	0.339	0.453	7.329	5.129	4.781	0.653	0.085	0
comp171785_c0_seq7	---NA---	-	23.7611	4.57053	5.34e-06	2.082	1.991	3.618	4.084	2.046	4.049	0	0.426	0
comp182871_c1_seq1	---NA---	-	23.5146	4.55549	1.69e-05	0.183	0.33	0.177	7.659	8.184	3.304	0.376	0.119	0.331
comp184681_c0_seq1	---NA---	-	23.2404	4.53857	1.34e-06	23.094	26.56	38.71	50.066	42.122	28.549	1.78	1.601	1.851
comp167004_c0_seq1	---NA---	-	23.1908	4.53548	0.000407881	0.215	1.045	0.838	8.787	23.211	13.646	0.197	1.269	0.501
comp175631_c0_seq2	---NA---	-	22.9607	4.52109	8.73e-06	0.588	2.393	0.582	28.67	30.648	14.449	1.431	0.57	1.24
comp190027_c5_seq22	---NA---	-	22.7332	4.50673	6.47e-05	0.294	0.286	0.039	7.192	4.507	3.793	0.089	0.366	0.229
comp170658_c0_seq3	---NA---	-	22.4871	4.49103	1.59e-05	0.54	0.509	0	7.37	5.599	5.119	0	0.69	0.127
comp176791_c1_seq1	---NA---	-	22.4547	4.48895	9.82e-07	5.817	4.767	2.869	6.312	7.327	8.33	1.002	0	0
comp188467_c1_seq7	---NA---	-	22.3067	4.47941	8.83e-07	1.772	3.027	2.967	36.316	41.473	29.247	2.629	2.052	0.229
comp177796_c1_seq1	---NA---	-	22.143	4.46878	1.16e-05	0.429	0.375	0.739	10.588	9.995	9.621	0.259	0.443	0.603
comp180900_c0_seq2	---NA---	-	21.9068	4.45331	6.51e-07	0.707	0.375	0.246	11.111	16.437	17.823	0	1.167	0.9
comp172048_c0_seq7	---NA---	-	21.872	4.45102	3.11e-06	1.939	3.116	16.975	2.269	2.032	3.932	0	0.102	0.272
comp158314_c0_seq2	---NA---	-	21.7083	4.44017	0.000137685	1.303	0.911	4.672	3.41	3.912	3.385	0.134	0.068	0.289
comp189889_c2_seq2	---NA---	-	21.5089	4.42686	1.59e-05	0.318	0	0.424	7.384	5.917	8.097	0.25	0.562	0.195
comp190274_c2_seq2	---NA---	-	21.421	4.42095	3.95e-05	1.256	0.045	0.365	27.144	15.552	14.216	2.656	0	0
comp187575_c0_seq13	---NA---	-	20.942	4.38833	1.83e-05	15.6	10.33	2.967	12.142	5.087	7.527	0.841	0.043	0.297
comp183834_c0_seq3	---NA---	-	20.8082	4.37908	1.43e-05	0.739	0.982	1.015	3.809	3.677	3.537	0.152	0.383	0
comp166009_c0_seq1	---NA---	-	20.7389	4.37427	6.64e-05	7.502	8.08	8.034	15.291	16.81	14.158	1.207	0.715	0.399
comp157335_c0_seq2	---NA---	-	20.5296	4.35963	1.46e-05	2.13	1.241	0.798	9.007	7.838	6.794	0.349	0.528	0.289
comp176806_c0_seq5	---NA---	-	20.4017	4.35062	1.28e-05	6.334	6.544	10.824	13.242	10.327	13.449	0	0.536	1.265
comp171559_c0_seq5	---NA---	-	20.2226	4.3379	0.000191121	0.358	1.17	1.804	5.858	4.645	2.955	0.385	0.264	0
comp171026_c0_seq4	---NA---	-	20.0956	4.32881	3.74e-06	54.994	27.471	66.706	22.661	19.893	12.495	1.127	0.834	0.815
comp164742_c1_seq3	---NA---	-	19.4804	4.28395	1.08e-05	0.834	1.187	0.966	10.492	9.649	9.156	0.393	0.928	0.187
comp187803_c0_seq1	---NA---	-	19.4585	4.28233	1.07e-06	2.225	1.83	2.07	54.095	61.794	62.531	2.504	5.075	1.664
comp142666_c0_seq1	---NA---	-	19.4339	4.2805	0.000197316	5.746	6.205	8.438	3.011	7.907	5.003	0.259	0.324	0.246
comp190659_c1_seq9	---NA---	-	19.1731	4.26101	0.000432546	1.208	3.884	2.76	3.135	3.594	2.036	0.089	0.213	0.187
comp189419_c0_seq6	---NA---	-	19.1718	4.26092	0.000199576	0.691	1.821	0.631	6.229	7.009	3.828	0.393	0.29	0.212
comp185012_c1_seq1	---NA---	-	19.0021	4.24808	8.61e-06	4.411	2.946	7.048	12.609	9.221	6.794	0.769	0.494	0.255
comp182259_c3_seq2	---NA---	-	18.724	4.22682	5.93e-06	3.695	2.482	2.74	15.071	10.907	12.425	0.17	1.448	0.433
comp30700_c0_seq1	---NA---	-	18.7215	4.22663	3.24e-05	0.167	0.08	0.404	7.852	4.12	7.341	0	0.324	0.705
comp150775_c0_seq1	---NA---	-	18.682	4.22357	0.0009258	1.502	2.419	2.957	1.086	2.945	3.048	0.045	0.179	0.153
comp170670_c0_seq1	---NA---	-	18.5424	4.21275	3.05e-05	1.423	2.08	0.473	5.734	8.281	3.862	0.152	0	0.815
comp114299_c0_seq1	---NA---	-	18.5181	4.21086	2.93e-05	3.012	3.294	8.142	10.698	7.202	8.33	0.608	0.485	0.34
comp177501_c3_seq14	---NA---	-	18.4182	4.20306	3.93e-05	0.89	1.437	0.532	6.93	5.931	6.387	0	0.681	0.357
comp169672_c0_seq2	---NA---	-	18.3558	4.19816	0.000547756	0.397	0.518	0.434	7.59	5.779	7.55	0	0.8	0.331
comp189174_c1_seq2	---NA---	-	18.1685	4.18337	1.27e-05	0.787	1.348	0.887	11.702	10.686	7.492	0.036	1.022	0.586
comp189965_c3_seq1	---NA---	-	18.0642	4.17506	0.000144696	2.019	1.446	6.94	20.131	8.806	21.732	0.17	2.503	0.144
comp169672_c1_seq1	---NA---	-	17.7861	4.15268	0.000318825	0.62	0.911	0.572	10.712	8.336	6.759	0.59	0.392	0.484
comp192329_c0_seq1	---NA---	-	17.5556	4.13386	4.51e-06	0.58	0.089	0	8.608	7.299	7.806	0.572	0.536	0.246
comp185135_c0_seq15	---NA---	-	17.3685	4.1184	0.000144404	7.454	8.428	11.238	9.447	14.045	7.341	0.331	0.494	0.985
comp178496_c0_seq2	---NA---	-	17.3263	4.11489	1.48e-05	2.734	6.133	3.48	19.636	12.981	12.169	0.072	2.546	0
comp164796_c0_seq5	---NA---	-	17.2797	4.111	0.000689688	0.914	0.429	0.286	8.278	3.345	4.863	0	0.494	0.459
comp132891_c0_seq1	---NA---	-	17.2014	4.10445	0.00081508	0.525	0.205	0.246	10.451	7.133	4.607	0.393	0.162	0.739
comp191779_c0_seq2	---NA---	-	16.8846	4.07763	1.04e-05	1.144	0	0.601	23.28	12.428	17.009	0	2.095	1.019
comp154627_c0_seq3	---NA---	-	16.7766	4.06838	0.000193566	1.566	1.232	1.094	7.274	8.46	7.108	0.465	0.894	0
comp174774_c2_seq3	---NA---	-	16.7244	4.06388	5.15e-05	1.558	1.411	2.159	6.903	6.788	10.703	0.465	0.656	0.34
comp175765_c1_seq1	---NA---	-	16.6486	4.05733	0.000158173	1.232	1.848	1.587	4.524	5.917	5.154	0	0	0.926
comp147171_c0_seq1	---NA---	-	16.5821	4.05155	2.01e-05	1.518	6.83	2.228	21.025	35.915	19.987	0.358	0.29	3.974
comp183495_c2_seq1	---NA---	-	16.5682	4.05035	0.000325222	7.82	4.196	11.425	5.514	6.152	5.41	0.17	0.605	0.229
comp171535_c0_seq1	---NA---	-	16.4062	4.03617	0.000358693	1.764	1.366	2.701	5.445	4.009	2.234	0.241	0.272	0.204
comp189501_c1_seq1	---NA---	-	16.3065	4.02737	3.39e-05	3.346	2.366	0.621	23.101	24.925	15.38	0	0.341	3.532
comp184387_c0_seq7	---NA---	-	16.2804	4.02507	4.89e-05	0.032	0.937	0	7.37	4.451	11.843	1.1	0	0.365
comp162213_c1_seq2	---NA---	-	16.1916	4.01717	0.000157683	1.82	0.75	1.39	6.312	4.216	6.782	0	1.056	0
comp180057_c0_seq6	---NA---	-	16.1674	4.01501	6.28e-05	4.784	2.634	8.31	2.64	3.719	2.059	0.331	0.196	0
comp163240_c0_seq2	---NA---	-	16.0952	4.00856	5.74e-05	2.257	3.687	1.686	17.408	13.354	11.75	0.447	1.933	0.263
comp141984_c0_seq2	---NA---	-	16.09	4.00809	0.000166458	0.278	0.134	0.444	4.07	2.696	5.956	0.134	0.204	0.442
comp192160_c5_seq1	---NA---	-	16.0804	4.00723	2.49e-05	8.344	6.455	17.329	41.211	32.031	28.456	2.674	2.716	0.968
comp159488_c1_seq1	---NA---	-	16.0753	4.00677	0.000148195	0.056	0.312	0.128	5.005	6.566	6.666	0.152	0.443	0.543
comp181272_c0_seq2	---NA---	-	15.8735	3.98854	1.37e-05	1.907	1.446	1.045	36.343	34.256	20.441	1.207	1.669	2.87
comp182480_c0_seq7	---NA---	-	15.8289	3.98449	0.000161434	3.409	3.035	13.702	1.815	1.189	1.443	0.08	0.094	0.11
comp186224_c1_seq3	---NA---	-	15.7794	3.97997	5.08e-05	0.374	3.089	4.86	3.974	6.705	5.817	0.599	0.46	0.025
comp184538_c1_seq1	---NA---	-	15.774	3.97947	7.31e-05	4.204	2.705	10.508	3.231	4.368	7.318	0.51	0.409	0.034
comp163616_c1_seq2	---NA---	-	15.6451	3.96764	0.000190093	3.568	3.509	2.297	6.325	2.447	6.771	0.483	0.434	0.102
comp189211_c0_seq1	---NA---	-	15.6412	3.96728	1.37e-05	1.248	0.509	0.128	12.609	7.672	7.864	1.046	0.4	0.374
comp192574_c0_seq1	---NA---	-	15.582	3.96181	2.46e-05	0.858	0	0	9.639	6.954	5.724	0.698	0.758	0
comp172554_c0_seq1	---NA---	-	15.5387	3.95779	0.000725523	1.295	2.098	0.631	1.939	2.958	1.664	0.438	0	0
comp176585_c1_seq7	---NA---	-	15.4886	3.95313	0.000147902	0	0.339	0	4.758	4.382	5.77	0	0.732	0.246
comp188604_c2_seq6	---NA---	-	15.4479	3.94934	0.000276372	1.526	1.286	2.218	8.553	4.479	12.762	0.036	0.026	1.579
comp154581_c1_seq5	---NA---	-	15.4003	3.94488	7.83e-05	1.279	3.91	1.41	5.803	7.7	5.026	0.027	0	1.163
comp102093_c0_seq1	---NA---	-	15.3778	3.94278	4.66e-05	64.959	34.015	125.515	60.132	46.422	57.157	1.207	8.344	1.172
comp188368_c1_seq19	---NA---	-	15.2512	3.93085	2.43e-05	5.738	7.205	4.298	27.075	14.612	15.205	1.726	1.584	0.475
comp189565_c3_seq3	---NA---	-	15.1093	3.91737	0.000223474	7.391	8.348	8.694	9.859	19.589	14.344	0	1.797	1.07
comp146785_c0_seq1	---NA---	-	15.099	3.91638	0.000792459	0.993	1.589	0.779	15.208	9.345	7.329	0.474	0.375	1.265
comp192685_c0_seq7	---NA---	-	15.0797	3.91454	1.59e-05	15.242	3.232	1.242	55.759	48.855	33.401	5.312	2.452	1.545
comp191432_c0_seq3	---NA---	-	15.0428	3.911	1.76e-05	0.85	0.75	0	6.023	10.41	14.216	0.948	0.255	0.849
comp184463_c1_seq6	---NA---	-	14.9599	3.90303	0.00031002	6.604	6.214	4.83	36.989	39.883	15.24	3.318	0	2.895
comp192397_c0_seq16	---NA---	-	14.9316	3.9003	8.38e-06	1.502	2.777	0.483	39.382	51.785	38.799	7.145	0.485	1.231
comp185745_c1_seq1	---NA---	-	14.9186	3.89904	4.36e-05	7.168	7.428	6.506	39.905	50.03	29.817	2.406	3.414	2.318
comp190875_c0_seq14	---NA---	-	14.7913	3.88668	8.2e-05	1.256	1.25	1.252	6.917	15.4	13.716	0.438	1.865	0.17
comp170302_c0_seq3	---NA---	-	14.7137	3.87908	0.000164327	0.985	1.098	0.66	7.384	11.543	10.18	0.331	1.107	0.526
comp174248_c0_seq8	---NA---	-	14.6184	3.86972	0.000331625	1.351	1.277	1.143	16.597	6.967	14.344	0.134	0.009	2.479
comp33418_c1_seq1	---NA---	-	14.5813	3.86605	0.000369775	1.009	0.295	0.907	7.632	4.866	5.689	0.045	1.218	0
comp189524_c0_seq1	---NA---	-	14.5491	3.86285	9.05e-05	5.054	21.882	5.244	11.138	11.668	5.863	0.778	1.226	0
comp172258_c0_seq1	---NA---	-	14.477	3.85569	0.000895586	133.249	163.719	99.758	922.397	765.21	341.73	2.101	115.205	24.284
comp178881_c0_seq1	---NA---	-	14.4166	3.84966	0.000339424	7.534	3.473	11.159	8.182	3.733	4.421	0.34	0.741	0.059
comp180907_c1_seq5	---NA---	-	14.3575	3.84373	3.55e-05	2.368	0.928	3.105	26.566	32.487	15.112	2.066	1.992	1.18
comp185736_c0_seq2	---NA---	-	14.3416	3.84213	0.000983964	0.389	0.723	0.296	8.622	7.755	4.735	0.599	0.426	0.399
comp176335_c0_seq4	---NA---	-	14.2388	3.83175	0.000647016	3.568	6.133	3.628	1.856	2.336	0.989	0.322	0	0.042
comp180894_c0_seq1	---NA---	-	14.0725	3.81481	1.42e-05	0.223	0	0	12.651	12.801	11.424	2.486	0.204	0
comp184594_c3_seq10	---NA---	-	13.9433	3.8015	1.59e-05	5.476	1.705	5.412	7.48	6.401	9.505	0.689	1.013	0
comp186891_c5_seq1	---NA---	-	13.93	3.80013	0.000110208	4.037	3.66	3.726	36.962	33.994	32.039	1.359	5.16	0.9
comp167129_c0_seq1	---NA---	-	13.8962	3.79662	0.000193169	3.56	1.795	2.77	17.051	7.589	9.877	0.724	1.388	0.365
comp191675_c0_seq51	---NA---	-	13.8484	3.79164	6e-05	10.713	7.848	9.453	19.732	18.193	10.482	1.726	1.626	0.212
comp153930_c0_seq1	---NA---	-	13.643	3.77008	3.45e-05	0.652	0.759	0.67	8.195	11.737	15.962	1.002	1.592	0.068
comp182891_c0_seq4	---NA---	-	13.5922	3.76471	4.11e-05	1.065	0	1.114	5.789	6.884	7.725	0.706	0.698	0.127
comp185839_c0_seq1	---NA---	-	13.4581	3.75041	2.84e-05	2.75	3.33	1.666	36.329	27.358	33.354	2.754	3.04	1.486
comp191363_c0_seq3	---NA---	-	13.3968	3.74382	0.000234229	0.413	1.027	0.414	8.69	11.681	7.073	0.912	0.758	0.365
comp169016_c0_seq21	---NA---	-	13.3805	3.74206	0.000899456	0.858	1.161	2.977	18.522	6.511	12.495	0.787	0.971	1.053
comp177090_c1_seq2	---NA---	-	13.3202	3.73554	0.000137343	0.699	0.589	0.453	5.734	4.023	9.167	0.089	0.766	0.552
comp188551_c1_seq4	---NA---	-	13.2843	3.73165	0.000170057	2.432	4.544	0	5.198	6.235	5.514	0.429	0	0.866
comp167440_c0_seq1	---NA---	-	13.2318	3.72593	3.51e-05	12.755	12.91	12.105	166.067	178.291	89.626	17.733	9.417	6.173
comp165254_c1_seq1	---NA---	-	13.1329	3.71512	0.000379001	2.734	3	6.93	9.763	5.972	5.328	1.028	0.162	0.425
comp192874_c0_seq1	---NA---	-	12.8686	3.68578	5.2e-05	23.817	54.719	30.016	35.958	40.892	48.455	10.025	0	0
comp164135_c1_seq1	---NA---	-	12.8668	3.68559	0.00077908	2.551	1.553	1.183	6.353	3.954	2.652	0.393	0.468	0.161
comp114829_c0_seq1	---NA---	-	12.7976	3.6778	0.000156245	0.771	2.116	1.479	10.286	24.483	21.255	0	4.411	0
comp172413_c0_seq5	---NA---	-	12.7866	3.67656	0.000527746	0.421	0.393	1.005	4.826	6.11	3.769	0.331	0.605	0.229
comp187406_c0_seq2	---NA---	-	12.7389	3.67117	6.46e-05	2.352	1.928	1.557	16.13	13.147	13.076	0.715	2.435	0.212
comp172031_c0_seq7	---NA---	-	12.7347	3.67069	0.000232821	0.556	0.723	0.729	8.017	8.972	8.807	0.814	0.843	0.399
comp187893_c0_seq16	---NA---	-	12.7326	3.67045	0.000121899	2.853	1.339	2.947	27.268	23.584	13.635	1.905	1.43	1.783
comp168995_c0_seq6	---NA---	-	12.72	3.66902	0.00018145	1.844	2.544	7.975	4.799	3.954	3.304	0.724	0.119	0.127
comp190158_c1_seq2	---NA---	-	12.7039	3.6672	0.000105153	3.87	1.303	2.898	14.768	9.801	15.74	1.091	1.567	0.543
comp187370_c1_seq2	---NA---	-	12.6579	3.66197	3.39e-05	6.652	4.946	6.181	55.594	50.79	49.967	4.105	3.866	4.458
comp181165_c3_seq1	---NA---	-	12.627	3.65844	0.000504439	0.612	0.839	0.148	3.671	5.682	6.666	0.805	0.094	0.382
comp173710_c0_seq2	---NA---	-	12.5848	3.65361	0.000206448	3.449	3.955	1.331	3.259	7.023	4.409	0	0	1.146
comp180404_c0_seq2	---NA---	-	12.5679	3.65167	0.000155081	1.653	1.205	1.626	4.62	4.756	9.482	0	0.656	0.807
comp180147_c1_seq2	---NA---	-	12.5651	3.65135	7.1e-05	20.964	23.739	24.989	83.48	82.351	52.352	6.099	7.357	4.144
comp188417_c0_seq2	---NA---	-	12.5341	3.64779	0.000327323	1.001	0.482	0.601	16.171	13.893	9.877	1.118	1.107	0.985
comp170527_c0_seq1	---NA---	-	12.4869	3.64234	0.000602629	5.762	4.678	0	11.592	10.258	6.41	1.404	0.851	0
comp188107_c1_seq3	---NA---	-	12.4854	3.64217	8.74e-05	0.89	0.696	0.779	7.742	8.073	6.585	0.841	0.639	0.331
comp191987_c1_seq1	---NA---	-	12.4232	3.63496	4.26e-05	9.56	9.696	15.358	22.854	20.391	41.626	1.663	2.342	2.828
comp161247_c0_seq1	---NA---	-	12.4147	3.63398	6.53e-05	0.89	0.866	0.907	5.555	10.645	10.156	0.581	0.766	0.781
comp192811_c1_seq4	---NA---	-	12.298	3.62035	0.000213121	0	0	0	13.874	5.53	11.285	0.009	0	2.445
comp191100_c0_seq5	---NA---	-	12.2853	3.61886	7.73e-05	6.087	2.125	1.272	29.88	25.229	23	2.245	2.069	2.089
comp183172_c0_seq1	---NA---	-	12.237	3.61318	0.000664049	0.739	1	0.483	5.225	7.603	7.481	0.438	0.613	0.628
comp190605_c0_seq5	---NA---	-	12.1748	3.60582	1.83e-05	3.123	2.741	3.243	9.309	11.834	15.636	2.781	0	0.306
comp181688_c0_seq2	---NA---	-	12.1498	3.60286	7.1e-05	6.111	7.892	6.122	16.721	10.064	11.855	0.966	0.869	1.342
comp147171_c1_seq1	---NA---	-	12.1381	3.60147	0.000220197	2.638	10.633	2.553	20.269	42.413	27.281	0.59	0.375	6.394
comp178602_c1_seq7	---NA---	-	12.1329	3.60085	0.0001872	0.795	1.116	0.621	14.479	15.151	8.807	1.154	1.098	0.959
comp184007_c3_seq2	---NA---	-	12.0696	3.5933	2.84e-05	31.216	16.543	74.996	130.742	260.572	291.495	5.312	31.19	20.107
comp190272_c2_seq3	---NA---	-	12.0663	3.59291	0.000122222	3.441	1.241	0	13.476	6.94	8.155	0.268	1.635	0.467
comp173657_c0_seq9	---NA---	-	12.0208	3.58746	0.000213318	14.829	10.187	35.655	9.956	7.548	6.364	0.456	0.255	1.257
comp176445_c1_seq1	---NA---	-	12.0204	3.58741	0.000109076	2.837	2.339	3.43	13.778	12.995	10.482	1.467	0.758	0.917
comp185116_c0_seq2	---NA---	-	11.9129	3.57446	0.000104567	0.819	1.107	0.463	7.618	8.82	7.992	0.733	0.502	0.824
comp184310_c1_seq4	---NA---	-	11.8985	3.5727	0.000327461	4.379	4.544	2.228	44.924	29.128	19.324	2.012	3.942	1.97
comp145874_c0_seq2	---NA---	-	11.8906	3.57174	0.000424877	0.898	0.5	0.099	11.344	11.543	7.376	0.823	1.371	0.399
comp169968_c0_seq1	---NA---	-	11.8069	3.56156	0.000857295	51.537	91.377	125.368	17.835	23.294	9.9	0.376	1.533	2.394
comp184224_c1_seq2	---NA---	-	11.7808	3.55837	0.000274151	1.121	0.357	0.463	7.233	4.147	4.828	0.456	0.519	0.416
comp185336_c0_seq6	---NA---	-	11.6871	3.54685	0.000180066	0.628	0.384	0.306	7.37	5.834	6.154	0.867	0.443	0.374
comp179581_c1_seq1	---NA---	-	11.6736	3.54517	9.94e-05	15.775	10.222	14.579	62.194	42.233	44.313	4.963	5.092	2.802
comp183299_c0_seq27	---NA---	-	11.6454	3.54169	3.19e-05	0.771	0.134	0.532	9.268	5.488	13.356	1.154	0	1.265
comp184116_c2_seq7	---NA---	-	11.6174	3.53821	0.000578463	1.136	1.5	0.522	6.972	6.345	4.735	0.519	0.4	0.628
comp163535_c0_seq1	---NA---	-	11.5898	3.53478	0.000325509	4.903	5.25	25.718	6.875	5.073	9.319	1.198	0.519	0.136
comp184752_c0_seq3	---NA---	-	11.5808	3.53366	5.47e-05	6.262	1.116	3.214	46.876	56.61	67.569	3.935	7.655	3.303
comp186088_c3_seq3	---NA---	-	11.4836	3.5215	0.00014975	2.837	2.402	3.381	28.505	21.593	25.257	0.089	6.471	0.042
comp187729_c1_seq8	---NA---	-	11.4515	3.51746	0.000525094	7.605	1.446	11.385	53.6	18.87	47	4.212	1.286	4.942
comp179334_c0_seq2	---NA---	-	11.4007	3.51105	0.000275667	2.193	0.214	0.72	10.602	12.926	6.736	0.376	1.66	0.637
comp184621_c3_seq5	---NA---	-	11.3684	3.50696	0.000373704	11.563	6.508	24.082	8.622	6.235	4.107	0	0.843	0.815
comp187312_c1_seq6	---NA---	-	11.2972	3.49789	5.32e-05	3.568	2.223	5.234	14.672	18.317	27.06	0.715	1.933	2.649
comp172658_c0_seq13	---NA---	-	11.2132	3.48713	0.000495863	0.254	0.054	0.315	13.792	7.299	9.609	1.914	0.145	0.739
comp191471_c0_seq8	---NA---	-	11.1868	3.48373	0.000195279	1.303	1.902	2.386	8.278	9.539	10.878	0.286	2.308	0
comp172048_c0_seq2	---NA---	-	11.1867	3.48371	0.000295961	3.282	2.169	11.947	3.328	2.903	3.362	0.072	0.06	0.73
comp192811_c1_seq2	---NA---	-	11.1022	3.47277	0.000190477	2.615	5.25	3.647	9.089	14.695	12.902	0.313	2.861	0.17
comp175494_c1_seq1	---NA---	-	11.0381	3.46442	0.000131134	2.027	3.321	0.503	30.568	45.924	25.548	3.657	1.107	4.551
comp190287_c1_seq2	---NA---	-	11.0184	3.46184	0.000126466	32.376	59.174	45.019	91.552	115.778	80.994	9.998	7.297	9.128
comp187298_c1_seq2	---NA---	-	10.8985	3.44606	0.000406518	12.469	28.239	24.082	12.802	14.045	8.725	1.806	0.86	0.688
comp172219_c1_seq2	---NA---	-	10.8941	3.44547	0.000327323	24.501	23.4	17.448	18.027	12.138	13.774	0.429	1.243	2.344
comp176976_c4_seq4	---NA---	-	10.874	3.44281	0.000862248	0.834	0.277	0.473	7.068	5.613	5.305	0.143	0.962	0.569
comp173710_c0_seq15	---NA---	-	10.8688	3.44212	0.000212761	6.763	5.473	5.707	5.982	5.917	7.166	0	0.119	1.613
comp192305_c0_seq5	---NA---	-	10.8667	3.44184	0.000134438	7.971	3.277	6.93	65.082	64.656	41.242	7.163	3.048	5.672
comp174765_c0_seq1	---NA---	-	10.8261	3.43645	0.00027551	2.559	1.295	0.897	30.884	24.939	20.743	2.897	1.831	2.403
comp181868_c0_seq4	---NA---	-	10.7473	3.4259	0.000792459	2.042	1.866	0.848	9.557	5.336	5.305	0.966	0.247	0.705
comp192085_c0_seq3	---NA---	-	10.7411	3.42507	0.000225037	6.819	4.241	4.426	119.026	71.817	69.512	6	13.641	4.806
comp184198_c2_seq20	---NA---	-	10.7297	3.42353	0.00091569	4.768	5.303	15.033	9.488	5.018	4.398	0.823	0.349	0.611
comp181860_c2_seq1	---NA---	-	10.7003	3.41958	0.000320955	8.178	10.597	7.137	18.44	23.46	13.449	3.327	1.201	0.756
comp186048_c1_seq4	---NA---	-	10.6958	3.41897	0.000208629	2.209	1.259	2.721	9.735	16.824	8.493	2.209	0	1.104
comp192457_c1_seq6	---NA---	-	10.6723	3.4158	7.1e-05	1.597	0.687	0.434	9.832	9.76	13.274	1.789	1.328	0
comp137084_c0_seq1	---NA---	-	10.6708	3.4156	0.000871515	3.703	3.044	4.199	51.043	34.961	23.209	4.131	2.333	3.931
comp178665_c1_seq2	---NA---	-	10.6419	3.41169	0.000227141	4.625	4.526	3.164	54.095	45.233	29.515	4.945	4.624	2.683
comp176326_c3_seq1	---NA---	-	10.6413	3.4116	0.000512119	0.588	0.679	0.542	8.457	11.778	11.576	0.358	1.235	1.384
comp188175_c0_seq3	---NA---	-	10.63	3.41006	6.94e-05	30.572	39.729	31.948	58.097	48.772	59.216	9.229	4.802	1.8
comp190130_c1_seq8	---NA---	-	10.6166	3.40825	0.000573473	0.143	0	0	2.021	3.428	5.014	0	0	0.976
comp178266_c0_seq2	---NA---	-	10.5625	3.40088	0.000525094	0.151	0.187	0.434	4.221	5.64	5.2	0.304	0.596	0.543
comp187588_c2_seq2	---NA---	-	10.5317	3.39667	0.000127721	4.188	5.544	7.925	11.936	14.764	16.729	0.429	1.558	2.123
comp161144_c0_seq1	---NA---	-	10.5147	3.39434	0.000343157	4.45	3.294	3.066	62.731	48.979	28.351	4.418	3.108	5.867
comp184317_c0_seq3	---NA---	-	10.4015	3.37871	0.000103269	5.078	3.75	8.014	3.878	3.373	4.316	1.136	0	0
comp181118_c2_seq12	---NA---	-	10.389	3.37698	0.000245335	3.083	2.187	3.066	7.343	11.474	9.412	0.832	1.882	0.034
comp190278_c0_seq4	---NA---	-	10.3382	3.36991	0.000704892	0.588	1.098	0.089	11.853	10.866	8.469	0.313	1.839	0.883
comp183554_c0_seq10	---NA---	-	10.2748	3.36104	0.000363473	2.98	0.089	0.089	38.378	24.828	17.02	5.884	0.511	1.562
comp176804_c0_seq9	---NA---	-	10.2741	3.36094	6.64e-05	1.327	27.498	72.315	21.369	23.764	41.602	0	0	8.304
comp190605_c5_seq2	---NA---	-	10.1664	3.34574	6.17e-05	33.123	36.944	34.738	106.293	138.574	169.446	23.51	1.737	15.819
comp164796_c0_seq4	---NA---	-	10.1543	3.34402	0.00084616	1.717	1.277	0.848	10.671	5.281	8.097	0.599	1.465	0.314
comp172844_c0_seq1	---NA---	-	10.0504	3.32918	0.000862185	2.352	1.053	1.429	5.404	5.972	9.493	0.241	1.32	0.526
comp182297_c1_seq1	---NA---	-	10.0373	3.3273	0.000663027	6.016	4.669	2.297	66.402	43.546	33.424	6.224	4.317	3.906
comp186871_c0_seq1	---NA---	-	10.0361	3.32713	5.32e-05	1.216	1.178	0.128	6.325	6.967	12.692	1.914	0	0.696
comp184387_c0_seq4	---NA---	-	10.0281	3.32598	0.00097948	0.334	0	0	15.662	8.129	7.597	2.11	0	1.078
comp178456_c2_seq2	---NA---	-	9.97936	3.31895	0.000154527	13.121	18.632	15.23	92.913	92.636	91.43	11.294	8.617	8.066
comp190212_c2_seq12	---NA---	-	9.94468	3.31393	0.000711518	1.319	1.08	0.621	9.364	9.4	9.342	1.797	0.579	0.501
comp177884_c0_seq5	---NA---	-	9.935	3.31252	0.000552631	3.234	3.044	2.681	15.346	14.792	13.681	1.297	2.742	0.408
comp184960_c0_seq45	---NA---	-	9.92097	3.31048	0.000159758	4.53	9.624	0	43.177	30.648	41.056	4.838	6.888	0
comp190977_c8_seq1	---NA---	-	9.86223	3.30191	0.0002853	15.195	13.856	8.063	171.004	182.258	97.188	25.164	13.189	8.058
comp177018_c5_seq3	---NA---	-	9.84736	3.29974	0.000809331	104.544	83.208	103.445	465.131	325.242	191.305	46.134	28.754	26.084
comp191221_c1_seq3	---NA---	-	9.83433	3.29783	0.00036063	2.925	1.411	1.508	8.553	7.617	8.481	0	1.746	0.764
comp191124_c0_seq6	---NA---	-	9.79765	3.29244	0.000225541	0.469	1.696	0.838	6.944	10.658	11.157	0	0.221	2.683
comp177235_c3_seq1	---NA---	-	9.7517	3.28565	0.000257135	23.857	22.338	23.5	505.531	411.629	404.215	30.19	47.632	58.087
comp182815_c0_seq1	---NA---	-	9.71131	3.27967	0.000609045	2.058	1.634	1.163	17.903	23.916	13.297	2.826	1.848	1.078
comp185578_c1_seq17	---NA---	-	9.63881	3.26885	0.000320599	1.438	0.545	0.266	9.103	6.414	5.107	1.583	0.128	0.467
comp183545_c0_seq4	---NA---	-	9.63453	3.26821	0.000375833	3.29	3.384	2.849	30.114	37.712	26.083	4.167	3.057	2.666
comp172670_c3_seq1	---NA---	-	9.55904	3.25687	0.000895084	1.144	1.161	0.779	7.178	3.47	4.398	1.404	0.162	0.051
comp187665_c1_seq1	---NA---	-	9.53418	3.25311	0.000444421	2.217	1.446	0.808	27.818	31.367	29.864	3.353	2.563	3.481
comp191564_c0_seq2	---NA---	-	9.52415	3.25159	0.000363251	54.04	33.435	19.331	396.02	261.277	223.077	35.663	40.181	17.653
comp173152_c0_seq2	---NA---	-	9.51993	3.25095	0.000521824	7.256	5.223	5.155	28.079	46.505	24.919	3.729	6.871	0.059
comp175680_c2_seq37	---NA---	-	9.51624	3.25039	0.000160175	25.709	21.98	20.651	60.049	60.094	104.192	0	14.748	8.754
comp186954_c5_seq1	---NA---	-	9.47156	3.2436	0.000711935	1.343	0.866	0.365	19.718	15.359	11.587	2.137	1.243	1.596
comp192109_c0_seq1	---NA---	-	9.37215	3.22838	0.000664049	1.558	2.152	1.321	25.59	40.063	19.975	3.264	3.602	2.386
comp189879_c1_seq7	---NA---	-	9.35917	3.22638	0.000181956	31.375	25.855	15.575	239.757	247.923	325.64	25.111	39.543	22.722
comp185336_c1_seq4	---NA---	-	9.35691	3.22603	0.00020314	9.155	7.714	16.521	28.588	34.118	36.798	3.684	1.49	5.468
comp167900_c0_seq2	---NA---	-	9.32623	3.22129	0.000574064	1.407	1.473	1.784	10.588	8.06	8.9	0.528	1.098	1.333
comp191618_c1_seq1	---NA---	-	9.32587	3.22124	0.000669206	11.579	21.213	12.509	74.185	87.479	44.429	7.852	6.556	7.922
comp182788_c1_seq5	---NA---	-	9.31715	3.21989	0.000521824	1.653	2.169	4.071	9.914	20.598	14.17	0	1.984	2.802
comp174774_c2_seq5	---NA---	-	9.29977	3.2172	0.000883836	3.314	2.652	2.277	7.15	7.963	15.636	1.145	1.158	1.019
comp183506_c0_seq25	---NA---	-	9.28174	3.2144	0.000809008	6.596	8.258	5.136	24.779	31.077	14.182	1.547	1.805	4.229
comp179065_c0_seq1	---NA---	-	9.12337	3.18957	0.000728606	3.346	2.286	1.272	32.177	31.339	30.062	4.874	3.44	2.046
comp188795_c1_seq2	---NA---	-	9.10724	3.18701	0.000793911	17.372	13.222	10.281	127.675	81.383	63.264	11.375	9.52	9.323
comp173771_c0_seq29	---NA---	-	9.01775	3.17277	0.000633713	8.368	11.812	8.054	50.011	70.835	52.247	1.467	10.737	7.014
comp153826_c0_seq1	---NA---	-	8.99784	3.16958	0.000982242	9.918	6.241	7.649	32.795	16.354	18.649	1.216	4.785	1.571
comp187688_c1_seq10	---NA---	-	8.96549	3.16438	0.000936201	2.114	2.062	0.927	10.203	7.216	7.83	1.1	1.064	0.671
comp136328_c0_seq1	---NA---	-	8.91991	3.15703	0.000856367	3.775	6.892	7.61	24.215	26.985	23.931	2.271	1.958	4.178
comp185763_c1_seq7	---NA---	-	8.91956	3.15697	0.000213318	5.658	1.25	2.07	15.401	10.175	17.904	2.647	0.851	1.41
comp156562_c0_seq1	---NA---	-	8.89708	3.15333	0.000543482	8.519	7.776	5.865	75.175	51.965	53.062	6.957	9.375	4.118
comp172658_c0_seq9	---NA---	-	8.7942	3.13655	0.000615	3.735	8.115	5.441	21.479	19.617	28.363	2.665	2.921	2.344
comp192209_c0_seq8	---NA---	-	8.79409	3.13653	0.000448522	5.253	75.191	271.091	50.451	28.008	65.731	1.279	15.241	0
comp158827_c0_seq1	---NA---	-	8.76816	3.13227	0.000600708	1625.43	956.471	713.131	11484.9	8463.2	7365.13	1044.98	1427.8	674.196
comp164367_c0_seq1	---NA---	-	8.74677	3.12875	0.000844666	38.527	25.846	35.359	437.52	289.244	210.664	34.706	35.643	37.683
comp186563_c0_seq3	---NA---	-	8.66864	3.11581	0.000501613	9.02	23.177	31.948	23.747	44.085	51.887	0.501	12.5	0.892
comp186863_c1_seq1	---NA---	-	8.66089	3.11451	0.000969693	1.494	1.428	1.715	7.137	2.723	7.05	0.572	0.834	0.552
comp184422_c0_seq2	---NA---	-	8.65562	3.11364	0.00065874	2.44	1.919	3.509	16.35	7.659	9.505	2.54	0.502	0.883
comp177874_c5_seq4	---NA---	-	8.65087	3.11284	0.000734985	1.55	2.214	1.163	7.92	4.908	5.293	1.064	0.077	0.959
comp188693_c2_seq1	---NA---	-	8.61136	3.10624	0.000762639	20.694	18.275	9.857	504.761	367.336	240.795	58.126	17.515	54.716
comp191952_c0_seq9	---NA---	-	8.50034	3.08752	0.000917756	1.566	1.053	1.114	2.255	5.364	4.374	0.68	0.758	0
comp190605_c0_seq3	---NA---	-	8.49151	3.08602	0.000466295	58.649	51.764	69.633	62.126	66.964	36.483	19.852	0.17	0
comp190138_c0_seq12	---NA---	-	8.45478	3.07977	0.000404996	1.375	1.116	0.976	4.043	4.12	7.957	0.975	0.63	0.323
comp190356_c3_seq1	---NA---	-	8.43551	3.07648	0.000975666	8.503	6.946	7.196	82.669	80.885	70.512	7.673	11.35	8.941
comp169016_c0_seq19	---NA---	-	8.38447	3.06772	0.000730314	1.51	2.009	2.415	6.917	10.755	9.272	1.744	0.843	0.654
comp186902_c1_seq1	---NA---	-	8.38302	3.06747	0.000526207	1.756	1.589	1.321	26.814	23.584	28.119	4.391	2.895	2.182
comp141292_c0_seq1	---NA---	-	8.35759	3.06309	0.000947335	5.245	9.696	8.142	11.949	11.585	10.133	2.853	1.081	0.161
comp177222_c1_seq3	---NA---	-	8.30659	3.05426	0.00052334	2.233	4.767	3.312	7.494	8.156	14.088	1.145	1.49	0.959
comp185578_c1_seq29	---NA---	-	8.11071	3.01983	0.000560281	1.764	1.303	0.66	13.159	10.34	12.215	3.72	0.034	0.739
comp186593_c8_seq1	---NA---	-	7.88019	2.97823	0.000898022	15.799	33.453	20.346	23.5	32.445	28.922	4.418	3.244	3.201
comp114290_c1_seq1	---NA---	-	7.87106	2.97656	0.000780699	1.677	1.286	1.597	11.358	11.391	19.661	1.958	2.001	1.452
comp166927_c0_seq1	---NA---	-	7.60491	2.92693	0.000735966	12.501	24.918	27.68	9.378	12.539	18.533	1.672	1.43	2.225
comp178162_c1_seq4	---NA---	-	7.57338	2.92094	0.000497677	2.837	2.286	1.143	56.268	63.481	92.512	14.979	8.447	4.874
comp188926_c1_seq2	---NA---	-	7.32562	2.87295	0.000702983	3.147	2.366	1.617	14.191	12.234	16.345	5.053	0.673	0.229
comp192079_c2_seq4	---NA---	-	7.12073	2.83203	0.0009258	5.468	5.705	4.249	13.393	24.344	24.512	6.054	0	2.777

## Sheet: B. Systemic_down
id	Seq.discription	Gos	foldChange	log2FoldChange	adj p	RSEM_A1	RSEM_A2	RSEM_A3	RSEM_B1	RSEM_B2	RSEM_B3	RSEM_C1	RSEM_C2	RSEM_C3
comp185259_c2_seq2	3-methyl-2-oxobutanoate dehydrogenase	-	Inf	Inf	4.3111e-05	0.985	1.241	1.764	0	0	0	1.35	1.201	3.201
comp185425_c1_seq1	actin-related protein 2 3 complex subunit 5-like	C:cytoskeleton; P:regulation of actin filament polymerization	Inf	Inf	1.98509e-10	3.87	13.847	15.841	0	0	0	5.428	7.246	12.592
comp180146_c3_seq31	aplysianin a precursor	P:response to other organism; P:defense response; F:oxidoreductase activity	Inf	Inf	3.58126e-11	0.095	0	0	0	0	0	2.71	4.079	1.893
comp181752_c0_seq1	atp-binding cassette sub-family f member 2-like	F:ATPase activity; F:ATP binding	Inf	Inf	0.000478853	5.921	4.241	17.546	0	0	0	0.608	5.458	7.599
comp192085_c0_seq2	band 7 protein agap004871-like isoform 3	C:membrane	Inf	Inf	0.000180499	10.45	90.466	70.205	0	0	0	35.475	28.141	130.473
comp192085_c0_seq1	band 7 protein agap004871-like isoform 3	C:membrane	Inf	Inf	3.03079e-25	76.753	74.494	155.61	0	0	0	140.514	162.292	124.368
comp186926_c0_seq7	c-terminal-binding protein	P:oxidation-reduction process; F:phosphoglycerate dehydrogenase activity; F:NAD binding; P:glycine metabolic process; P:L-serine biosynthetic process; P:threonine metabolic process	Inf	Inf	6.43493e-13	2.36	2.375	4.672	0	0	0	1.708	2.367	2.293
comp178983_c0_seq4	carbonic anhydrase	-	Inf	Inf	4.59767e-16	2.289	5.053	12.618	0	0	0	15.006	10.405	7.056
comp190690_c2_seq9	cell death abnormality protein 1-like	F:binding; F:zinc ion binding	Inf	Inf	3.16248e-16	2.162	4.151	6.93	0	0	0	3.89	6.65	6.988
comp191518_c0_seq6	chitin synthase 1	F:ATP binding; C:myosin complex; F:motor activity; F:transferase activity, transferring hexosyl groups	Inf	Inf	1.88099e-05	0	0	1.153	0	0	0	0.662	5.841	4.237
comp171462_c0_seq3	cirhin isoform x1	F:protein binding	Inf	Inf	6.04062e-13	3.497	4.009	5.491	0	0	0	4.23	4.36	6.513
comp187431_c0_seq2	cleavage and polyadenylation specificity	F:hydrolase activity	Inf	Inf	1.40189e-06	2.241	1.089	3.49	0	0	0	4.06	4.104	3.804
comp158710_c0_seq5	collagen alpha-1 chain	-	Inf	Inf	1.57552e-06	0.374	1.777	2.188	0	0	0	5.16	1.473	6.547
comp158710_c0_seq1	collagen alpha-1 chain	-	Inf	Inf	1.42209e-12	5.825	2.866	2.386	0	0	0	14.46	5.16	10.86
comp179031_c0_seq2	cop9 signalosome complex subunit 5	F:protein binding	Inf	Inf	2.1187e-07	1.279	1.955	2.593	0	0	0	2.772	1.286	1.342
comp179031_c0_seq4	cop9 signalosome complex subunit 5	F:protein binding	Inf	Inf	1.36861e-08	1.574	2.955	3.795	0	0	0	4.999	1.788	4.619
comp183304_c1_seq1	dbh-like monooxygenase protein 2-like protein	F:carbohydrate binding; F:catalytic activity; P:carbohydrate catabolic process; P:oxidation-reduction process; F:dopamine beta-monooxygenase activity; P:catecholamine metabolic process	Inf	Inf	9.28349e-05	0	9.392	19.784	0	0	0	7.199	20.035	49.791
comp182594_c0_seq2	deleted in autism protein 1 homolog	C:COPI vesicle coat; C:COPI-coated vesicle; C:Golgi membrane	Inf	Inf	2.88286e-08	1.279	2.946	3.874	0	0	0	1.949	1.149	2.632
comp182493_c1_seq20	deleted in malignant brain tumors 1 partial	F:scavenger receptor activity; C:membrane	Inf	Inf	4.73402e-10	2.027	6.437	1.971	0	0	0	5.544	3.261	5.044
comp181745_c1_seq3	deoxyribonuclease tatdn2	-	Inf	Inf	1.21533e-18	0	0.08	0	0	0	0	8.334	10.993	16.982
comp190054_c1_seq4	dna repair and recombination protein pif1	F:helicase activity; F:ATP binding; F:nucleotide binding; F:nucleoside-triphosphatase activity	Inf	Inf	2.56998e-10	1.653	4.303	4.15	0	0	0	0.912	0.639	1.316
comp186178_c0_seq12	dual oxidase	P:response to oxidative stress; F:heme binding; P:oxidation-reduction process; F:peroxidase activity	Inf	Inf	2.39421e-06	3.004	3.178	9.631	0	0	0	1.467	1.294	1.274
comp188859_c2_seq5	ecdysone-induced protein 74ef isoform a-like	F:sequence-specific DNA binding transcription factor activity; F:sequence-specific DNA binding; P:regulation of transcription, DNA-dependent; C:transcription factor complex; P:regulation of transcription, DNA-dependent	Inf	Inf	1.37506e-07	1.542	1.75	1.252	0	0	0	2.853	1.303	4.356
comp186834_c0_seq12	ferric-chelate reductase 1	-	Inf	Inf	3.11502e-11	0.159	3.535	1.114	0	0.014	0	8.102	6.48	5.995
comp184786_c1_seq4	fur protein precursor	F:serine-type endopeptidase activity; P:proteolysis	Inf	Inf	4.97451e-10	0.779	1.286	2.987	0	0	0	2.414	4.547	6.827
comp171563_c0_seq4	gtp-binding nuclear protein	P:protein transport; F:GTP binding; P:small GTPase mediated signal transduction	Inf	Inf	2.59676e-08	2.201	1.982	3.657	0	0	0	2.084	2.163	2.479
comp177657_c2_seq5	guanine nucleotide-binding protein g g g subunit gamma-4	P:G-protein coupled receptor signaling pathway; C:heterotrimeric G-protein complex; F:signal transducer activity	Inf	Inf	4.44739e-15	12.517	18.936	19.488	0	0	0	15.175	10.942	14.528
comp185870_c1_seq14	haloacid dehalogenase	-	Inf	Inf	1.50675e-07	0.564	2.848	2.632	0	0	0	8.943	6.165	16.982
comp166180_c1_seq1	host cell factor	-	Inf	Inf	2.12876e-08	1.001	1.312	2.573	0	0	0	3.121	1.533	2.573
comp183145_c3_seq1	hypothetical protein CGI_10007012 [Crassostrea gigas]	-	Inf	Inf	2.12122e-05	0.207	0	0.158	0	0	0	2.754	1.507	3.456
comp185870_c1_seq13	hypothetical protein CGI_10010534 [Crassostrea gigas]	-	Inf	Inf	9.52866e-08	0.564	2.044	2.938	0	0	0	5.75	2.929	8.415
comp191147_c0_seq40	inhibitor of apoptosis	F:metal ion binding; F:zinc ion binding; C:intracellular	Inf	Inf	0.000161399	0	51.844	12.174	0	0	0.012	37.773	19.448	118.221
comp191147_c0_seq70	inhibitor of apoptosis	F:metal ion binding; F:zinc ion binding; C:intracellular	Inf	Inf	9.33164e-06	28.443	38.497	45.837	0	0	0	51.16	60.651	181.385
comp187327_c0_seq9	interferon-related developmental regulator 1	F:binding	Inf	Inf	5.26261e-14	4.585	4.035	0	0	0	0	10.928	16.365	6.148
comp188723_c0_seq1	isocitrate dehydrogenase	P:oxidation-reduction process; P:isocitrate metabolic process; F:isocitrate dehydrogenase (NADP+) activity; F:magnesium ion binding; F:NAD binding	Inf	Inf	1.67248e-05	2.13	2.25	1.498	0	0	0	4.435	1.294	2.284
comp178480_c1_seq1	klf2-like transcription factor	F:nucleic acid binding; F:metal ion binding	Inf	Inf	4.40885e-18	28.681	30.203	45.098	0	0	0	33.588	25.289	26.186
comp181337_c5_seq1	kruppel-like factor	F:zinc ion binding; F:nucleic acid binding; C:intracellular	Inf	Inf	7.59418e-28	220.42	261.971	433.68	0	0	0	190.967	176.486	169.863
comp189378_c0_seq1	low quality protein: adenylate kinase domain-containing protein 1-like	F:nucleobase-containing compound kinase activity; F:ATP binding; P:nucleobase-containing compound metabolic process; F:calcium ion binding	Inf	Inf	8.04035e-13	1.359	1.152	1.498	0	0	0	1.619	2.171	3.422
comp184445_c0_seq4	lsm14-like protein a	F:molecular_function; P:biological_process; C:cellular_component	Inf	Inf	3.69664e-23	31.955	49.389	59.52	0	0	0	45.052	43.247	51.736
comp190721_c0_seq6	memory suppression protein	F:transporter activity; P:transport; F:lipid binding	Inf	Inf	5.88834e-06	1.343	0.661	3.736	0	0	0	0.465	0.443	0.399
comp192316_c0_seq4	methylenetetrahydrofolate reductase	P:methionine metabolic process; F:methylenetetrahydrofolate reductase (NADPH) activity; P:oxidation-reduction process; P:tetrahydrofolate metabolic process	Inf	Inf	4.68243e-09	0.866	2.687	1.37	0	0	0	1.315	2.044	1.8
comp187553_c3_seq3	mgc53950 protein	-	Inf	Inf	1.61333e-09	2.98	3.875	3.115	0	0	0	3.273	3.593	3.541
comp186808_c0_seq8	microtubule-associated protein futsch-like isoform x24	F:protein binding; P:signal transduction	Inf	Inf	3.67108e-12	2.885	4.357	6.21	0	0	0	3.613	2.393	5.757
comp178216_c0_seq7	monocarboxylate transporter 9	C:integral to membrane; P:transmembrane transport	Inf	Inf	0.000320669	0.89	1.312	1.321	0	0	0	0.304	2.767	1.995
comp190209_c2_seq2	nicotinamide mononucleotide adenylyltransferase 1	P:biosynthetic process; F:catalytic activity	Inf	Inf	1.31199e-12	0	0	1.745	0	0	0	16.767	17.362	12.405
comp179337_c1_seq1	nk-2 class homeodomain protein nkx2-5	F:DNA binding	Inf	Inf	3.62067e-23	11.197	18.891	37.084	0	0	0	18.144	18.52	24.301
comp190898_c1_seq2	nose resistant to fluoxetine protein 6	F:transferase activity, transferring acyl groups other than amino-acyl groups	Inf	Inf	5.53079e-11	4.379	2.089	2.376	0	0	0	2.495	3.704	3.753
comp175517_c0_seq1	nuclear receptor coactivator 4	-	Inf	Inf	2.4827e-11	0.191	7.785	9.7	0	0	0	15.506	7.927	23.079
comp182607_c0_seq5	nuclear respiratory	-	Inf	Inf	2.24188e-17	1.43	0.973	0.355	0	0	0	9.238	6.769	4.763
comp174942_c0_seq1	nucleoporin seh1-like isoform x3	F:protein binding	Inf	Inf	7.44874e-09	0.97	5.509	4.278	0	0	0	3.765	2.657	6.114
comp182583_c0_seq3	p53-like transcription factor p120	F:sequence-specific DNA binding transcription factor activity; P:protein tetramerization; F:transcription regulatory region DNA binding; P:apoptotic process; P:regulation of transcription, DNA-dependent; C:transcription factor complex; P:regulation of transcription, DNA-dependent; C:nucleus; F:protein binding	Inf	Inf	3.97776e-13	1.001	1.214	2.474	0	0	0	5.857	3.295	7.2
comp180408_c0_seq6	pdz and lim domain protein 5	F:protein binding	Inf	Inf	4.21532e-12	1.375	2.696	5.116	0	0.014	0.012	4.382	4.734	6.92
comp192526_c0_seq18	protein polybromo-1-like	C:intracellular organelle; P:organelle organization; P:negative regulation of cell proliferation; F:protein binding	Inf	Inf	1.07318e-08	3.052	1.768	2.218	0	0	0	0.554	0.392	0.892
comp187736_c1_seq25	rho-related protein raca	F:protein binding	Inf	Inf	6.74079e-13	1.097	1.589	1.222	0	0	0	2.951	2.103	1.885
comp183356_c0_seq1	s-formylglutathione hydrolase isoform x1	C:cytoplasmic membrane-bounded vesicle; F:S-formylglutathione hydrolase activity; F:carboxylesterase activity; P:methane metabolic process; P:formaldehyde catabolic process	Inf	Inf	5.25334e-09	0.389	2.259	3.43	0	0	0	2.432	2.614	3.337
comp184960_c0_seq55	septin-7-like isoform x6	F:GTP binding; P:cell cycle; C:septin complex	Inf	Inf	1.31666e-06	0.771	2.75	0.769	0	0	0	1.86	8.643	5.511
comp183554_c0_seq3	serine arginine-rich splicing factor 10-like	F:nucleic acid binding; F:nucleotide binding	Inf	Inf	1.10564e-16	5.849	3.08	1.262	0	0	0	7.333	6.905	10.096
comp180545_c1_seq15	strawberry notch-like protein 1	-	Inf	Inf	5.68742e-06	0	0.786	1.163	0	0	0	3.112	2.946	6.699
comp190592_c0_seq1	superkiller viralicidic activity 2-like 2	F:helicase activity; F:nucleic acid binding; F:ATP binding	Inf	Inf	2.34095e-15	2.201	3.741	3.628	0	0	0	4.874	5.245	5.85
comp188195_c0_seq7	toll-like receptor g precursor	F:protein binding; P:signal transduction	Inf	Inf	2.69204e-05	4.832	2.884	2.208	0	0	0	1.958	2.452	6.207
comp192151_c0_seq2	tpa_exp: polyprotein	-	Inf	Inf	4.16271e-15	0	0.437	0.069	0	0	0	3.586	3.236	4.857
comp159155_c1_seq2	tpa_exp: polyprotein	-	Inf	Inf	3.03079e-25	0.207	0	0	0	0	0	30.056	28.439	48.917
comp191770_c0_seq2	tpa_exp: polyprotein	P:DNA integration; F:DNA binding; P:DNA recombination	Inf	Inf	1.28566e-15	0.048	0.17	0	0	0	0	3.255	3.219	4.059
comp173789_c0_seq2	tpa_exp: tyrosine recombinase	F:DNA binding; P:DNA integration; P:DNA recombination	Inf	Inf	7.79467e-07	0.103	0.071	0.118	0	0	0	3.353	6.735	10.894
comp188794_c0_seq11	transmembrane protein 87a	C:integral to membrane	Inf	Inf	6.91606e-06	0.278	0.768	2.543	0	0	0	1.744	4.538	1.834
comp192626_c0_seq6	tyrosine-protein phosphatase non-receptor type 13	F:protein tyrosine phosphatase activity; P:protein dephosphorylation; F:protein binding	Inf	Inf	0.000806186	4.363	2.089	3.894	0	0	0	0	4.01	3.227
comp184669_c0_seq2	ubiquitin-conjugating enzyme e2 j1	-	Inf	Inf	1.52544e-08	0	0	1.833	0	0	0	1.78	2.844	1.333
comp192552_c0_seq2	uncharacterized protein c3orf59-like protein	-	Inf	Inf	1.58165e-18	0.691	4.116	9.296	0	0	0	8.495	8.098	7.082
comp191085_c1_seq8	uncharacterized protein loc100377645	F:ATP binding; F:nucleotide binding; F:nucleoside-triphosphatase activity	Inf	Inf	2.73359e-09	2.122	6.857	4.594	0	0	0	5.446	4.036	9.875
comp179931_c1_seq3	uncharacterized protein loc101733359	-	Inf	Inf	2.77701e-09	2.781	1.178	12.568	0	0	0	8.343	6.616	18.536
comp191585_c0_seq5	uncharacterized protein loc101850692	F:protein binding	Inf	Inf	7.01512e-15	2.702	3.402	4.091	0	0	0	3.81	3.695	3.6
comp173801_c0_seq21	uncharacterized protein loc101852657 isoform x3	-	Inf	Inf	4.64787e-20	10.037	26.971	21.184	0	0	0	45.616	44.762	34.592
comp189405_c1_seq2	uncharacterized protein loc101853496 isoform x2	F:protein binding; F:calcium ion binding	Inf	Inf	0.000339424	0.97	8.749	77.47	0	0	0	13.423	0	14.189
comp186954_c4_seq2	uncharacterized protein loc101864082 isoform x1	F:serine-type endopeptidase inhibitor activity	Inf	Inf	4.58938e-11	0	0	0.049	0	0	0	6.501	2.393	7.005
comp191882_c0_seq4	uncharacterized protein loc102805489	-	Inf	Inf	0.000513277	0	4.714	0.414	0	0	0	2.584	1.328	1.214
comp190517_c0_seq3	uncharacterized protein loc102807742	-	Inf	Inf	0.00065238	2.623	1.187	0.779	0	0	0	1.914	2.171	1.197
comp190517_c0_seq8	uncharacterized protein loc102807742	-	Inf	Inf	6.88687e-06	1.081	1.411	0	0	0	0	1.27	2.623	1.953
comp169901_c1_seq22	uncharacterized protein loc587493	F:protein binding	Inf	Inf	3.86988e-11	0	0	0.089	0	0	0	5.035	6.182	5.978
comp192484_c0_seq11	uncharacterized protein loc756506	C:integral to membrane; P:G-protein coupled receptor signaling pathway; F:protein binding; F:protein-hormone receptor activity	Inf	Inf	3.9979e-11	2.36	3.446	4.702	0	0	0	1.744	3.202	1.537
comp170110_c0_seq3	von willebrand factor type egf and pentraxin domain-containing protein 1	-	Inf	Inf	2.72279e-11	0.97	0.455	0.72	0	0	0	2.844	1.737	1.826
comp190789_c1_seq2	williams-beuren syndrome chromosomal region 27	F:methyltransferase activity; P:methylation	Inf	Inf	3.13512e-05	4.323	0.58	1.124	0	0	0	2.03	1.439	0.577
comp183077_c1_seq1	phosphoenolpyruvate cytosolic	P:gluconeogenesis; F:GTP binding; F:phosphoenolpyruvate carboxykinase (GTP) activity; P:tricarboxylic acid cycle	-4327.64	-12.0794	0.000168075	0	0	0	0	0	0.279	681.231	3.619	523.871
comp186808_c0_seq20	microtubule-associated protein futsch-like isoform x24	P:signal transduction; F:protein binding	-2956.78	-11.5298	2.56767e-17	4.268	6.651	6.171	0	0	0	6.555	6.003	6.249
comp186808_c0_seq4	microtubule-associated protein futsch-like isoform x24	P:signal transduction; F:protein binding	-2563.83	-11.3241	1.0143e-16	1.701	2.553	1.814	0	0	0	5.553	5.526	3.541
comp186808_c0_seq5	microtubule-associated protein futsch-like isoform x24	F:protein binding; P:signal transduction	-1521.58	-10.5714	1.75484e-14	1.168	1.696	1.755	0	0	0	3.255	2.444	3.244
comp155369_c0_seq12	zinc finger protein 862-like	F:nucleic acid binding	-1491.65	-10.5427	6.5048e-17	0	0	0.02	0.014	0	0	5.41	9.485	8.533
comp180662_c1_seq5	insulin-related peptide receptor	P:regulation of localization; P:positive regulation of macromolecule biosynthetic process; P:regulation of signal transduction; P:transmembrane receptor protein tyrosine kinase signaling pathway; P:intracellular protein kinase cascade; P:regulation of cellular macromolecule biosynthetic process; P:positive regulation of cellular biosynthetic process; P:regulation of nitrogen compound metabolic pr…	-668.19	-9.38411	8.06243e-16	1.128	8.258	2.533	0.028	0	0	5.974	7.97	8.245
comp191904_c2_seq1	sodium- and chloride-dependent glycine transporter 2	P:neurotransmitter transport; F:neurotransmitter:sodium symporter activity; C:integral to membrane	-664.514	-9.37616	1.58165e-18	53.524	24.543	40.268	0.179	0	0.081	77.496	50.203	44.298
comp179347_c0_seq1	von willebrand factor type egf and pentraxin domain-containing protein 1	P:chitin metabolic process; C:extracellular region; F:chitin binding	-484.761	-8.92113	1.927e-16	7.367	5.651	2.77	0	0	0.093	17.438	14.279	14.715
comp165605_c0_seq2	zinc finger mym-type protein 4-like	P:DNA recombination; P:DNA integration; F:DNA binding	-421.204	-8.71838	2.77662e-11	0.032	0.018	0.02	0	0	0.012	3.505	1.899	3.405
comp191055_c2_seq4	programmed cell death protein 10	-	-416.265	-8.70136	4.22535e-05	2.003	11.928	5.845	0.014	0.041	0	11.634	1.865	8.508
comp193015_c0_seq1	baculoviral iap repeat-containing protein 4	C:cytoplasm; P:cell surface receptor signaling pathway; F:protein binding; F:ubiquitin-protein ligase activity; P:negative regulation of apoptotic process; C:nucleus; P:protein ubiquitination; F:zinc ion binding	-390.965	-8.6109	2.37796e-12	0	0	0.02	0	0.041	0.023	6.921	8.515	9.366
comp166490_c0_seq6	taurine transporter	C:integral to membrane; F:neurotransmitter:sodium symporter activity; P:neurotransmitter transport; P:cation transport	-387.69	-8.59876	8.10794e-17	10.991	14.017	12.637	0	0.083	0	9.363	12.108	13
comp191968_c2_seq2	uncharacterized protein loc100892669	-	-317.186	-8.30919	2.66494e-14	0.087	0.062	0.404	0.055	0	0.081	10.436	13.913	16.371
comp159155_c0_seq2	hypothetical protein CGI_10017814 [Crassostrea gigas]	-	-302.98	-8.24308	1.66472e-08	0.159	0.196	0	0	0.069	0.093	9.39	12.508	22.085
comp191910_c2_seq6	ectonucleotide pyrophosphatase phosphodiesterase family member 3	F:hydrolase activity; F:nucleic acid binding; F:metal ion binding; P:metabolic process	-297.594	-8.2172	0.000922446	4.546	6.973	5.53	0.014	0	0	1.789	0.213	1.775
comp185709_c2_seq1	uncharacterized protein loc100888631	-	-295.003	-8.20459	3.11187e-11	0	0	0.02	0.028	0	0.012	3.076	3.695	4.449
comp132190_c0_seq5	chitin synthase 3	-	-285.168	-8.15567	4.58993e-12	0	0	0	0.028	0.014	0	4.489	3.227	4.313
comp159155_c1_seq1	hypothetical protein CGI_10028264 [Crassostrea gigas]	-	-283.316	-8.14627	1.20775e-07	0.159	0.304	0.207	0	0.083	0	6.698	5.271	12.804
comp188081_c0_seq3	uncharacterized protein loc101883798	F:nucleic acid binding	-274.01	-8.09809	3.0264e-16	0.318	0.321	0.049	0.206	0	0	19.504	15.446	20.778
comp166490_c0_seq32	taurine transporter	C:integral to membrane; F:neurotransmitter:sodium symporter activity; P:neurotransmitter transport; P:cation transport	-266.644	-8.05877	4.96069e-16	13.359	15.338	13.377	0	0.166	0	13.137	14.679	16.507
comp190521_c0_seq1	uncharacterized protein partial	-	-250.971	-7.97138	1.50911e-13	0.008	0.009	0.01	0	0.028	0.035	3.962	3.755	6.232
comp191968_c0_seq1	uncharacterized protein loc101734411	F:RNA binding; P:RNA-dependent DNA replication; F:RNA-directed DNA polymerase activity	-243.979	-7.93061	6.43871e-14	0.207	0.152	0.72	0.083	0	0.163	15.408	19.243	27.197
comp184709_c1_seq56	monocarboxylate transporter 13-like isoform x1	C:integral to membrane; P:transmembrane transport	-237.681	-7.89288	1.41022e-06	0.485	2.062	0.69	0	0	0.023	2.379	1.924	3.057
comp176043_c3_seq3	calponin homology domain-containing protein ddb_g0272472-like isoform x3	P:DNA integration; P:DNA recombination; F:DNA binding	-231.247	-7.85329	4.02926e-09	0.024	0	0.02	0.041	0.014	0.058	7.378	6.948	14.554
comp181821_c0_seq3	s-adenosylmethionine synthetase isoform type-1	P:S-adenosylmethionine biosynthetic process; F:methionine adenosyltransferase activity; F:ATP binding	-223.648	-7.80509	3.47853e-06	3.258	1.071	4.613	0.041	0.028	0.012	3.058	3.619	7.735
comp193282_c0_seq1	transposon ty3-g gag-pol polyprotein	F:RNA binding; P:RNA-dependent DNA replication; F:RNA-directed DNA polymerase activity	-222.021	-7.79456	5.16371e-11	0	0	0.01	0.028	0.028	0	3.863	3.568	4.696
comp184459_c1_seq3	solute carrier family 23 member 2	C:membrane; P:transmembrane transport; F:transporter activity	-211.192	-7.72241	2.33867e-08	4.061	2.83	3.322	0	0.028	0.012	2.03	3.346	1.494
comp190165_c4_seq1	uncharacterized protein loc101863146	F:zinc ion binding; F:nucleic acid binding	-209.479	-7.71066	1.99667e-12	0.032	0.054	0.059	0.014	0.014	0.023	2.325	2.674	3.362
comp185141_c0_seq1	uncharacterized protein loc101734411	F:RNA binding; F:RNA-directed DNA polymerase activity; P:RNA-dependent DNA replication	-198.398	-7.63225	2.49888e-12	0.207	1.178	0.552	0.165	0.138	0.093	22.544	17.532	37.14
comp179347_c0_seq7	von willebrand factor type egf and pentraxin domain-containing protein 1	C:extracellular region; P:chitin metabolic process; F:chitin binding	-197.692	-7.62711	6.93602e-15	0.286	1.33	1.705	0	0.166	0	13.673	8.268	9.841
comp187921_c1_seq5	solute carrier family 12 member 2	F:cation:chloride symporter activity; P:ion transport; C:integral to membrane; P:transmembrane transport	-196.382	-7.61752	1.90227e-14	3.695	2.491	0.936	0	0.124	0	10.105	9.724	5.247
comp188439_c0_seq6	arylsulfatase b	F:sulfuric ester hydrolase activity; P:metabolic process	-186.896	-7.5461	1.33954e-07	0.008	0.241	0.522	0	0.097	0.035	7.95	4.462	11.437
comp178563_c0_seq7	tpa: endonuclease-reverse transcriptase	F:RNA binding; P:RNA-dependent DNA replication; F:RNA-directed DNA polymerase activity	-181.398	-7.50301	1.98002e-12	0.048	0.036	0.079	0.041	0	0.035	4.686	4.045	5.731
comp176286_c2_seq9	zinc finger protein 862-like	-	-172.248	-7.42834	1.15073e-07	0.04	0	0	0.083	0	0	3.577	3.866	6.589
comp191589_c0_seq27	rna binding protein fox-1 homolog 2-like isoform x5	F:nucleic acid binding; F:nucleotide binding	-171.687	-7.42364	2.80091e-06	0.604	7.607	4.318	0.069	0	0.012	7.494	1.967	5.163
comp160101_c0_seq1	uncharacterized protein loc101734411	F:RNA binding; P:RNA-dependent DNA replication; F:RNA-directed DNA polymerase activity	-157.645	-7.30053	8.04133e-05	6.374	13.294	8.29	1.471	1.341	1.989	146.916	177.329	430.869
comp183095_c2_seq14	dentin matrix protein 4	-	-153.533	-7.26241	6.26023e-09	1.685	2.964	2.908	0.014	0	0.047	3.166	1.916	2.785
comp117137_c0_seq1	proline-rich transmembrane protein 1	C:integral to membrane; P:response to biotic stimulus	-148.648	-7.21575	7.233e-05	0.223	0.437	0.177	0	0	0.244	11.902	6.241	16.957
comp160101_c0_seq4	uncharacterized protein loc101734411	-	-147.465	-7.20422	3.48117e-06	1.947	3.116	6.151	1.375	2.115	3.281	218.26	241.607	536.905
comp155369_c0_seq7	zinc finger protein 862-like	F:nucleic acid binding	-142.937	-7.15923	6.30454e-12	0	0.027	0.03	0	0.124	0.058	6.188	11.827	8.177
comp152802_c0_seq2	dna breaking rejoining enzymes superfamily-like partial	F:zinc ion binding; F:RNA binding; F:RNA-directed DNA polymerase activity; P:RNA-dependent DNA replication	-142.564	-7.15546	7.04656e-12	0.032	0.036	0.059	0.041	0.028	0.023	3.765	2.818	5.315
comp191770_c0_seq13	tpa_exp: polyprotein	P:DNA recombination; P:DNA integration; F:DNA binding	-135.276	-7.07976	2.10025e-09	0	0	0.03	0	0.083	0.035	4.051	3.832	7.659
comp177416_c0_seq2	hypothetical protein LOTGIDRAFT_126264 [Lottia gigantea]	F:receptor activity; P:multicellular organismal development; C:membrane	-133.146	-7.05687	3.70376e-10	6.993	6.919	11.169	0	0	0.093	3.747	3.942	4.067
comp192537_c0_seq4	nucleolar and coiled-body phosphoprotein 1-like isoform x3	-	-123.418	-6.94741	1.75456e-10	1.717	2.768	4.14	0	0	0.128	4.167	6.633	3.889
comp187673_c3_seq15	clathrin interactor 1 isoform x1	-	-122.453	-6.93608	0.000490846	4.069	4.767	1.508	0	0.083	0	6.018	1.047	3.923
comp171428_c0_seq1	rna-directed dna polymerase from mobile element jockey- partial	F:RNA binding; F:RNA-directed DNA polymerase activity; P:RNA-dependent DNA replication	-121.993	-6.93065	0.000728606	0.032	0.134	0.463	0	0	0.07	2.119	1.89	4.976
comp182851_c1_seq1	c2 calcium-dependent domain-containing protein 4c-like	F:protein binding	-121.833	-6.92876	6.88937e-11	0.151	0.232	0.177	0.096	0.152	0.256	12.895	19.593	28.386
comp134883_c0_seq1	c-type lectin domain family 10 member a-like	F:carbohydrate binding	-121.448	-6.9242	1.52459e-08	0.048	0	0.02	0	0	0.128	3.953	4.811	5.901
comp186077_c0_seq3	somatomedin-b and thrombospondin type-1 domain-containing	F:scavenger receptor activity; P:immune response; F:polysaccharide binding	-120.838	-6.91693	6.98746e-05	2.297	3.152	1.488	0.083	0	0.012	1.18	5.254	5.069
comp186834_c0_seq6	ferric-chelate reductase 1	-	-120.122	-6.90835	1.71258e-09	0.207	3.107	1.715	0	0.152	0	3.568	6.556	6.615
comp179347_c0_seq2	von willebrand factor type egf and pentraxin domain-containing protein 1	F:calcium ion binding; C:cytoplasm; P:cell adhesion; F:chromatin binding; C:membrane; P:biological_process; C:extracellular region	-119.983	-6.90668	1.14269e-09	0.167	1.036	0.315	0	0	0.07	3.935	2.308	2.182
comp165901_c0_seq1	nucleolar and spindle-associated protein 1-like	-	-115.649	-6.85361	3.79928e-07	0.072	0.116	0.266	0	0.041	0.023	2.093	2.895	2.963
comp168369_c5_seq1	uncharacterized protein loc754287	F:hydrolase activity	-115.167	-6.84758	3.657e-10	0.048	0.143	0.099	0	0.055	0.081	5.535	4.479	5.74
comp169562_c0_seq4	uncharacterized protein loc754545	F:RNA binding; F:RNA-directed DNA polymerase activity; P:RNA-dependent DNA replication	-114.899	-6.84423	1.13002e-12	0.215	0.098	0.108	0.165	0.055	0.058	11.446	9.426	11.302
comp176398_c0_seq1	hypothetical protein CGI_10019858 [Crassostrea gigas]	-	-110.226	-6.78432	0.000790899	0.254	1.714	2.1	0.041	0	0	2.468	1.175	0.739
comp190521_c1_seq1	uncharacterized protein loc100892669	F:hydrolase activity	-103.527	-6.69387	0.000155081	0.111	0.339	0.177	0.069	0.138	0.047	5.482	5.986	14.384
comp181821_c0_seq1	s-adenosylmethionine synthetase isoform type-1	P:S-adenosylmethionine biosynthetic process; F:methionine adenosyltransferase activity; F:ATP binding	-101.574	-6.66638	0.000168676	10.148	6.937	27.049	0.124	0.401	0.081	8.424	19.601	33.828
comp185709_c2_seq2	rna-directed dna polymerase from mobile element jockey-like	F:RNA binding; P:RNA-dependent DNA replication; F:RNA-directed DNA polymerase activity	-94.1159	-6.55637	4.62233e-10	0.079	0.018	0.01	0.069	0.041	0.023	3.425	3.849	4.882
comp191910_c2_seq22	ectonucleotide pyrophosphatase phosphodiesterase family member 3	F:hydrolase activity; F:nucleic acid binding; F:metal ion binding; P:metabolic process	-92.9359	-6.53816	6.93137e-06	3.91	6.937	8.142	0.041	0	0	1.574	0.468	1.367
comp185726_c0_seq4	rna-directed dna polymerase from mobile element jockey- partial	F:RNA binding; F:RNA-directed DNA polymerase activity; P:RNA-dependent DNA replication	-92.849	-6.53681	3.96049e-12	0.127	0.482	0.572	0.193	0	0	4.757	5.322	7.846
comp190451_c2_seq9	e3 ubiquitin-protein ligase hectd1	F:protein binding; F:ubiquitin-protein ligase activity; P:protein ubiquitination; F:metal ion binding	-92.3862	-6.52961	0.000532944	5.237	7.098	9.581	0	0	0.128	4.802	6.063	1.248
comp160130_c1_seq1	hepatocyte growth factor receptor	F:protein binding	-92.321	-6.52859	4.3111e-05	0.087	0.518	0	0	0.152	0	6.573	2.989	5.324
comp185361_c0_seq8	sodium- and chloride-dependent glycine transporter 2	P:neurotransmitter transport; C:integral to membrane; F:neurotransmitter:sodium symporter activity	-91.7382	-6.51945	5.73582e-08	0.691	2.232	5.313	0	0.263	0.093	10.168	6.769	16.371
comp179587_c3_seq2	uncharacterized protein partial	-	-91.656	-6.51816	2.72396e-09	3.838	6.205	6.841	0.894	0.387	0.896	63.501	54.69	76.377
comp182851_c4_seq2	hypothetical protein LOTGIDRAFT_102460, partial [Lottia gigantea]	-	-89.9902	-6.4917	1.81989e-10	0.223	0.223	0.118	0	0.221	0.454	14.88	18.443	27.171
comp113947_c0_seq1	alginate lyase	F:lyase activity	-88.2249	-6.46311	4.31919e-06	0	0	0	0	0.055	0.035	1.771	2.452	3.846
comp116239_c0_seq2	dna breaking rejoining enzymes superfamily-like partial	F:DNA binding; P:DNA integration; P:DNA recombination	-87.4253	-6.44998	4.23614e-08	0	0	0	0.193	0	0.605	21.784	14.049	33.421
comp171078_c0_seq2	centromere protein p	C:chromosome, centromeric region; P:CENP-A containing nucleosome assembly at centromere	-86.7762	-6.43923	1.51441e-05	0.191	0.125	0.532	0	0.055	0.035	3.121	1.294	3.685
comp176362_c3_seq2	uncharacterized protein loc101167933	-	-86.49	-6.43446	7.95562e-11	0.143	0.08	0.039	0.289	0	0.093	9.032	8.591	14.8
comp169898_c0_seq1	acid-sensing ion channel 2	P:sodium ion transport; F:sodium channel activity; C:membrane	-85.6468	-6.42033	7.44874e-09	0.064	0.036	0.069	0.055	0.028	0.047	3.514	2.597	5.426
comp188439_c0_seq1	arylsulfatase b	P:metabolic process; F:sulfuric ester hydrolase activity	-84.0302	-6.39284	0.000426712	1.462	2.384	4.919	0	0.111	0.268	6.913	7.255	18.026
comp168250_c0_seq2	macrophage expressed protein [Haliotis rufescens]	-	-83.9831	-6.39203	7.5697e-12	0.215	0.241	0.158	0.481	0.18	0.302	28.947	26.839	26.407
comp113393_c0_seq3	n-acylglucosamine 2-epimerase-like	P:mannose metabolic process; F:mannose-6-phosphate isomerase activity; P:fructose metabolic process	-83.8284	-6.38937	9.57687e-05	0.016	0.134	0.01	0.014	0.152	0.035	3.228	3.678	8.321
comp191061_c0_seq43	low-density lipoprotein receptor-related protein 6	C:integral to membrane; C:membrane	-83.0799	-6.37643	4.16666e-08	1.669	2.223	1.883	0.234	0	0	4.918	6.59	7.362
comp188238_c0_seq1	uncharacterized protein loc102805568	F:DNA binding; P:DNA integration; P:DNA recombination	-78.365	-6.29214	6.2514e-07	0.064	0.018	0.128	0.028	0.028	0.058	2.227	2.231	4.364
comp116239_c0_seq1	dna breaking rejoining enzymes superfamily-like partial	F:DNA binding; P:DNA integration; P:DNA recombination	-77.9678	-6.28481	1.84042e-11	0.111	0.17	0.148	0	0.249	0	7.422	3.968	8.075
comp190784_c1_seq2	uncharacterized protein loc101730528	-	-76.9106	-6.26511	4.33675e-10	2.869	2.411	3.322	0	0.152	0.279	8.504	9.613	15.335
comp157995_c0_seq1	hypothetical protein LOTGIDRAFT_155090 [Lottia gigantea]	F:endodeoxyribonuclease activity, producing 5'-phosphomonoesters; P:DNA replication; F:nucleotidyltransferase activity; F:ATPase activity, uncoupled; P:protein-DNA covalent cross-linking	-76.2975	-6.25356	0.000396399	0.016	0	0.03	0.069	0.028	0	2.128	1.379	4.313
comp174728_c0_seq4	sporangia induced major facilitator superfamily	C:integral to membrane; P:transmembrane transport	-75.6563	-6.24139	1.40664e-08	3.346	2.678	0.68	0	0	0.256	4.552	8.31	6.334
comp189226_c1_seq10	fibrinogen c domain-containing protein 1-like	-	-74.7413	-6.22383	1.01252e-09	2.098	3.768	6.486	0.701	0	0	19.575	9.579	22.841
comp178563_c0_seq10	tpa: endonuclease-reverse transcriptase	F:hydrolase activity	-74.1024	-6.21145	1.16207e-09	0.056	0.062	0.089	0.069	0	0.058	3.192	3.44	3.244
comp190000_c2_seq7	tbc1 domain family member 2b	F:Rab GTPase activator activity; P:regulation of Rab GTPase activity	-74.0343	-6.21012	1.24289e-07	1.804	3.705	3.933	0.124	0	0	2.531	2.895	3.592
comp190673_c0_seq1	nuclear pore complex protein nup205	-	-73.5372	-6.2004	7.11489e-11	2.225	1.928	5.303	0.151	0	0	3.121	3.551	3.812
comp165901_c2_seq1	nucleolar and spindle-associated protein 1	-	-73.2202	-6.19417	7.24918e-07	0.079	0.152	0.286	0.055	0.041	0.023	2.558	2.495	4.042
comp192701_c1_seq10	melanoma inhibitory activity protein 3	F:protein binding	-70.7382	-6.14442	1.02176e-10	1.844	2.241	4.722	0	0.152	0	3.47	2.887	4.517
comp189132_c2_seq8	nucleobindin-2-like isoform x3	F:calcium ion binding	-66.9103	-6.06416	8.00162e-07	3.115	1.67	3.273	0	0	0.116	3.962	2.052	2.216
comp183554_c0_seq11	serine arginine-rich splicing factor 10-like	-	-66.8126	-6.06205	9.45851e-11	14.011	11.187	13.593	0.344	0.111	0.233	19.343	13.138	12.864
comp192400_c0_seq1	PREDICTED: uncharacterized protein K02A2.6-like [Oreochromis niloticus]	P:DNA integration; F:nucleic acid binding	-65.6583	-6.03691	9.61982e-10	0.087	0.071	0.089	0.11	0.028	0.081	5.321	3.602	5.409
comp180591_c0_seq10	hypothetical protein LOTGIDRAFT_192974, partial [Lottia gigantea]	C:integral to membrane; P:sulfate transport; F:secondary active sulfate transmembrane transporter activity; P:transmembrane transport	-65.336	-6.02981	1.37923e-10	7.621	11.472	5.914	0.206	0.18	0	10.803	6.931	7.965
comp180841_c2_seq3	predicted protein [Nematostella vectensis]	-	-64.1449	-6.00326	1.66027e-11	17.07	34.426	53.595	1.086	2.364	0.337	76.342	101.173	69.482
comp181272_c1_seq23	lipid phosphate phosphatase-related protein type 5	C:integral to membrane; C:membrane; F:catalytic activity	-63.3016	-5.98417	4.86879e-11	0	13.615	10.626	0	1.037	0	20.425	26.26	20.514
comp183963_c2_seq4	uncharacterized protein loc100891783	P:DNA integration; P:DNA recombination; F:DNA binding	-63.1217	-5.98006	3.36327e-05	0.016	0.071	0.128	0.028	0.028	0.081	2.182	1.55	3.931
comp185407_c0_seq1	tyrosinase-like protein tyr-3	-	-62.0053	-5.95432	3.49427e-10	8.265	7.187	6.585	0.028	0.498	0.5	25.674	14.092	24.488
comp174559_c1_seq3	atrial natriuretic peptide receptor b	P:intracellular signal transduction; F:protein kinase activity; P:protein phosphorylation; P:cGMP biosynthetic process; F:guanylate cyclase activity; F:ATP binding	-60.8057	-5.92613	3.80712e-09	1.486	0.973	0.325	0	0.18	0	4.945	3.048	3.634
comp173789_c0_seq3	tpa_exp: tyrosine recombinase	P:DNA integration; F:DNA binding; P:DNA recombination	-60.4865	-5.91854	2.13155e-09	0.103	0.098	0.434	0.041	0.166	0.209	6.975	7.74	10.784
comp115862_c0_seq1	lipolytic protein g-d-s-l family	P:lipid metabolic process; F:hydrolase activity, acting on ester bonds; F:exo-alpha-sialidase activity; F:hydrolase activity; P:carbohydrate metabolic process	-60.2841	-5.91371	6.87337e-07	0.223	0.071	0.148	0.069	0	0.244	5.035	5.679	7.786
comp192925_c0_seq1	bchain crystal structure of iq motif in complex with apo-cam	F:protein domain specific binding; F:phospholipase binding; P:regulation of cytokinesis; F:N-terminal myristoylation domain binding; F:calcium ion binding; C:centrosome; F:calcium-dependent protein binding; P:positive regulation of DNA binding; F:thioesterase binding; C:spindle pole; C:spindle microtubule; F:phosphatidylinositol 3-kinase binding; F:titin binding; P:response to calcium ion	-58.6057	-5.87297	5.80203e-08	0.159	0.152	0.059	0.701	0	0	14.013	10.635	18.57
comp173801_c0_seq28	uncharacterized protein loc101852657 isoform x4	-	-58.2304	-5.8637	1.68868e-08	5.491	12.999	3.588	0	0	1.047	16.83	25.059	19.02
comp178819_c0_seq3	ganglioside gm2 activator	-	-57.808	-5.8532	2.91237e-07	0	0.054	0.158	0	0	0.163	2.719	2.997	3.872
comp182799_c0_seq11	psm_mytca ame: full=shell matrix protein	C:extracellular region; P:chitin metabolic process; F:chitin binding	-57.5275	-5.84618	8.1227e-05	2.106	3.991	1.183	0	0.415	0	11.294	2.793	10.291
comp189181_c1_seq7	trimeric intracellular cation channel type b	F:cation channel activity; C:membrane; P:monovalent inorganic cation transport	-55.8795	-5.80425	4.86849e-08	0.977	0.687	1.222	0	0.152	0	2.71	3.687	1.537
comp178563_c0_seq5	tpa: endonuclease-reverse transcriptase	F:RNA binding; P:RNA-dependent DNA replication; F:RNA-directed DNA polymerase activity	-55.203	-5.78667	3.30137e-09	0.103	0.089	0	0.083	0.097	0	2.808	2.98	3.855
comp159155_c0_seq1	hypothetical protein CGI_10017814 [Crassostrea gigas]	F:hydrolase activity	-55.057	-5.78285	3.41279e-10	0.461	0.205	0.266	1.306	0	0.105	25.862	17.89	35.238
comp180860_c0_seq1	tpa_exp: polyprotein	F:nucleic acid binding	-54.8754	-5.77809	1.24359e-10	5.523	5.071	11.228	1.004	0.346	0.163	20.8	25.28	37.819
comp160101_c0_seq2	tpa_exp: tyrosine recombinase	P:DNA integration; P:DNA recombination; F:DNA binding	-54.0378	-5.7559	3.36024e-09	0.54	1.089	1.203	0.866	0.954	1.629	41.252	58.514	87.407
comp186332_c0_seq12	protein flp	F:nucleic acid binding; F:zinc ion binding; C:intracellular	-53.4232	-5.7394	2.35747e-05	2.448	2.161	4.525	0.096	0	0	1.502	2.486	0.807
comp182953_c0_seq5	signal recognition particle receptor subunit alpha-like	F:GTP binding; P:SRP-dependent cotranslational protein targeting to membrane; F:GTPase activity; P:GTP catabolic process; C:signal recognition particle receptor complex; F:signal recognition particle binding	-52.7392	-5.7208	5.65744e-09	11.404	11.803	9.759	0	0.207	0.233	8.701	8.344	6.411
comp184516_c0_seq1	transcription elongation	-	-51.4623	-5.68544	3.13089e-09	5.809	7.785	11.642	0.358	0	0.163	9.032	7.246	10.682
comp173882_c1_seq4	hypothetical protein BRAFLDRAFT_69759 [Branchiostoma floridae]	F:zinc ion binding; F:nucleic acid binding	-51.456	-5.68527	6.03004e-08	0.374	0.152	0.099	0.138	0.069	0.035	3.076	3.959	5.859
comp184953_c1_seq10	tyrosine partial	P:DNA integration; P:DNA recombination; F:DNA binding	-51.2969	-5.6808	2.05137e-08	0.064	0.027	0.108	0.165	0.028	0.023	4.292	2.827	3.863
comp167203_c5_seq3	glycine receptor subunit alpha-2	P:ion transport; C:integral to membrane; F:extracellular ligand-gated ion channel activity	-50.7448	-5.66519	0.000609045	0.183	0.437	1.262	0.303	0.041	0.221	6.555	6.318	15.938
comp186479_c0_seq1	transcription elongation factor b polypeptide 2-like	F:protein binding	-49.8781	-5.64033	1.36888e-08	10.387	11.321	18	0.371	0	0.233	6.671	10.575	13
comp184737_c1_seq4	chorion peroxidase	F:heme binding; P:oxidation-reduction process; F:peroxidase activity; P:response to oxidative stress	-49.6458	-5.6336	3.13354e-09	1.645	1.839	1.183	0.22	0.221	0	8.531	8.821	4.602
comp184177_c1_seq6	PREDICTED: hypothetical protein LOC100636931, partial [Amphimedon queenslandica]	-	-49.2793	-5.62291	9.54036e-10	0.175	0.312	0.168	0.358	0	0	5.643	5.892	5.884
comp185141_c0_seq2	uncharacterized protein loc101734411	-	-48.4148	-5.59738	6.03832e-10	0.159	1.643	0	0	1.562	0.524	32.649	22.462	46.989
comp168682_c0_seq3	uncharacterized protein loc101858873	-	-48.1907	-5.59068	5.80595e-09	0.072	0.67	0	0.303	0.028	0	6.224	4.964	4.56
comp185514_c0_seq1	formyl transferase-like protein	P:biosynthetic process; F:hydroxymethyl-, formyl- and related transferase activity; P:metabolic process; F:catalytic activity; F:transferase activity; F:DNA binding	-47.8282	-5.57979	3.42413e-06	1.74	2.169	4.978	0	0.028	0.489	9.211	6.582	6.164
comp181960_c0_seq6	dual specificity tyrosine-phosphorylation-regulated kinase 1a	F:non-membrane spanning protein tyrosine kinase activity; F:protein self-association; P:protein autophosphorylation; P:peptidyl-tyrosine phosphorylation; C:nuclear speck; P:nervous system development; F:protein serine/threonine/tyrosine kinase activity; F:ATP binding; F:protein serine/threonine kinase activity; P:serine family amino acid metabolic process	-46.9123	-5.55189	2.31852e-09	4.101	2.411	9.227	0	0.166	0	1.994	2.41	3.354
comp185398_c0_seq1	rna-directed dna polymerase from mobile element jockey-like	F:RNA binding; P:RNA-dependent DNA replication; F:endonuclease activity; F:RNA-directed DNA polymerase activity	-46.2662	-5.53189	1.03686e-08	0.127	0.071	0.177	0.083	0.083	0.093	2.969	4.036	4.662
comp185726_c0_seq6	rna-directed dna polymerase from mobile element jockey- partial	P:RNA-dependent DNA replication; F:RNA-directed DNA polymerase activity; F:RNA binding	-45.8119	-5.51765	5.12526e-10	0.238	0.375	0	0	0.525	0	5.285	9.434	9.51
comp189015_c0_seq1	dihydrolipoyllysine-residue acetyltransferase component of pyruvate dehydrogenase mitochondrial-like isoform x2	P:pyruvate metabolic process; C:pyruvate dehydrogenase complex; F:dihydrolipoyllysine-residue acetyltransferase activity	-45.4279	-5.50551	6.35983e-09	7.78	13.606	18.739	0.248	0.249	0.396	15.247	12.389	13.119
comp184177_c1_seq21	PREDICTED: hypothetical protein LOC100636931, partial [Amphimedon queenslandica]	F:metal ion binding	-45.125	-5.49585	1.83895e-09	0.413	0.911	0.168	0.413	0.138	0.151	10.49	8.923	12.635
comp192609_c0_seq5	headcase protein homolog	-	-44.2151	-5.46647	0.000120423	0	1.67	4.534	0	0.442	0	10.552	3.133	6.046
comp191316_c2_seq1	g-protein coupled receptor 64-like	-	-43.0995	-5.4296	3.13354e-09	5.332	2.616	3.085	0.083	0.207	0.093	6	5.986	4.789
comp187981_c0_seq3	glucose dehydrogenase	-	-42.7748	-5.41869	2.46331e-05	0.087	0.161	0.434	0	0.041	0.116	1.52	2.742	2.607
comp179719_c0_seq26	c1q domain containing protein 1q83	F:protein binding	-42.6026	-5.41287	7.66682e-05	0.191	0.777	0.789	0.11	0.138	0.081	5.518	2.793	4.042
comp179587_c3_seq21	uncharacterized protein loc102805726	-	-42.1482	-5.3974	1.42152e-06	0.62	4.794	6.496	0.261	2.212	1.035	42.727	33.088	73.796
comp164838_c0_seq2	hypothetical protein CGI_10012109 [Crassostrea gigas]	C:integral to membrane	-42.0079	-5.39259	2.40405e-05	1.16	3.41	3.637	0	0	0.093	1.484	0.8	1.953
comp192366_c0_seq1	thioester-containing protein-c	P:negative regulation of endopeptidase activity; C:extracellular space; C:extracellular region; F:endopeptidase inhibitor activity	-41.8464	-5.38703	1.4811e-08	7.351	10.062	12.411	0	0.608	0.291	13.056	11.265	13.416
comp169901_c1_seq36	uncharacterized protein loc587493	F:protein binding	-41.6728	-5.38104	6.69837e-07	0.032	0	0.089	0.11	0.111	0.244	4.212	7.757	7.209
comp177789_c0_seq1	proteasome alpha 3 subunit	C:cytoplasm; C:proteasome core complex, alpha-subunit complex; P:ubiquitin-dependent protein catabolic process; C:nucleus; F:threonine-type endopeptidase activity	-41.5991	-5.37848	0.000168139	0.62	0.911	0	0.179	0.207	0.175	5.696	5.049	11.709
comp187082_c1_seq3	von willebrand factor type egf and pentraxin domain-containing protein 1	F:chitin binding; P:chitin metabolic process; C:extracellular region	-41.337	-5.36936	0.000115751	21.735	21.775	35.98	0.385	0.926	0.617	19.28	43.23	17.559
comp164353_c1_seq4	uncharacterized protein loc102566478	-	-41.226	-5.36548	6.74269e-05	0	0.045	1.528	0.014	0	0.349	2.978	4.121	7.26
comp185795_c0_seq7	collagen alpha-1 chain	C:collagen	-40.7661	-5.3493	6.07649e-07	8.917	9.544	8.063	0.179	0.47	0.617	16.803	10.448	24.573
comp171428_c0_seq4	rna-directed dna polymerase from mobile element jockey- partial	F:RNA binding; F:binding; P:RNA-dependent DNA replication; F:RNA-directed DNA polymerase activity	-40.6886	-5.34655	5.14766e-05	0	0.187	0.394	0.083	0.055	0.116	1.842	3.253	5.018
comp186584_c2_seq3	nrp_pinmg ame: full=asparagine-rich protein ame: full=prism uncharacterized shell protein 1 short=pusp1 flags: precursor	-	-40.3521	-5.33457	1.88629e-09	4.45	7.258	2.829	0	2.212	0.43	40.214	35.966	32.079
comp191183_c0_seq6	zinc finger protein 862-like	-	-39.6086	-5.30774	1.37442e-05	0.207	0.67	0.168	0.096	0.194	0.105	4.829	3.747	7.421
comp178109_c0_seq1	protein yellow-like	-	-39.5964	-5.3073	1.84928e-08	1.907	5.687	2.75	0.069	0.608	0.209	12.985	9.903	12.55
comp191935_c0_seq4	uncharacterized protein loc101733359	P:RNA-dependent DNA replication; F:RNA binding; F:RNA-directed DNA polymerase activity	-39.0205	-5.28616	1.08597e-08	0.191	0.946	0.384	0.041	0.346	0.093	5.625	5.782	7.345
comp192650_c1_seq4	multiple epidermal growth factor-like domains 6	F:protein binding	-38.8677	-5.2805	4.94374e-07	2.321	1.42	2.317	0	0	0.279	4.543	3.857	2.242
comp174559_c1_seq6	atrial natriuretic peptide receptor b	P:cyclic nucleotide biosynthetic process; P:intracellular signal transduction; F:phosphorus-oxygen lyase activity; P:protein phosphorylation; F:protein kinase activity; F:ATP binding	-38.5588	-5.26899	3.93078e-06	0.644	1.687	0.384	0.041	0.111	0.093	4.57	2.035	2.386
comp190604_c1_seq1	ceruloplasmin precursor	F:copper ion binding; P:copper ion transport; P:cellular iron ion homeostasis; F:ferroxidase activity	-38.41	-5.26341	2.75644e-07	2.821	2.946	2.277	0.055	0.18	0.128	5.67	4.521	3.812
comp183252_c4_seq2	n-acetyltransferase gcn5	P:metabolic process; F:N-acetyltransferase activity; F:transferase activity	-37.7295	-5.23762	2.41338e-06	0.095	0.036	0	0.083	0.055	0.035	2.593	2.001	3.481
comp177745_c1_seq4	deleted in malignant brain tumors 1	F:scavenger receptor activity; C:membrane; F:receptor binding; C:extracellular space; P:signal transduction	-37.6991	-5.23646	8.23189e-06	1.438	2.152	0.414	0	0.235	0	4.435	2.044	2.08
comp182612_c1_seq1	ferric-chelate reductase 1	C:integral to membrane	-37.5641	-5.23128	5.43731e-08	1.971	2.875	2.405	0	0.304	0.116	6.018	5.56	4.458
comp173292_c0_seq14	deleted in malignant brain tumors 1	C:membrane; F:scavenger receptor activity	-37.4274	-5.22602	0.000171005	0.501	0.125	0.66	0.151	0	0.047	2.343	1.677	3.592
comp189216_c0_seq6	ww domain-containing oxidoreductase	P:oxidation-reduction process; F:oxidoreductase activity; P:metabolic process; F:nucleotide binding	-36.8213	-5.20247	0.000507001	0.087	0.241	0.177	0.069	0.069	0.081	2.209	1.763	4.432
comp178475_c2_seq3	uncharacterized protein loc100374815	-	-36.4938	-5.18958	5.67937e-08	3.091	5.41	3.194	0	0.318	0	3.032	4.496	4.059
comp183044_c2_seq4	hypothetical protein LOTGIDRAFT_164300 [Lottia gigantea]	-	-36.4572	-5.18813	1.0817e-05	0.079	0.125	0.059	0.138	0.041	0.023	2.665	1.805	3.405
comp192818_c1_seq1	tpa_exp: tyrosine recombinase	-	-36.2626	-5.18041	5.25334e-09	3.505	8.276	3.943	2.42	3.912	1.384	79.964	89.218	112.914
comp186555_c0_seq4	ankyrin isoform x	F:protein binding	-36.0765	-5.17299	1.47012e-07	2.289	2.902	5.234	0	0.525	0.058	6.385	4.853	9.077
comp181100_c0_seq5	low-density lipoprotein receptor-related protein 12	F:protein binding	-36.0627	-5.17244	8.73879e-05	0.183	0	0.956	0	0.069	0.244	2.531	3.346	5.918
comp191417_c1_seq1	deleted in malignant brain tumors 1 protein	F:scavenger receptor activity; C:membrane	-36.0583	-5.17226	9.53346e-07	2.734	1.714	1.902	0	0.138	0.047	3.112	2.384	1.35
comp181821_c0_seq2	s-adenosylmethionine synthetase isoform type-1	P:S-adenosylmethionine biosynthetic process; F:methionine adenosyltransferase activity; F:ATP binding	-36.0272	-5.17101	0.00010814	3.791	19.909	12.204	0.096	1.092	0.012	23.125	14.058	6.988
comp180077_c0_seq5	farnesyl pyrophosphate synthase-like	P:isoprenoid biosynthetic process	-35.0553	-5.13156	4.04287e-05	1.303	2.428	1.193	0	0	0.209	1.887	2.393	2.624
comp191644_c1_seq11	rna-directed dna polymerase from mobile element jockey-like	F:RNA-directed DNA polymerase activity; P:RNA-dependent DNA replication; F:RNA binding	-34.9177	-5.12589	9.52054e-09	0	0.205	0.168	0.399	0	0	5.643	5.313	3.133
comp191608_c1_seq3	hypothetical protein CGI_10006838 [Crassostrea gigas]	-	-34.2265	-5.09704	8.18815e-07	0.183	0.134	0.917	0.619	0	0	7.243	5.526	9.867
comp182003_c0_seq1	excitatory amino acid transporter 3	C:membrane; F:sodium:dicarboxylate symporter activity; P:dicarboxylic acid transport	-34.0667	-5.09029	9.2164e-08	0.048	0.196	0.099	0.206	0.166	0.105	5.947	3.747	6.402
comp189226_c1_seq6	fibrinogen c domain-containing protein 1-like	-	-33.8662	-5.08178	1.75292e-08	11.476	16.793	25.146	7.81	0	0	82.566	58.096	124.682
comp169023_c2_seq2	von willebrand factor type egf and pentraxin domain-containing protein 1	-	-33.8316	-5.0803	2.72013e-07	5.682	4.232	5.185	0.413	0	0.791	13.789	13.104	13.73
comp189660_c1_seq1	disulfide-isomerase a5	P:cell redox homeostasis	-33.7908	-5.07856	0.000318595	0.437	0.598	2.829	0	0	0.43	3.917	3.048	7.285
comp176955_c0_seq1	protein jagged-2-like isoform x2	F:protein binding; F:calcium ion binding; P:Notch signaling pathway; C:integral to membrane; P:multicellular organismal development	-33.6612	-5.07301	8.89383e-08	2.281	3.58	1.952	0.055	0.553	0.314	13.718	8.566	9.289
comp188098_c0_seq1	cyclin-dependent kinase 12-like isoform x4	P:protein phosphorylation; F:ATP binding; F:protein serine/threonine kinase activity	-33.6487	-5.07248	2.10392e-08	4.013	5.866	5.836	0	0.359	0	6.144	3.244	3.286
comp181219_c1_seq21	zinc finger mym-type protein 4-like	P:regulation of transcription, DNA-dependent; F:nucleic acid binding; P:DNA integration; P:DNA recombination; C:intracellular; F:DNA binding	-33.3443	-5.05937	4.788e-07	0	0.036	0.079	0.138	0.055	0.07	4.024	2.674	2.811
comp168803_c0_seq2	uncharacterized protein loc100373162	-	-33.2381	-5.05477	1.40189e-06	0	0	0.256	0	0.166	0.396	3.908	6.957	8.389
comp167203_c5_seq38	pre-mrna-processing protein 40a-like	-	-33.2042	-5.05329	2.49642e-07	0.143	0.027	0.582	0.798	0.028	0.198	9.372	8.225	16.413
comp165229_c3_seq3	dna replication complex gins protein sld5	-	-33.0415	-5.04621	1.56542e-07	0.191	0	0	0.674	0	0	5.598	7.587	8.933
comp178475_c2_seq2	uncharacterized protein loc100374815	-	-32.7778	-5.03465	2.12837e-06	2.932	8.705	2.435	0	0.484	0	3.568	7.902	4.279
comp188081_c0_seq27	uncharacterized protein loc101883798	F:nucleic acid binding	-32.6833	-5.03048	1.61721e-08	0	0	0	0.371	0.249	0.023	9.721	5.671	6.3
comp190521_c0_seq5	uncharacterized protein loc100369229	F:RNA-directed DNA polymerase activity; F:RNA binding; P:RNA-dependent DNA replication	-32.5117	-5.02289	0.000198697	0.35	0.482	0.335	0.371	0.29	0.198	6.492	6.684	14.885
comp185966_c1_seq33	btb poz domain-containing protein kctd7-like isoform x2	P:protein homooligomerization	-32.39	-5.01748	3.41951e-05	0.048	0	0.158	0	0.083	0.163	2.218	1.89	3.872
comp187644_c2_seq2	thap domain-containing protein 9	-	-32.3169	-5.01422	1.89981e-08	0.278	0.116	0.246	0.399	0.608	0.244	15.506	10.311	14.919
comp186604_c0_seq1	uncharacterized protein loc100899890	-	-32.1914	-5.0086	3.0164e-07	0.326	0.812	0.739	0.055	0.276	0.058	3.586	4.572	4.713
comp181219_c1_seq40	zinc finger mym-type protein 4-like	-	-32.1051	-5.00473	0.000102522	0.111	0	0.168	0.344	0	0.093	7.494	3.406	3.142
comp186043_c0_seq2	adp-ribosylation factor	C:intracellular; F:GTP binding; P:small GTPase mediated signal transduction	-31.8988	-4.99543	1.68727e-07	20.194	30.328	52.136	0	1.327	1.489	26.407	22.564	41.98
comp182765_c1_seq1	eukaryotic translation initiation factor 3 subunit c-like isoform x1	-	-31.8181	-4.99178	5.73582e-08	10.792	34.176	52.816	0.646	1.548	1.954	41.225	42.497	48.204
comp175974_c0_seq1	zinc finger protein 862-like	F:nucleic acid binding	-31.5134	-4.97789	1.00928e-06	0.008	0.036	0.01	0.151	0.041	0.047	2.075	1.907	3.583
comp187880_c0_seq12	-related lipid transfer protein 13	F:lipid binding; P:signal transduction; C:intracellular	-31.385	-4.972	5.1519e-07	0.318	0.134	1.143	0.234	0.041	0.314	4.802	7.553	6.818
comp185090_c0_seq10	tyrosine-protein kinase ryk	F:frizzled binding; P:Wnt receptor signaling pathway; C:membrane fraction; F:protein tyrosine kinase activity; P:commissural neuron axon guidance; C:cytoplasm; F:Wnt-activated receptor activity; P:negative chemotaxis; P:skeletal system morphogenesis; C:plasma membrane; F:Wnt-protein binding; C:nucleus; P:corpus callosum development; P:negative regulation of axon extension involved in axon guidanc…	-31.2609	-4.96629	2.03495e-06	1.621	2.607	1.962	0	0.166	0.058	3.058	2.282	1.893
comp186389_c1_seq8	tripartite motif-containing protein 56	F:zinc ion binding; C:intracellular; F:protein binding	-31.169	-4.96204	4.74121e-07	3.679	3.393	3.549	0.11	0.055	0.268	5.723	5.398	2.751
comp187644_c2_seq4	thap domain-containing protein 9	F:nucleic acid binding	-31.1424	-4.96081	2.6008e-08	0.644	0.25	0.651	0.633	0.843	0.489	23.939	15.105	22.688
comp191416_c0_seq6	thioester-containing protein-e	P:negative regulation of endopeptidase activity; C:extracellular space; C:extracellular region; F:endopeptidase inhibitor activity	-30.9583	-4.95225	1.46321e-05	7.375	6.482	19.952	0.385	0.442	0.151	5.589	15.25	10.249
comp160101_c0_seq6	uncharacterized protein loc100892669	-	-30.8521	-4.9473	0.000758309	1.915	3.018	4.16	3.891	4.825	6.689	106.085	111.765	255.988
comp167203_c5_seq30	uncharacterized protein loc100486501	-	-30.4854	-4.93005	3.12455e-05	0	0	0.759	1.925	0	0	15.855	15.131	31.145
comp147396_c0_seq1	glycoprotein 3-alpha-l-fucosyltransferase a	F:fucosyltransferase activity; P:protein glycosylation; C:membrane	-30.3004	-4.92127	3.3733e-06	0	0.018	0.089	0.165	0.111	0.116	3.505	2.869	5.621
comp180322_c0_seq3	nf-x1-type zinc finger protein nfxl1-like	-	-29.6493	-4.88993	7.60196e-07	1.097	3.098	5.461	0	0.249	0.093	4.427	3.099	2.522
comp184671_c0_seq4	baculoviral iap repeat-containing protein 5-like	P:protein complex localization; F:cofactor binding; P:microtubule cytoskeleton organization; P:positive regulation of exit from mitosis; F:chaperone binding; F:zinc ion binding; C:centriole; P:positive regulation of mitotic cell cycle; F:cysteine-type endopeptidase inhibitor activity involved in apoptotic process; P:establishment of chromosome localization; F:Ran GTPase binding; C:cytoplasmic mic…	-29.4915	-4.88223	2.86456e-06	0.532	0.455	1.005	0.041	0.249	0.128	3.228	3.857	5.511
comp172096_c2_seq3	u6 snrna-associated sm-like protein lsm6	-	-28.9349	-4.85474	0.000452158	0.731	0	0.779	0.839	0	0.558	13.02	6.275	19.521
comp165435_c0_seq1	atrial natriuretic peptide receptor 1-like	-	-28.6716	-4.84155	1.081e-06	1.089	1.321	1.281	0.151	0.097	0.256	5.705	4.47	4.186
comp192818_c0_seq1	tpa_exp: polyprotein	F:RNA binding; F:RNA-directed DNA polymerase activity; P:RNA-dependent DNA replication	-28.6385	-4.83989	3.05147e-08	2.392	5.919	3.204	1.76	2.405	1.152	41.833	48.952	62.553
comp183353_c0_seq5	survival of motor neuron protein-interacting protein 1	C:Cajal body; C:spliceosomal complex; P:mRNA splicing, via spliceosome; C:cytoplasm; P:RNA splicing; P:mRNA processing; P:spliceosomal complex assembly; C:nucleus	-28.4399	-4.82985	0.000294785	0.596	1.33	2.346	0	0	0.268	2.459	2.129	3.065
comp116292_c0_seq1	uncharacterized protein loc101863664	F:binding	-28.2293	-4.81912	1.0737e-07	13.144	15.963	3.49	2.131	4.576	4.921	118.837	118.781	92.637
comp177329_c3_seq1	uncharacterized protein loc100377645	P:regulation of apoptotic process; P:signal transduction; C:intracellular	-28.2263	-4.81897	4.10021e-06	0.548	0.955	0.355	0	0.636	0	6.609	3.312	8.313
comp185978_c0_seq3	bicaudal d-like protein 2	P:transport; C:Golgi apparatus	-27.8846	-4.8014	6.92158e-06	1.82	1.955	2.011	0	0	0.361	4.149	2.682	3.261
comp186327_c0_seq3	endophilin-b1-like isoform 1	C:Golgi apparatus; F:protein binding; C:organelle membrane; P:cellular process; C:intracellular organelle part; C:mitochondrion	-27.7564	-4.79475	9.07417e-08	0.834	2.169	1.518	0.371	0	0	4.525	1.958	3.702
comp179365_c0_seq1	insulin-related peptide receptor	P:protein phosphorylation; F:protein binding; C:membrane; F:transmembrane receptor protein tyrosine kinase activity; P:transmembrane receptor protein tyrosine kinase signaling pathway; F:ATP binding; F:iron-sulfur cluster binding	-27.5645	-4.78474	5.62604e-07	1.025	1.607	1.124	0.151	0.263	0.361	6.456	5.96	9
comp178543_c0_seq25	taurine transporter	C:membrane; P:transport; F:symporter activity	-26.9976	-4.75476	1.98397e-06	1.717	2.134	0.798	0.22	0	0.361	6.161	4.7	4.942
comp174514_c1_seq11	hypothetical protein CGI_10014771 [Crassostrea gigas]	-	-26.699	-4.73871	9.17714e-07	1.621	1.375	0.956	0.44	0.387	0.349	12.618	7.408	11.446
comp179044_c2_seq3	zinc-binding alcohol dehydrogenase domain-containing protein partial	-	-26.6949	-4.73849	1.72632e-07	0.064	0.089	0.089	0.385	0.525	0.221	8.951	7.357	13.934
comp191541_c0_seq4	uncharacterized protein loc101730528	F:hydrolase activity	-26.5165	-4.72882	1.54997e-06	0.779	1.125	0.572	0.22	0.332	0.093	4.391	4.811	7.973
comp188914_c1_seq1	dna methyltransferase 1	P:negative regulation of transcription from RNA polymerase II promoter; P:positive regulation of gene expression; P:regulation of cell proliferation; F:zinc ion binding; P:gene silencing; P:C-5 methylation of cytosine; F:DNA (cytosine-5-)-methyltransferase activity; P:negative regulation of histone H3-K9 methylation; P:maintenance of DNA methylation; P:positive regulation of histone H3-K4 methyla…	-26.4797	-4.72682	2.36862e-05	0.119	0.321	0.335	0.151	0.069	0.047	2.844	1.822	2.53
comp178543_c0_seq28	taurine transporter	C:membrane; P:transport; F:symporter activity	-26.4092	-4.72297	2.45564e-07	1.899	2.366	0.414	0.206	0.498	0.233	9.586	8.234	7.251
comp190028_c1_seq1	reverse partial	-	-26.1359	-4.70796	1.35148e-07	0.755	0.937	0	0.358	0.29	0.012	4.069	5.458	7.803
comp192546_c5_seq4	immunoglobulin i-set domain protein	P:protein phosphorylation; F:ATP binding; F:protein binding; F:protein serine/threonine kinase activity	-25.9602	-4.69823	2.41041e-07	4.887	8.856	7.255	0.66	0.194	0.71	12.528	11.776	16.175
comp155203_c0_seq1	uncharacterized protein loc101850596	P:carbohydrate metabolic process; F:hydrolase activity, acting on carbon-nitrogen (but not peptide) bonds	-25.8762	-4.69356	5.64891e-05	8.019	8.883	6.595	0.619	1.452	0.896	34.321	11.767	30.865
comp186081_c1_seq2	c2 domain-containing protein 2-like	F:metal ion binding; P:intracellular signal transduction; C:intracellular	-25.5553	-4.67555	8.29591e-08	2.066	2.866	2.918	0.055	0.871	0	8.218	8.353	7.277
comp190784_c1_seq3	uncharacterized protein loc101730528	-	-25.3594	-4.66445	1.7058e-07	11.237	21.909	17.497	2.2	0.608	1.256	30.235	34.391	38.855
comp180459_c0_seq16	calcitonin receptor	P:G-protein coupled receptor signaling pathway; C:integral to membrane; F:calcitonin receptor activity	-25.0144	-4.64469	3.78502e-06	1.049	1.661	0.552	0.096	0.346	0.407	8.272	5.092	7.939
comp191541_c0_seq5	uncharacterized protein loc101733359	P:RNA-dependent DNA replication; F:RNA-directed DNA polymerase activity; F:RNA binding	-24.9798	-4.64269	1.43516e-06	0.747	1	0.7	0.069	0.318	0.105	3.318	3.687	5.46
comp176804_c1_seq2	aldose 1-epimerase	P:chitin metabolic process; F:chitin binding; C:extracellular region	-24.9465	-4.64076	3.02182e-07	76.983	117.741	122.509	5.899	10.603	12.646	293.01	232.479	206.349
comp177365_c0_seq1	sulfate transporter	P:sulfate transport; F:sulfate transmembrane transporter activity; C:integral to membrane	-24.9257	-4.63956	6.48125e-06	1.391	1.491	0.463	0.193	0.263	0.186	3.389	4.845	7.642
comp185726_c0_seq3	rna-directed dna polymerase from mobile element jockey- partial	P:RNA-dependent DNA replication; F:RNA binding; F:RNA-directed DNA polymerase activity	-24.8376	-4.63445	2.25026e-06	0.143	0	0.089	0.193	0	0.535	7.1	4.002	6.98
comp180950_c0_seq5	lysosomal protective protein precursor	P:proteolysis; F:serine-type carboxypeptidase activity	-24.8248	-4.63371	0.000274556	8.201	5.812	6.674	0.426	0	0	4.775	4.658	1.418
comp164353_c1_seq3	uncharacterized protein loc102566478	-	-24.4986	-4.61463	1.17368e-05	0	0.045	0.345	0	0.028	0.465	2.736	3.798	5.392
comp185709_c1_seq1	rna-directed dna polymerase from transposon bs	F:RNA binding; P:RNA-dependent DNA replication; F:RNA-directed DNA polymerase activity	-24.1382	-4.59325	1.36611e-05	0.095	0.161	0.296	0.083	0.235	0.198	3.666	2.869	5.553
comp185175_c0_seq3	transcription intermediary factor 1-alpha-like isoform x3	-	-23.4848	-4.55365	4.3211e-05	0	0.036	1.41	0.275	0.608	0	5.518	4.538	9.544
comp173104_c0_seq2	nuclease harbi1-like	-	-23.2474	-4.539	0.000246645	1.883	2.991	4.485	0.289	0.332	0.849	10.203	6.812	16.948
comp190948_c0_seq1	fyve and coiled-coil domain-containing protein 1-like	-	-23.0684	-4.52785	2.86512e-05	0.175	0.304	0.315	0.028	0.124	0.349	3.3	3.202	5.171
comp179365_c0_seq3	deleted in malignant brain tumors 1 protein	F:scavenger receptor activity; C:membrane	-23.0208	-4.52487	1.91791e-05	0.564	0.946	0.759	0.358	0.111	0.233	4.954	4.521	6.648
comp181900_c2_seq2	acidic mammalian chitinase-like	P:chitin catabolic process; F:chitinase activity; P:carbohydrate metabolic process	-22.9902	-4.52295	2.18405e-05	1.725	4.285	6.545	0	0.359	0.221	4.552	4.956	3.43
comp169103_c1_seq4	peptidoglycan-recognition protein-sc2 precursor-like protein	P:peptidoglycan catabolic process; F:N-acetylmuramoyl-L-alanine amidase activity; F:zinc ion binding	-22.8833	-4.51622	5.77123e-05	3.791	3.857	2.474	0	0.359	2.292	10.561	25.928	24.115
comp181286_c4_seq1	thioester-containing protein	F:endopeptidase inhibitor activity; C:extracellular space	-22.8271	-4.51268	1.14922e-06	11.062	10.463	16.275	0	1.687	1.954	30.628	29.104	23.911
comp172668_c0_seq1	acyl- synthetase family member mitochondrial	P:metabolic process; F:catalytic activity	-22.7927	-4.5105	3.35604e-05	0.35	1.107	1.252	0.041	0.263	0.163	2.307	3.508	5.086
comp173801_c0_seq17	uncharacterized protein loc101852657 isoform x5	-	-22.6819	-4.50347	4.08545e-05	1.613	3.741	1.065	0.33	0.194	0.116	4.838	4.709	5.562
comp171006_c0_seq3	guanylate-binding protein 6 isoform x2	-	-22.6022	-4.49839	1.6512e-05	0.278	0.893	0.276	0	0.484	0.43	7.494	6.59	7.489
comp191441_c1_seq8	signal cub and egf-like domain-containing protein 1	-	-22.587	-4.49742	7.0063e-06	0.358	0.393	0.7	0.275	0.055	0.081	2.289	2.41	4.466
comp184346_c0_seq2	v-type proton atpase subunit h	P:ATP hydrolysis coupled proton transport; F:binding; C:vacuolar proton-transporting V-type ATPase, V1 domain; F:proton-transporting ATPase activity, rotational mechanism; P:oxidative phosphorylation	-22.5847	-4.49727	9.17618e-07	0.294	0.143	0.148	0.646	0	0.093	5.67	5.339	5.672
comp180257_c0_seq1	uncharacterized protein loc100905544	C:viral capsid	-22.4463	-4.48841	8.83557e-07	3.727	4.91	6.131	0.234	0.733	0.558	11.831	11.512	11.234
comp192178_c0_seq12	integrase core domain protein	F:metal ion binding; F:nucleic acid binding; P:DNA integration; F:zinc ion binding	-22.4031	-4.48563	0.000328456	1.971	4.026	1.991	0.261	0	0.651	3.774	10.175	6.682
comp167203_c5_seq25	surface antigen ariel1	-	-22.302	-4.4791	0.000534315	0.374	0	0.651	2.186	0	0.593	15.39	13.513	30.941
comp159751_c3_seq1	xaa-pro aminopeptidase 1	P:cellular process; F:hydrolase activity	-22.1896	-4.47181	2.61615e-05	1.725	1.857	2.09	0.481	0.774	0.64	11.786	20.912	9.85
comp184286_c3_seq15	transcription activator	-	-22.0748	-4.46433	7.19563e-07	3.711	1.536	0.572	0.756	0	0	5.678	4.675	6.411
comp189132_c2_seq3	nucleobindin-2-like isoform x3	F:calcium ion binding	-22.0214	-4.46083	0.000302054	1.311	1.286	2.622	0	0.221	0.105	3.058	1.49	2.811
comp190525_c2_seq2	poly -binding protein 3	F:RNA binding	-21.8653	-4.45057	4.6258e-05	1.621	2.491	2.583	0	0	0.617	3.944	5.305	4.025
comp176841_c0_seq14	sh3 domain-containing isoform x4	F:transferase activity, transferring glycosyl groups	-21.7088	-4.44021	0.000100326	0.008	0.384	2.257	0.028	0.097	0.617	6.081	3.483	5.833
comp189138_c1_seq7	sodium- and chloride-dependent creatine transporter 1-like	P:neurotransmitter transport; C:integral to membrane; F:neurotransmitter:sodium symporter activity	-21.388	-4.41873	1.96255e-05	0.223	0.589	0.286	0	0.304	0.058	3.666	1.805	2.377
comp183426_c1_seq2	dbh-like monooxygenase protein 1-like protein	F:copper ion binding; P:carbohydrate catabolic process; F:carbohydrate binding; P:catecholamine metabolic process; P:oxidation-reduction process; F:dopamine beta-monooxygenase activity; F:catalytic activity; F:oxidoreductase activity, acting on paired donors, with incorporation or reduction of molecular oxygen, reduced ascorbate as one donor, and incorporation of one atom of oxygen; F:monooxygena…	-21.3326	-4.41499	3.25022e-06	11.269	8.321	8.142	0.096	0.581	0.419	10.257	8.081	5.256
comp192707_c1_seq4	uncharacterized protein loc100370892	-	-20.9828	-4.39114	4.10021e-06	2.599	4.991	6.151	0	1.922	3.129	35.171	30.108	40.935
comp179817_c0_seq3	electroneutral sodium bicarbonate exchanger 1	P:anion transport; F:inorganic anion exchanger activity; C:integral to membrane	-20.9617	-4.38969	4.96966e-06	3.171	3.152	1.676	0	1.769	0.954	14.854	28.354	14.562
comp181366_c1_seq1	tyrosinase-like protein tyr-3	-	-20.9239	-4.38708	7.67059e-07	21.139	11.276	8.29	0.193	1.092	0.302	9.944	13.462	10.155
comp159121_c1_seq1	chitin deacetylase isoform b	P:carbohydrate metabolic process; F:hydrolase activity, acting on carbon-nitrogen (but not peptide) bonds	-20.7354	-4.37402	3.51393e-06	2.257	3.169	3.145	0.261	0.498	0.349	6.841	6.207	10.028
comp176020_c0_seq5	protein	-	-20.7137	-4.37251	0.000776354	0.89	4.053	3.923	0	0.456	0	2.236	2.248	5.01
comp191065_c0_seq1	antigenic protein	F:chitin binding; P:chitin metabolic process; C:extracellular region	-20.5726	-4.36265	5.98711e-07	4.951	4.419	3.085	0.124	1.12	0.314	12.01	10.993	9.442
comp175604_c0_seq2	uncharacterized protein loc100144955 precursor	C:extracellular region; F:chitin binding; P:chitin metabolic process; F:protein binding; F:calcium ion binding; P:cell adhesion	-20.5009	-4.35762	6.10629e-07	67.868	71.628	43.107	0.853	13.492	4.246	168.396	118.441	100.551
comp191101_c0_seq3	hypothetical protein CGI_10025712 [Crassostrea gigas]	-	-20.4743	-4.35574	4.10021e-06	1.51	3.294	3.076	0.151	0.401	0.396	4.9	7.919	6.521
comp192797_c0_seq10	tripartite motif-containing protein 56	-	-20.2463	-4.33959	0.000386705	1.264	1.795	1.518	0	0.429	0.756	5.723	5.918	11.887
comp169023_c1_seq5	aldose 1-epimerase	F:chitin binding; P:chitin metabolic process; C:extracellular region	-20.2278	-4.33827	3.62559e-05	4.665	6.339	4.515	0.124	0.982	0.407	13.092	7.45	11.268
comp171444_c1_seq2	von willebrand factor type egf and pentraxin domain-containing protein 1-like	F:calcium ion binding; F:protein binding	-20.2031	-4.3365	1.27384e-05	0.318	0.152	0.128	0.303	0.249	0.547	5.124	6.991	9.875
comp191062_c3_seq1	c-binding protein	F:chitin binding; C:extracellular region; P:chitin metabolic process	-20.0582	-4.32612	9.80432e-07	21.282	34.024	18.926	1.705	6.94	3.199	100.746	75.79	64.32
comp189187_c0_seq1	electroneutral sodium bicarbonate exchanger 1	F:inorganic anion exchanger activity; P:anion transport; C:integral to membrane	-19.9894	-4.32117	9.21035e-05	1.915	3.866	1.577	0	1.244	0.803	8.612	12.185	20.217
comp179365_c0_seq7	insulin-related peptide receptor	C:membrane; F:scavenger receptor activity	-19.9771	-4.32027	8.8072e-06	0.596	0.536	0.532	0.358	0.111	0.175	3.461	3.695	5.647
comp191062_c4_seq1	c-binding protein	P:chitin metabolic process; F:chitin binding; C:extracellular region	-19.9465	-4.31807	1.36404e-06	9.163	17.017	10.183	1.018	2.682	1.699	46.787	31.573	30.355
comp191028_c3_seq1	mac perforin domain containing protein	-	-19.7494	-4.30374	0.00034112	0.151	1.312	4.189	0.11	0.982	0.651	10.087	7.05	17.415
comp115847_c0_seq1	orf2-encoded protein	F:RNA binding; P:RNA-dependent DNA replication; F:RNA-directed DNA polymerase activity	-19.6448	-4.29608	0.00026876	0.127	0.42	0.03	0.151	0.304	0.047	3.89	4.121	2.293
comp136918_c1_seq1	dna-binding protein d-ets-3	P:regulation of transcription, DNA-dependent; F:sequence-specific DNA binding; C:nucleus; F:sequence-specific DNA binding transcription factor activity; F:DNA binding	-19.5953	-4.29243	0.000669991	1.748	1.652	3.036	1.348	0.581	1.012	13.137	14.509	30.118
comp181960_c0_seq4	serine threonine-protein kinase	F:protein serine/threonine/tyrosine kinase activity; F:ATP binding; P:protein phosphorylation; F:protein serine/threonine kinase activity; P:serine family amino acid metabolic process	-19.587	-4.29183	4.788e-07	10.713	5.607	13.357	0	1.037	0	6.412	6.037	8.245
comp159303_c0_seq2	hypothetical protein CGI_10013225 [Crassostrea gigas]	-	-19.4286	-4.28011	4.3868e-05	1.995	3.053	5.284	0.124	0.166	0.116	2.969	2.342	2.794
comp190110_c1_seq2	transmembrane protein 59-like	-	-19.4028	-4.27819	2.39421e-06	7.009	3.821	11.376	1.059	1.175	1.396	16.785	21.202	32.402
comp189701_c2_seq1	transmembrane protein 26	-	-19.3527	-4.27447	3.44175e-05	1.391	2.678	2.928	0.151	0.249	0.268	4.802	3.798	4.347
comp192353_c0_seq2	protocadherin fat 4	P:homophilic cell adhesion; F:calcium ion binding; C:plasma membrane	-19.2416	-4.26616	8.59265e-06	1.16	1.286	1.814	0	0.387	0.547	6.93	5.773	5.392
comp163231_c1_seq1	uncharacterized protein partial	-	-19.1974	-4.26284	0.000379001	41.73	25.819	32.825	2.668	3.373	5.956	121.412	53.047	57.9
comp187218_c0_seq3	discoidin domain-containing receptor 2	P:protein phosphorylation; F:protein tyrosine kinase activity; P:cell adhesion; F:ATP binding	-19.1956	-4.26271	0.000185759	2.162	2.5	3.421	0	0	0.442	2.906	2.963	2.666
comp181900_c1_seq1	hypothetical protein CGI_10013462 [Crassostrea gigas]	C:viral capsid	-19.1479	-4.25911	2.26873e-05	1.717	3.33	2.504	0.193	0.691	0.186	8.853	4.641	7.362
comp177243_c0_seq2	inward rectifier k+	P:transport	-19.0831	-4.25423	1.0458e-05	1.041	2.027	2.11	0.206	0.373	0.233	4.266	5.049	6.148
comp179044_c2_seq1	rna-directed dna polymerase from mobile element jockey- partial	P:RNA-dependent DNA replication; F:RNA binding; F:RNA-directed DNA polymerase activity	-18.9467	-4.24388	3.15169e-06	0.58	0.348	0.306	0.495	0.608	0.268	9.211	5.765	11.327
comp186042_c1_seq10	cytochrome p450 1a1	F:heme binding; P:oxidation-reduction process; F:iron ion binding; F:oxidoreductase activity, acting on paired donors, with incorporation or reduction of molecular oxygen	-18.8091	-4.23336	1.36611e-05	5.762	5.446	5.993	1.485	0	0	8.576	8.992	11.242
comp166260_c0_seq2	uncharacterized protein loc100202164 isoform 1	-	-18.5308	-4.21185	6.64336e-05	0.405	1.437	1.203	0.715	1.479	0.512	13.432	11.929	25.261
comp174085_c0_seq2	hypothetical protein CGI_10012945 [Crassostrea gigas]	C:viral capsid	-18.4612	-4.20642	1.47342e-06	130.69	42.568	56.838	2.186	2.862	1.687	49.094	44.379	32.249
comp190266_c0_seq1	cysteine-rich secretory protein lccl domain-containing 2	F:heparin binding; P:extracellular matrix organization; C:extracellular matrix; F:glycosaminoglycan binding; C:transport vesicle; C:extracellular region	-18.4605	-4.20637	4.46609e-06	3.227	6.339	9.503	0.399	1.41	0.524	21.086	12.857	9.629
comp176596_c0_seq3	secreted frizzled-related protein 3	F:protein binding	-18.4053	-4.20205	0.00045812	1.979	2.902	0.867	0	0	0.605	3.246	3.517	4.135
comp172425_c0_seq1	glycosyl transferase family gt77 cell wall biosynthesis	-	-18.3386	-4.19681	8.58388e-05	0.731	0.545	1.883	0.303	0.041	0.186	4.892	2.044	3.014
comp191264_c0_seq3	epidermal growth factor receptor kinase substrate 8-like	-	-18.2257	-4.1879	3.9461e-06	3.711	0.973	1.429	0.578	0	0	4.695	2.801	2.929
comp190375_c0_seq4	atp-binding cassette sub-family e member 1	F:ATPase activity; F:iron-sulfur cluster binding; F:electron carrier activity; P:ATP catabolic process; F:ATP binding; P:electron transport	-18.2079	-4.1865	4.85326e-06	6.421	9.312	12.894	0.701	0.263	0.628	7.351	13.181	8.805
comp179044_c0_seq1	rna-directed dna polymerase from mobile element jockey- partial	F:RNA-directed DNA polymerase activity; F:RNA binding; P:RNA-dependent DNA replication	-18.2026	-4.18608	3.33549e-05	0.119	0	0.059	0.22	0.774	0.5	8.227	6.173	12.813
comp192723_c0_seq9	tgf -induced transcription	F:sequence-specific DNA binding transcription factor activity; F:sequence-specific DNA binding; P:regulation of transcription, DNA-dependent; C:transcription factor complex; P:regulation of transcription, DNA-dependent	-18.1977	-4.18569	1.18432e-05	1.621	1.795	5.175	0.303	0.539	0.349	7.387	6.701	7.336
comp173731_c0_seq8	allograft inflammatory factor	F:calcium ion binding	-18.191	-4.18515	1.03671e-05	0.064	0	0.03	1.306	0	0.582	13.065	7.519	13.56
comp160101_c0_seq3	tpa_exp: tyrosine recombinase	P:DNA integration; P:DNA recombination; F:DNA binding	-18.1777	-4.1841	1.59314e-05	0	0	0.039	0.179	0.857	1.954	16.249	22.334	16.192
comp184635_c1_seq1	uncharacterized protein loc100369229	F:RNA-directed DNA polymerase activity; P:RNA-dependent DNA replication; F:RNA binding	-18.1158	-4.17917	7.69943e-05	0.215	0.679	0.641	0.179	0.263	0.175	4.4	2.393	4.441
comp160023_c0_seq1	serine protease inhibitor 1	F:protein binding	-18.1124	-4.1789	4.06107e-06	7.16	13.428	4.899	2.516	4.659	2.397	63.912	71.78	39.993
comp186913_c4_seq1	chitinase-3 [Hyriopsis cumingii]	P:carbohydrate metabolic process; P:chitin catabolic process; F:chitinase activity; F:chitin binding; C:extracellular region	-17.9484	-4.16578	2.86456e-06	106.403	166.059	128.118	12.953	28.934	20.662	512.414	288.907	332.942
comp174402_c0_seq1	low quality protein: hemicentin-2	-	-17.9401	-4.16511	3.1435e-06	5.372	2.902	4.387	1.581	0.691	0.791	15.014	17.498	22.832
comp185745_c3_seq4	dna excision repair protein ercc-6	F:helicase activity; F:ATP binding; F:DNA binding	-17.8859	-4.16075	3.38709e-05	0	1.812	1.912	0	0.332	0	2.897	1.098	2.276
comp186389_c1_seq7	tripartite motif-containing protein 56	F:zinc ion binding; C:intracellular; F:protein binding	-17.7831	-4.15244	4.23773e-06	5.07	5.625	6.181	0.866	0.442	0.605	11.822	13.47	9.289
comp186665_c0_seq1	thrombospondin- partial	F:protein binding	-17.7551	-4.15016	2.97173e-05	14.13	22.489	13.534	0.096	0.207	0.14	2.906	3.21	2.089
comp186389_c1_seq10	tripartite motif-containing protein 56	C:intracellular; F:zinc ion binding; F:protein binding	-17.6764	-4.14375	9.11498e-06	0.747	2.973	1.074	0.33	0.525	0.337	7.592	7.212	6.071
comp162866_c0_seq1	BdrQ-like protein	-	-17.6107	-4.13838	3.31436e-05	0.707	1.161	0.02	0.385	0.429	0.186	6.841	5.151	5.876
comp111447_c0_seq1	tbc1 domain family member 20-like	F:Rab GTPase activator activity; C:intracellular; P:positive regulation of Rab GTPase activity	-17.4217	-4.12281	0.000704892	1.065	1.08	0.956	0.138	0	0.721	4.641	3.27	7.124
comp191172_c0_seq6	Supervillin [Crassostrea gigas]	-	-17.3825	-4.11957	1.22659e-05	4.419	5.776	3.026	0.234	0.221	0.407	5.151	5.109	4.891
comp191087_c0_seq5	helicase domino-like isoform x2	F:helicase activity; F:ATP binding; F:DNA binding	-17.3275	-4.115	2.98105e-06	4.299	5.142	5.146	0.454	0.18	0.175	4.757	5.398	4.195
comp183150_c0_seq7	sodium- and chloride-dependent neurotransmitter transporter	C:integral to membrane; F:neurotransmitter:sodium symporter activity; P:neurotransmitter transport	-17.2774	-4.11081	8.32772e-05	0.056	0	0.256	0.206	0.332	0.256	4.543	3.236	6.029
comp155809_c0_seq2	egf-like domain-containing protein	F:calcium ion binding; F:protein binding	-17.2743	-4.11056	2.0016e-05	2.662	1.321	0.384	1.898	0.097	0.14	7.342	17.89	11.913
comp183864_c0_seq2	uncharacterized protein loc586954	-	-17.1855	-4.10312	4.76792e-06	0.501	0	0.493	0	0.415	0	2.879	2.112	2.377
comp174003_c1_seq1	chitin deacetylase isoform a	-	-17.1175	-4.0974	5.0894e-06	10.625	11.071	9.68	1.045	2.198	1.582	29.841	28.175	25.227
comp178819_c0_seq2	ganglioside gm2 activator	C:intracellular membrane-bounded organelle; P:primary metabolic process; C:cytoplasm	-16.8977	-4.07875	4.34609e-05	0.079	0.107	0.542	0.151	0.719	1.117	9.703	9.128	14.46
comp182518_c1_seq3	protein slit	F:calcium ion binding; F:protein binding	-16.7729	-4.06806	2.07381e-05	2.774	1.991	2.011	0.275	0.138	0.209	3.962	3.074	3.566
comp185978_c0_seq6	bicaudal d-like protein 2	C:Golgi apparatus; P:transport	-16.6451	-4.05703	8.06259e-05	8.869	13.124	12.775	0	0	2.641	14.299	15.982	13.271
comp187417_c2_seq2	PREDICTED: hypothetical protein LOC100164864 [Acyrthosiphon pisum]	-	-16.4909	-4.0436	1.42026e-05	2.909	3.348	2.425	0.908	0	0	5.33	5.535	4.237
comp175235_c1_seq1	chitin deacetylase isoform a	P:carbohydrate metabolic process; F:hydrolase activity, acting on carbon-nitrogen (but not peptide) bonds	-16.3757	-4.03348	1.70632e-05	16.848	14.526	11.356	1.43	4.991	2.943	69.027	28.031	57.646
comp171381_c0_seq13	carbonic anhydrase	-	-16.338	-4.03016	6.98746e-05	3.338	6.866	9.01	0.55	0.664	0.337	10.186	8.864	6.869
comp178683_c0_seq8	carbohydrate sulfotransferase 15-like	F:sulfotransferase activity; P:cell adhesion	-16.3341	-4.02982	5.22891e-05	1.065	2.527	1.39	0.041	0.581	0.058	4.4	2.478	4.993
comp187368_c2_seq9	apoptosis 1 inhibitor	P:sensory organ development; P:catecholamine metabolic process; P:locomotion; P:apoptotic process; P:behavior; P:primary metabolic process; P:multicellular organismal reproductive process; P:regulation of cellular process; F:binding; P:developmental pigmentation	-16.1953	-4.01751	2.05438e-06	2.321	0.027	0	1.403	0	0	7.485	5.126	10.325
comp43138_c0_seq1	interferon-induced protein 44-like protein	-	-16.1728	-4.0155	0.000121593	0.151	0.241	0.572	0.055	0.76	0.361	5.75	4.13	9.315
comp159751_c2_seq1	xaa-pro aminopeptidase 1	-	-16.1714	-4.01537	0.000172999	0.898	2.107	1.607	0.165	1.438	0.675	10.883	16.893	9.459
comp186205_c0_seq7	protein unc-13 homolog c-like	-	-16.1276	-4.01146	0.000209484	0.024	1.25	0.02	0	0.373	0.023	1.806	1.541	3.125
comp190812_c0_seq4	pitslre serine threonine-protein kinase cdc2l1	P:protein phosphorylation; F:ATP binding; F:protein serine/threonine kinase activity	-16.1164	-4.01045	0.000810908	0.731	0	3.775	0	0	0.547	2.745	2.393	3.617
comp187935_c0_seq7	deleted in malignant brain tumors 1 protein	F:scavenger receptor activity; C:membrane	-15.8787	-3.98902	3.36887e-05	0.493	2.419	0.818	0.468	0.207	0.244	4.149	3.993	6.385
comp191554_c0_seq31	importin subunit beta-1	F:protein binding	-15.7838	-3.98037	1.93375e-05	3.799	3	5.974	0.275	0.318	0.512	6.743	4.513	6.173
comp187449_c0_seq2	fizzy-like protein	F:protein binding	-15.7822	-3.98023	8.02908e-05	7.717	8.705	11.228	0	0.359	1.757	11.437	9.332	12.244
comp174095_c3_seq3	uncharacterized protein loc102456264	-	-15.7566	-3.97788	0.000102121	0.199	0.786	1.025	0.564	0.304	0.617	11.124	4.632	7.676
comp191062_c1_seq1	c-binding protein	-	-15.7219	-3.97471	7.41974e-06	44.09	41.452	23.55	2.585	11.336	5.352	116.548	109.279	80.996
comp173104_c1_seq2	nuclease harbi1-like	-	-15.6181	-3.96514	0.000139177	2.964	3.893	7.314	0.688	0.899	1.699	17.187	10.431	23.452
comp173124_c4_seq5	myelin regulatory factor-like	-	-15.5044	-3.95461	1.27789e-05	3.036	3.562	3.963	0.481	0.608	0.547	6.921	8.745	9.527
comp191320_c0_seq11	tyrosine partial	P:DNA integration; P:DNA recombination; F:DNA binding	-15.3523	-3.94038	2.74661e-05	0.596	0.473	0.069	0.399	0.359	0.035	3.076	3.781	5.103
comp189686_c0_seq7	Neurexin-4 [Crassostrea gigas]	-	-15.3513	-3.94029	3.76933e-05	2.376	1.303	1.488	0.179	0.166	0.302	2.942	3.406	3.728
comp188265_c2_seq7	n -dimethylarginine dimethylaminohydrolase 1	C:cytoplasm; F:hydrolase activity, acting on carbon-nitrogen (but not peptide) bonds, in linear amidines	-15.338	-3.93903	0.000532805	0.747	1.428	1.074	0	0.29	0.128	2.504	1.328	2.683
comp177874_c5_seq2	tpa_exp: polyprotein	F:DNA binding; P:DNA integration; P:DNA recombination	-15.3328	-3.93855	1.85378e-05	2.718	18.463	52.126	1.609	6.138	7.353	70.834	74.47	86.541
comp185348_c0_seq4	cd63 antigen	C:integral to membrane	-15.3284	-3.93813	0.000314266	0.938	1.116	0.325	0	0.387	0.233	1.985	3.44	3.863
comp192686_c1_seq5	low density lipid receptor-related	P:lipoprotein transport; P:response to X-ray; P:receptor-mediated endocytosis; C:brush border membrane; P:hormone secretion; P:organ regeneration; P:response to vitamin D; C:membrane fraction; P:response to retinoic acid; P:aging; C:extracellular space; P:hemoglobin import; F:hemoglobin binding; P:endosomal transport; P:response to drug; C:endosome; P:transcytosis; F:receptor activity; F:lipoprot…	-15.1985	-3.92586	1.70632e-05	4.554	3.062	2.957	0.165	0.594	0.314	6.993	5.015	4.517
comp186584_c2_seq10	nrp_pinmg ame: full=asparagine-rich protein ame: full=prism uncharacterized shell protein 1 short=pusp1 flags: precursor	-	-15.1525	-3.92148	2.04571e-05	2.932	8.115	4.87	0.426	1.631	1.419	22.41	13.019	17.755
comp155559_c0_seq1	hypothetical protein LOTGIDRAFT_154713 [Lottia gigantea]	-	-15.0805	-3.91461	3.48606e-05	17.412	18.025	35.053	1.334	2.433	4.304	49.309	46.797	26.161
comp192556_c1_seq3	fh1 fh2 domain-containing protein 3	-	-15.0455	-3.91126	5.77123e-05	1.844	0.946	2.8	0.633	0	0.256	6.018	3.363	4.161
comp176398_c0_seq2	hypothetical protein CGI_10019858 [Crassostrea gigas]	-	-15.0339	-3.91015	0.000445538	2.408	2.848	5.451	0	0.221	0.384	3.148	3.448	2.997
comp188053_c2_seq12	predicted protein [Nematostella vectensis]	P:actin cytoskeleton organization; F:actin binding	-15.0246	-3.90926	0.000298165	2.654	6.624	5.54	0.509	0.346	0.105	4.31	3.815	5.069
comp171338_c0_seq1	carbonic anhydrase 4	F:carbonate dehydratase activity; P:one-carbon metabolic process; F:zinc ion binding	-14.9339	-3.90052	8.53119e-06	29.77	66.057	28.567	12.279	17.723	9.714	259.637	219.128	122.594
comp187244_c1_seq13	cysteine protease (otu family)	-	-14.9207	-3.89924	0.000219227	2.384	2.437	4.81	0.605	0	0.396	2.683	5.22	6.827
comp182050_c1_seq11	collagen alpha-4 chain	P:chitin metabolic process; C:extracellular region; F:chitin binding	-14.8826	-3.89555	0.000190056	1.661	5.428	2.07	0.523	0.65	1.222	11.33	11.878	11.896
comp186389_c1_seq4	tripartite motif-containing protein 56	F:zinc ion binding; C:intracellular; F:protein binding	-14.7139	-3.8791	4.94636e-06	5.984	3.982	5.077	0.701	0.691	0	6.913	8.489	5.332
comp169350_c0_seq1	type-2 ice-structuring	F:binding; F:carbohydrate binding	-14.6657	-3.87438	4.44753e-05	0.517	4.651	0.365	0.124	0.995	0.43	7.243	5.645	9.697
comp184709_c1_seq15	monocarboxylate transporter 12	P:transmembrane transport; C:integral to membrane	-14.6204	-3.86991	5.79651e-05	0.882	3.5	1.36	0.316	1.051	0.779	12.457	8.651	10.223
comp178563_c0_seq9	tpa: endonuclease-reverse transcriptase	F:RNA binding; P:RNA-dependent DNA replication; F:RNA-directed DNA polymerase activity	-14.4549	-3.85348	3.62896e-05	0.127	0.152	0	0.165	0.221	0	1.574	2.333	1.69
comp189212_c0_seq3	tyrosinase-like protein tyr-3	F:oxidoreductase activity; P:metabolic process	-14.4239	-3.85038	1.33988e-05	84.199	100.385	104.982	11.977	28.174	19.463	241.6	414.738	211.512
comp184950_c0_seq1	butyrophilin subfamily 2 member a2-like isoform x2	-	-14.375	-3.84549	5.4117e-05	1.979	1.973	2.878	0.371	0.484	0.337	5.777	5.484	6.114
comp192565_c0_seq10	nicastrin-like protein	C:integral to membrane; P:protein processing	-14.3313	-3.8411	3.05497e-05	1.287	2.982	2.967	0	0.429	0.128	2.37	2.239	3.456
comp188245_c0_seq4	stress response protein nhax	P:response to stress	-14.3238	-3.84034	0.000161984	0.294	1.143	1.4	0.33	0	0.686	3.953	3.968	6.377
comp192451_c0_seq4	monocarboxylate transporter 12	C:integral to membrane; P:transmembrane transport	-14.2244	-3.8303	7.73266e-06	1.852	5.401	0	0	0.995	0	5.732	3.176	5.545
comp191770_c0_seq5	tpa_exp: polyprotein	P:DNA integration; P:DNA recombination; F:DNA binding	-14.2095	-3.82879	2.8582e-05	0.548	0.17	1.074	0.605	0.111	0.372	3.711	4.53	7.209
comp182747_c3_seq6	fmrf_musdo ame: full=fmrfamide neuropeptides contains: ame: full= amide-2 contains: ame: full= amide-3 contains: ame: full= amide-4 contains: ame: full= amide-5 contains: ame: full= amide-6 contains: ame: full= amide-7 contains: ame: full= amide-8 ame: full= amide-10 contains: ame: full= amide-9 ame: full= amide-11 ame: full= amide-12 ame: full= amide-13 contains: ame: full= amide-14 contains: am…	P:neuropeptide signaling pathway; C:extracellular region	-14.1852	-3.82631	0.000851179	0.683	3.009	1.104	0.316	0.166	0.268	1.824	3.849	5.103
comp165559_c0_seq1	e3 ubiquitin-protein ligase rnf185 isoform x1	F:ligase activity; C:integral to membrane; C:mitochondrial outer membrane; F:zinc ion binding; P:autophagy; F:protein binding	-14.1115	-3.8188	0.00060265	0.977	2.223	3.775	0.303	0	0	1.27	0.894	1.877
comp185252_c0_seq5	coiled-coil domain-containing protein 6	-	-14.043	-3.81178	4.48353e-06	0.683	0.687	2.356	1.21	0	0	3.854	6.318	6.98
comp185937_c0_seq5	5 -nucleotidase 2 3 -cyclic phosphodiesterase and related esterases-like partial	F:chitin binding; P:chitin metabolic process; F:transferase activity; C:extracellular region	-13.9318	-3.80031	1.70792e-05	33.012	27.953	26.536	1.196	2.06	1.14	20.639	24.531	16.574
comp190414_c0_seq5	serine threonine-protein phosphatase 4 regulatory subunit 3	F:binding	-13.9125	-3.79831	3.33549e-05	0.826	2.991	2.238	0.234	0.29	0.221	3.13	3.661	3.728
comp191171_c0_seq9	hypothetical protein RFI_06517 [Reticulomyxa filosa]	P:proteolysis; F:cysteine-type peptidase activity	-13.7463	-3.78097	9.57369e-05	0.397	0.777	0.522	0	0.705	0.779	7.78	4.598	8.058
comp190254_c8_seq1	voltage-gated hydrogen channel 1	-	-13.6754	-3.77351	1.03685e-05	6.469	7.178	2.05	0.248	2.751	0.43	16.633	17.864	13.246
comp173108_c0_seq2	monocarboxylate transporter 9	C:integral to membrane; P:transmembrane transport	-13.6527	-3.77111	4.02185e-05	0.111	1.482	0.621	0.949	0.456	0.5	9.881	4.845	11.208
comp166629_c0_seq4	multiple coagulation factor deficiency protein 2 homolog	F:calcium ion binding	-13.6449	-3.77029	0.000344668	1.224	1.857	2.622	0.096	0.387	0.256	4.185	2.793	3.006
comp180548_c0_seq3	tpa_exp: gag protein	-	-13.6057	-3.76614	4.3111e-05	0	0.384	0	0.701	1.189	0	7.86	10.039	8.228
comp175991_c0_seq2	sodium-dependent glucose transporter 1	C:integral to membrane; P:transmembrane transport	-13.3808	-3.7421	0.000895423	0.215	0.411	0	0.083	0.608	0.221	3.747	5.994	2.615
comp192034_c0_seq1	uncharacterized protein loc101845595	-	-13.3587	-3.7397	0.000365274	1.478	1.777	1.37	0.193	0.221	0.093	2.853	1.89	2.072
comp189808_c1_seq8	oxidoreductase htatip2	P:oxidation-reduction process; P:cellular amino acid metabolic process; C:cytoplasm; F:oxidoreductase activity, acting on the aldehyde or oxo group of donors, NAD or NADP as acceptor; F:nucleotide binding; F:NAD binding	-13.3556	-3.73938	0.000981885	0.135	0.152	0.099	0.371	0.359	0.198	3.219	2.955	6.419
comp186891_c2_seq1	carbohydrate sulfotransferase 11-like	C:integral to membrane; F:sulfotransferase activity; P:carbohydrate biosynthetic process	-13.2923	-3.73252	0.000140318	1.526	2.928	2.445	0.234	0.636	0.361	6.349	3.815	6.266
comp171325_c0_seq2	tyrosinase-like protein tyr-3	P:metabolic process; F:oxidoreductase activity	-13.2683	-3.72991	0.000276372	1.144	2.053	1.794	0.151	0.263	0.477	4.731	3.568	3.498
comp178683_c0_seq13	carbohydrate sulfotransferase 15-like	F:transferase activity; F:sulfotransferase activity	-13.2566	-3.72864	6.88913e-05	0.723	2.803	1.015	0	1.092	0.035	5.723	3.065	6.674
comp164651_c0_seq2	nuclease mitochondrial	F:metal ion binding; F:nucleic acid binding; F:hydrolase activity	-13.2045	-3.72296	0.000404996	5.579	4.687	5.924	0	1.258	0	5.41	4.836	6.283
comp191416_c0_seq4	thioester-containing protein-e	C:extracellular space	-13.1987	-3.72232	0.000450751	10.355	16.347	26.734	0.344	1.41	0.593	7.422	15.795	7.812
comp175427_c0_seq4	ras-related and estrogen-regulated growth inhibitor	F:GTP binding; F:GTPase activity; P:small GTPase mediated signal transduction; P:GTP catabolic process; F:nucleotide binding; C:membrane; P:signal transduction	-13.1563	-3.71768	0.000851179	1.041	1.312	0.897	0	0.18	0.279	1.914	2.367	1.707
comp192814_c1_seq8	muscle m-line assembly protein unc-89- partial	F:protein binding	-13.1453	-3.71647	5.33423e-05	2.551	2.553	3.677	0.22	0.346	0.361	4.498	3.755	4.118
comp182637_c1_seq1	eukaryotic translation initiation factor 5a-1-like	P:peptidyl-lysine modification to hypusine; P:positive regulation of translational termination; P:positive regulation of translational elongation; F:translation elongation factor activity; F:ribosome binding; P:translational frameshifting	-13.1422	-3.71614	7.90327e-05	0.111	0	0	0.798	0	0.151	4.507	5.918	2.573
comp190484_c0_seq28	hypothetical protein GLOINDRAFT_319235 [Rhizophagus irregularis DAOM 181602]	-	-13.1168	-3.71334	4.97904e-05	3.433	3.321	4.249	0.591	1.673	1.477	16.597	11.827	20.964
comp192812_c2_seq2	uncharacterized protein loc102294560	P:RNA-dependent DNA replication; F:RNA-directed DNA polymerase activity; F:RNA binding; P:DNA integration	-13.1099	-3.71258	4.57404e-05	0.072	0.179	0.02	0.138	0.608	0.14	4.212	3.644	3.948
comp185795_c0_seq5	collagen alpha-1 chain	C:collagen	-13.1014	-3.71164	0.000103269	2.988	3.241	3.332	0.124	0.747	0.907	8.102	7.263	8.1
comp190209_c0_seq4	hypothetical protein sce8987 [Sorangium cellulosum So ce56]	-	-13.0559	-3.70663	3.23769e-05	10.299	13.178	19.163	2.874	5.433	3.211	56.338	53.03	42.608
comp177588_c3_seq4	metalloreductase steap2	P:oxidation-reduction process; F:oxidoreductase activity; F:electron carrier activity; C:integral to membrane; F:nucleotide binding; F:iron ion binding; F:flavin adenine dinucleotide binding	-13.0028	-3.70075	6.12253e-05	0.699	1.607	0.867	0.289	0.346	0.175	3.917	2.708	4.195
comp187462_c1_seq6	chorion peroxidase	P:oxidation-reduction process; F:heme binding; P:response to oxidative stress; F:peroxidase activity	-12.9937	-3.69974	3.57499e-05	14.758	9.544	11.908	1.031	1.147	0.826	12.198	10.235	16.795
comp188776_c0_seq1	selenoprotein o-like	-	-12.9923	-3.69958	0.000262173	0.906	3.098	0.542	0	0.442	0.861	7.056	4.155	5.723
comp188748_c0_seq1	chitin synthase	F:chitin synthase activity; C:myosin complex; F:ATP binding; F:motor activity; P:chitin biosynthetic process	-12.9762	-3.69779	2.918e-05	20.36	14.481	13.071	1.293	3.193	1.873	33.606	24.122	25.592
comp170894_c0_seq2	imsp2_venph ame: full=insoluble matrix shell protein 2 short=imsp2 flags: precursor	C:extracellular region	-12.892	-3.6884	0.000184765	24.525	22.855	15.003	4.001	7.894	2.408	88.003	68.416	31.79
comp185100_c0_seq1	serine threonine-protein kinase rio3	F:ATP binding; F:protein serine/threonine kinase activity	-12.8288	-3.68132	2.85834e-05	0	0	0	0.536	0	0	1.771	3.329	1.902
comp162388_c0_seq5	far upstream element-binding protein 3	-	-12.8255	-3.68094	9.39568e-05	2.535	2.803	4.84	0	0.387	0.244	2.468	1.967	3.728
comp192193_c0_seq1	PREDICTED: uncharacterized protein K02A2.6-like [Saccoglossus kowalevskii]	F:zinc ion binding; F:RNA-directed DNA polymerase activity; P:RNA-dependent DNA replication; F:RNA binding; P:DNA integration; F:aspartic-type endopeptidase activity; P:proteolysis	-12.739	-3.67117	0.000106217	0.381	0.491	0.838	0.261	0.249	0.163	2.164	2.239	4.101
comp187880_c0_seq4	-related lipid transfer protein 13	P:signal transduction; C:intracellular	-12.7138	-3.66832	0.000185555	0.787	0.536	1.232	0.454	0.097	0.221	2.71	2.435	4.568
comp181286_c4_seq2	thioester-containing protein-b	C:extracellular space; F:endopeptidase inhibitor activity	-12.6982	-3.66655	4.1315e-05	35.031	42.095	57.528	4.579	9.497	7.585	111.763	85.012	80.886
comp185505_c0_seq1	hypothetical protein CGI_10009834 [Crassostrea gigas]	-	-12.6734	-3.66373	4.97257e-05	3.306	10.187	5.057	0.701	2.212	1.408	25.567	14.007	15.683
comp177980_c0_seq5	cg34114 cg34114-pb	F:protein binding	-12.6406	-3.65999	7.59095e-05	0.119	0	0	1.306	0	0	3.783	4.811	7.948
comp190490_c0_seq8	sco-spondin- partial	P:chitin metabolic process; C:extracellular region; F:chitin binding	-12.6397	-3.65989	5.86699e-05	2.225	2.955	2.317	0.206	0.636	0.5	7.243	5.79	4.169
comp168005_c7_seq1	uncharacterized protein loc100377864	-	-12.6119	-3.65672	0.000183172	0.127	4.089	3.243	0	0.608	0	2.665	1.907	3.396
comp171815_c0_seq1	uncharacterized protein loc101859842 isoform x1	-	-12.6058	-3.65601	0.000143722	8.321	3.437	2.179	0.179	0.65	0.372	4.4	5.441	5.426
comp183393_c0_seq1	hypothetical protein CGI_10016400 [Crassostrea gigas]	C:integral to membrane	-12.5141	-3.64548	0.000478956	2.797	2.875	3.706	0.234	0.567	1.047	4.194	10.507	8.491
comp192366_c0_seq3	thioester-containing protein-c	C:extracellular space	-12.5045	-3.64438	0.000113387	18.612	20.739	23.116	2.75	4.645	9.633	67.981	83.266	62.086
comp191307_c0_seq6	sun domain-containing protein 1-like isoform x2	-	-12.4939	-3.64316	2.86777e-05	3.012	5.785	6.457	0	0.829	0	2.611	3.491	4.398
comp183010_c1_seq2	solute carrier family 13 member 5-like	F:transporter activity; P:sodium ion transport; C:membrane; P:transmembrane transport	-12.4882	-3.64249	7.12841e-05	1.2	3.437	2.484	0	1.203	0.279	5.07	6.795	7.149
comp186866_c0_seq7	uncharacterized protein c20orf24 homolog	-	-12.4813	-3.64169	0.000585504	2.185	3.482	5.471	0	0.995	0.268	4.444	3.729	8.024
comp179817_c0_seq4	electroneutral sodium bicarbonate exchanger 1	P:anion transport; F:inorganic anion exchanger activity; C:integral to membrane	-12.4762	-3.64111	0.000153757	7.105	6.044	3.953	0	2.737	5.258	24.476	45.614	29.6
comp177874_c5_seq3	uncharacterized protein loc100892669	-	-12.1148	-3.5987	6.05701e-05	1.2	6.553	17.645	2.021	3.29	2.699	29.868	29.487	38.312
comp185537_c0_seq1	beta-n- partial	F:beta-N-acetylhexosaminidase activity; F:polysaccharide binding; P:carbohydrate metabolic process	-12.1062	-3.59768	0.00010814	33.521	54.844	68.559	3.74	6.055	9.493	98.484	69.6	66.748
comp168443_c0_seq1	bmp and activin membrane-bound inhibitor-like protein isoform 1	-	-11.9052	-3.57352	0.00014975	6.111	7.642	8.862	0.839	0.982	1.163	11.563	12.704	11.514
comp186392_c1_seq1	ceruloplasmin precursor	P:oxidation-reduction process; F:copper ion binding; P:cellular iron ion homeostasis; P:copper ion transport; F:ferroxidase activity	-11.8337	-3.56483	9.04927e-05	1.748	5.732	8.586	0.633	2.958	2.303	21.158	24.386	24.488
comp191037_c1_seq18	kinesin k39	F:signal transducer activity; C:membrane; P:signal transduction; F:ATP binding; F:nucleotide binding; F:microtubule motor activity; P:microtubule-based movement; C:microtubule	-11.8159	-3.56266	6.49907e-05	1.526	3.303	0.424	0	0.664	0	2.227	3.389	2.386
comp186758_c0_seq1	protein roadkill	F:protein binding; F:carbohydrate binding	-11.746	-3.5541	0.000122222	1.947	2.643	3.036	0.083	0.885	0.5	6.251	5.807	5.307
comp174185_c0_seq6	solute carrier organic anion transporter family member 2b1	F:transporter activity; P:transport; C:membrane	-11.6601	-3.54351	0.000375407	2.281	1.982	1.932	0.138	0.415	0.396	3.881	3.517	3.685
comp180459_c0_seq12	calcitonin receptor	P:G-protein coupled receptor signaling pathway; C:integral to membrane; F:G-protein coupled receptor activity	-11.5005	-3.52363	0.000139141	1.645	1.732	0.996	0.468	1.23	0.547	6.617	8.498	10.435
comp192528_c0_seq9	histone-lysine n-methyltransferase setd2	P:tissue development; F:protein binding; P:embryonic organ development; P:chordate embryonic development; P:blood vessel morphogenesis; P:embryonic morphogenesis; C:nucleus; F:histone-lysine N-methyltransferase activity; P:regulation of transcription, DNA-dependent; C:chromosome; P:histone lysine methylation	-11.4872	-3.52195	0.000133345	7.645	9.16	10.863	0.633	0.359	0.651	6.743	5.543	6.716
comp190371_c0_seq23	eukaryotic translation initiation factor 2a	F:protein binding	-11.4801	-3.52106	9.3575e-05	0.683	3.991	4.298	0.248	1.465	0.337	6.206	7.212	10.334
comp191417_c0_seq2	deleted in malignant brain tumors 1 protein	C:membrane; F:scavenger receptor activity	-11.4495	-3.51722	6.06008e-05	10.601	7.062	7.127	1.1	1.272	0.605	13.575	12.661	8.398
comp170341_c0_seq1	single ig il-1-related receptor-like	F:protein binding	-11.43	-3.51475	9.37349e-05	1.995	3.33	3.214	1.568	0.885	1.175	10.651	13.504	17.39
comp182612_c1_seq5	ferric-chelate reductase 1	-	-11.4222	-3.51377	0.000606264	2.185	0.732	0.168	0.124	0.525	0.209	2.629	4.087	3.371
comp189187_c0_seq3	electroneutral sodium bicarbonate exchanger 1	P:anion transport; F:inorganic anion exchanger activity; C:integral to membrane	-11.3795	-3.50837	0.000214899	1.764	2.116	1.804	0.096	1.244	0.745	7.029	8.6	8.491
comp189983_c2_seq1	hypothetical protein LOTGIDRAFT_228109 [Lottia gigantea]	-	-11.3542	-3.50515	6.82844e-05	3.274	8.249	4.879	1.1	2.115	0.907	18.896	11.444	17.016
comp176769_c0_seq1	uncharacterized isoform x3	-	-11.2787	-3.49553	0.00014975	1.899	2.277	3.519	0	1.645	0	5.866	7.646	5.485
comp184319_c0_seq2	rna-directed dna polymerase from mobile element jockey- partial	-	-11.2711	-3.49456	0.000131134	0.453	1.089	0.759	0.481	1.147	0.675	7.163	6.514	12.533
comp165285_c0_seq7	macrophage-expressed gene 1	-	-11.2506	-3.49193	0.000596002	0.938	2.205	1.557	0.124	0.276	0	2.155	1.209	1.18
comp190462_c1_seq2	uncharacterized protein loc100892669	F:hydrolase activity	-11.2468	-3.49145	0.000454704	0.525	0.241	0.848	0.413	0.829	0.524	5.321	7.323	7.294
comp163231_c1_seq3	uncharacterized protein partial	-	-11.1829	-3.48322	6.65308e-05	67.193	85.609	70.688	9.639	14.446	7.655	160.518	98.014	101.001
comp185743_c1_seq16	uncharacterized protein loc101862225	F:oxidoreductase activity	-11.174	-3.48208	0.00031209	0.183	0.062	29.109	0.99	0	1.047	8.719	8.506	5.451
comp185597_c0_seq1	predicted protein [Nematostella vectensis]	P:transport	-11.1702	-3.48158	0.000276372	1.685	6.866	2.583	0	1.714	1.594	9.792	9.826	17.194
comp165589_c0_seq2	histone acetyltransferase myst4	C:nucleus; P:regulation of transcription, DNA-dependent; F:transferase activity, transferring acyl groups other than amino-acyl groups	-11.1529	-3.47935	0.000234229	2.209	4.589	1.843	0	0.843	0.5	6.778	5.671	2.853
comp191989_c0_seq1	deleted in malignant brain tumors 1 protein	C:membrane; F:scavenger receptor activity	-11.1319	-3.47662	0.000191264	3.648	3.607	4.327	0.234	1.161	0.442	6.474	8.072	6.224
comp187086_c0_seq1	rna-binding protein mex3b	-	-11.11	-3.47379	9.26073e-05	12.469	15.347	22.012	2.86	3.691	3.199	27.892	32.348	48.441
comp189138_c1_seq1	solute carrier family 6 (neurotransmitter transporter) member 8	F:neurotransmitter:sodium symporter activity; P:neurotransmitter transport; C:integral to membrane	-11.0785	-3.46969	9.04665e-05	3.592	13.285	12.44	1.911	3.083	1.908	22.213	17.796	36.596
comp189212_c0_seq6	tyrosinase-like protein tyr-3	P:metabolic process; F:oxidoreductase activity	-11.0518	-3.46621	5.69108e-05	28.323	40.818	29.04	5.954	10.175	4.118	54.54	104.647	66.68
comp187085_c1_seq2	hypothetical protein EMIHUDRAFT_453585 [Emiliania huxleyi CCMP1516]	-	-11.0383	-3.46445	0.000130842	25.137	33.274	36.374	1.884	5.82	4.607	43.908	38.376	54.3
comp182220_c1_seq3	developmentally-regulated gtp-binding protein 2-like	-	-11.0193	-3.46196	0.000252869	7.16	7.928	8.448	0.165	1.134	0.919	8.978	7.953	7.599
comp173209_c0_seq5	zygotic dna replication licensing factor mcm3-like	F:DNA binding; F:ATP binding; P:DNA replication initiation; F:DNA helicase activity; C:nucleus; C:MCM complex	-10.9988	-3.45927	0.000142192	3.465	1.536	2.524	0.66	0	0	3.014	2.708	1.766
comp190440_c0_seq5	uncharacterized protein loc101863764	-	-10.9912	-3.45828	0.000324226	0.707	1.687	1.252	0.44	0.539	0.547	6.752	3.057	7.099
comp191147_c0_seq23	inhibitor of apoptosis	-	-10.9666	-3.45504	0.000122222	0	30.819	21.775	8.8	0	0	31.263	20.086	44.977
comp186555_c0_seq2	ankyrin isoform x	F:protein binding	-10.9634	-3.45463	0.000680221	0.962	1.375	2.583	0	0.926	0.756	4.087	5.569	8.669
comp180870_c0_seq3	alkaline tissue-nonspecific isozyme	-	-10.9489	-3.45271	0.000560281	22.268	5.267	8.132	0.055	0.636	0.524	4.623	5.696	3.176
comp190408_c0_seq1	hypothetical protein CGI_10000217 [Crassostrea gigas]	-	-10.9331	-3.45063	0.000271153	1.136	2.937	1.636	0.33	0.594	0.803	7.798	5.833	5.349
comp168320_c0_seq3	serine-threonine kinase receptor-associated protein	F:protein binding	-10.9126	-3.44793	0.000327655	7.081	8.196	3.421	2.104	2.544	2.932	22.92	40.624	18.825
comp182725_c1_seq1	acetyl-coenzyme a transporter 1-like	C:integral to membrane; F:acetyl-CoA transporter activity; P:acetyl-CoA transport	-10.8596	-3.44089	0.000440613	0.834	0.893	1.429	0.413	0.401	0.64	4.704	5.1	6.054
comp192151_c0_seq7	tpa_exp: polyprotein	-	-10.7775	-3.42994	0.000167765	0.405	0.152	0.227	0.88	0.332	0.535	6.287	4.53	8.117
comp186555_c1_seq18	microtubule-associated protein futsch-like isoform x11	F:protein binding	-10.7359	-3.42437	0.000568847	2.13	3.464	3.381	1.169	0	1.024	7.923	7.459	8.321
comp188192_c2_seq10	neurogenic locus notch homolog protein 1-like isoform 2	F:calcium ion binding; P:cell adhesion	-10.697	-3.41913	0.000277894	2.273	6.892	3.864	0	0.65	0.314	3.282	2.435	4.823
comp178540_c0_seq1	uncharacterized protein loc101853790	-	-10.6765	-3.41636	0.000132737	22.943	30.81	26.103	2.97	9.456	5.852	51.08	81.946	63.615
comp184456_c0_seq1	adam family mig-17	-	-10.6504	-3.41284	0.000156987	4.132	3.357	3.036	0.234	1.507	0.617	6.501	10.38	8.491
comp187763_c1_seq11	potassium voltage-gated channel protein shaw	P:potassium ion transport; C:voltage-gated potassium channel complex; F:voltage-gated potassium channel activity; P:transmembrane transport	-10.6496	-3.41273	0.000606742	4.005	4.821	2.277	0.22	0.387	0.186	3.541	2.64	2.284
comp187097_c2_seq1	integrin beta-7	F:protein binding	-10.6296	-3.41002	0.000197341	21.767	23.221	23.323	1.196	4.908	3.42	34.008	40.249	27.986
comp169941_c0_seq5	dna repair protein xrcc4	P:double-strand break repair; P:DNA recombination; C:nucleus; F:DNA binding	-10.6075	-3.40702	0.000837151	19.343	36.649	29.76	1.031	0.636	4.188	28.24	21.313	12.618
comp163340_c0_seq1	hypothetical protein LOTGIDRAFT_154423 [Lottia gigantea]	-	-10.6005	-3.40605	0.000135044	59.961	60.495	48.755	3.3	10.769	6.061	89.246	50.595	75.664
comp177602_c1_seq4	nucleolar protein 9-like isoform x1	-	-10.538	-3.39752	5.67318e-05	2.789	2.616	3.411	1.76	0.373	0	9.041	6.233	7.438
comp180146_c3_seq21	l-amino-acid oxidase-like	P:oxidation-reduction process; F:oxidoreductase activity; P:defense response to bacterium	-10.527	-3.39603	0.000126466	26.416	24.587	20.356	3.19	4.05	2.21	41.502	33.633	25.337
comp189187_c0_seq2	electroneutral sodium bicarbonate exchanger 1	P:anion transport; F:inorganic anion exchanger activity; C:integral to membrane	-10.3831	-3.37617	0.00024985	0	0	1.242	0.646	0	0.209	2.262	3.704	2.997
comp176427_c0_seq2	troponin i	C:troponin complex	-10.3695	-3.37428	0.000144275	1.295	1.062	1.262	0.523	0.18	0	1.994	3.236	2.021
comp191417_c0_seq1	deleted in malignant brain tumors 1 protein	F:scavenger receptor activity; C:membrane	-10.368	-3.37406	0.000412921	5.42	2.955	4.091	0.303	0.691	0.617	8.308	4.326	4.025
comp175683_c0_seq2	uncharacterized protein partial	-	-10.3	-3.36457	0.000375833	4.132	12.794	9.631	0.729	2.115	2.606	16.875	19.235	19.996
comp179598_c0_seq11	uncharacterized protein loc100890529	F:sequence-specific DNA binding transcription factor activity; P:regulation of transcription, DNA-dependent; F:sequence-specific DNA binding; C:nucleus	-10.1899	-3.34907	0.000139177	0	0	0	2.324	0	0	7.038	6.471	10.402
comp190908_c0_seq8	thioredoxin peroxidase	P:oxidation-reduction process; F:peroxiredoxin activity; F:peroxidase activity; P:peroxidase reaction; P:response to oxidative stress	-10.1208	-3.33925	0.000677662	18.517	15.061	33.249	5.775	3.332	3.409	28.804	35.447	62.604
comp184286_c3_seq23	transcription activator	-	-10.1044	-3.33691	0.000342558	2.559	1.259	0.552	0.715	0	0	2.155	2.052	2.904
comp181457_c0_seq2	mitochondrial folate transporter carrier	P:transmembrane transport	-10.094	-3.33542	0.000328522	8.424	8.356	10.538	1.774	0	0.884	6.412	10.873	9.586
comp178543_c0_seq22	taurine transporter	C:membrane; P:transport; F:symporter activity	-10.052	-3.32941	0.000661134	1.939	3.741	1.567	0.798	0.525	1.536	10.829	11.367	6.538
comp188773_c0_seq4	hypothetical protein CGI_10025796 [Crassostrea gigas]	-	-10.0129	-3.32379	0.000470396	6.962	16.445	25.62	0.674	1.728	1.28	6.474	15.122	15.411
comp191172_c0_seq7	Supervillin [Crassostrea gigas]	-	-9.97097	-3.31773	0.000283513	17.309	15.642	27.138	1.238	1.327	1.629	12.859	15.454	13.603
comp186808_c0_seq23	microtubule-associated protein futsch-like isoform x6	P:signal transduction; F:protein binding	-9.91352	-3.3094	0.000273758	2.336	4.41	5.215	0.371	1.147	0.745	6.448	8.089	8.177
comp181059_c0_seq1	myc box-dependent-interacting protein 1-like isoform 3	F:protein binding; C:cytoplasm	-9.91294	-3.30931	0.000110842	6.215	5.571	4.16	0	1.465	0	4.74	4.411	5.604
comp176427_c0_seq1	troponin i	C:troponin complex	-9.90704	-3.30845	0.000521824	1.526	1.428	0.493	0.66	0.359	0.407	2.969	6.957	4.279
comp192797_c0_seq6	tripartite motif-containing protein 45	F:zinc ion binding; C:intracellular	-9.89325	-3.30644	0.000494596	3.449	4.08	9.769	0	3.871	2.699	18.377	16.655	30.118
comp180488_c1_seq2	ankyrin repeat domain-containing protein 50	-	-9.87865	-3.30431	8.89184e-05	0.207	0.812	0.079	0.303	1.604	0.116	7.735	6.607	6.003
comp191036_c2_seq2	transcription factor ap-2 alpha	C:nucleus; P:regulation of transcription, DNA-dependent; F:sequence-specific DNA binding transcription factor activity	-9.85245	-3.30048	0.000288277	5.356	5.142	4.761	0.798	1.631	0.733	12.958	9.485	9.034
comp189647_c0_seq1	nuclear rna export factor 1	C:cytosol; F:protein binding; P:mRNA export from nucleus; P:gene expression; C:nucleoplasm; F:RNA binding; F:nucleotide binding	-9.83978	-3.29863	0.000132737	0	2.223	0	0	1.023	0	4.105	2.129	4.118
comp185475_c0_seq5	uncharacterized protein cxorf38 homolog	P:signal transduction	-9.83968	-3.29861	0.000464886	0.771	1.098	2.238	0.206	0.608	0.489	3.657	3.704	5.46
comp186158_c2_seq4	uncharacterized protein loc100373072	F:zinc ion binding	-9.83742	-3.29828	0.000904285	0.707	1.42	1.38	0.124	0.415	0.361	3.711	2.537	2.709
comp180459_c0_seq1	calcitonin receptor	C:integral to membrane; F:G-protein coupled receptor activity; P:G-protein coupled receptor signaling pathway	-9.83569	-3.29803	0.000711518	1.367	1.223	0.453	0	0.677	0.128	1.896	2.682	3.422
comp184377_c0_seq1	rna-binding protein lark-like isoform x1	F:protein binding, bridging; F:RNA binding; P:DNA recombination; P:DNA repair; P:response to hormone stimulus; C:nucleolus; P:positive regulation of transcription from RNA polymerase II promoter; F:ligand-dependent nuclear receptor transcription coactivator activity; C:transcription factor complex; P:DNA replication; P:histone deacetylation; P:intracellular estrogen receptor signaling pathway; F:…	-9.78903	-3.29117	0.000948029	0	5.491	0	0	1.382	0	5.357	2.359	6.097
comp189952_c2_seq3	inter-alpha-trypsin inhibitor heavy chain h3	P:hyaluronan metabolic process; F:serine-type endopeptidase inhibitor activity	-9.76824	-3.2881	0.000636902	2.098	3.196	5.165	0.385	0.484	0.535	4.874	5.177	3.795
comp185789_c0_seq4	integrin alpha-ps	P:cell adhesion; C:integrin complex	-9.75404	-3.286	0.000465766	3.679	4.937	3.411	0.344	0.29	0.209	3.997	1.797	2.632
comp173108_c0_seq3	monocarboxylate transporter 9	C:integral to membrane; P:transmembrane transport	-9.73545	-3.28325	0.000327966	0.54	2.759	1.114	0.289	1.894	0.814	12.028	8.753	8.703
comp188183_c3_seq3	neurogenic locus notch protein	F:protein binding; F:calcium ion binding	-9.69808	-3.2777	0.000817117	1.446	0.92	1.548	0.289	0.332	0.5	4.9	3.644	2.352
comp185825_c0_seq1	eldp2_lotgi ame: full=egf-like domain-containing protein 2 ame: full=uncharacterized shell protein 24 short=lusp-24 flags: precursor	F:protein binding	-9.68788	-3.27618	0.00016002	14.567	8.276	2.819	0.921	3.373	0.873	23.072	10.354	17.39
comp192556_c0_seq1	fh1 fh2 domains-containing	P:cellular component organization; F:binding	-9.68291	-3.27544	0.000407401	1.717	2.277	2.326	0.33	0.401	0.349	4.122	3.27	3.133
comp191416_c1_seq2	thioester-containing protein-a	F:endopeptidase inhibitor activity; C:extracellular space	-9.6681	-3.27323	0.00014301	64.093	41.907	69.712	1.733	7.617	2.222	36.727	50.212	26.636
comp187644_c2_seq6	thap domain-containing protein 9	F:nucleic acid binding	-9.56896	-3.25836	0.00023192	2.464	1.607	2.169	2.998	2.281	1.466	29.698	20.87	14.936
comp163860_c0_seq1	dihydrolipoyllysine-residue succinyltransferase component of 2-oxoglutarate dehydrogenase mitochondrial	C:intracellular part; F:transferase activity, transferring acyl groups; P:metabolic process	-9.56595	-3.25791	0.000969089	4.466	10.749	25.087	0.028	1.548	1.105	9.846	8.353	7.633
comp176207_c0_seq2	phosphoenolpyruvate carboxykinase	P:gluconeogenesis; F:GTP binding; F:kinase activity; P:phosphorylation; F:phosphoenolpyruvate carboxykinase (GTP) activity; P:tricarboxylic acid cycle	-9.538	-3.25369	0.000384123	87.164	159.702	454.992	13.874	30.662	30.411	234.133	159.005	323.78
comp161876_c0_seq3	uncharacterized protein loc100372473	-	-9.44984	-3.24029	0.000216721	290.172	249.025	223.726	10.464	34.243	13.856	260.415	150.507	150.359
comp192305_c0_seq7	brain mitochondrial carrier protein 1 isoform x5	-	-9.39764	-3.2323	0.000844366	2.408	3.41	7.423	0.165	0.276	0.337	2.423	2.069	2.861
comp182793_c0_seq5	neurogenic locus notch protein	C:integral to membrane; F:G-protein coupled receptor activity; P:G-protein coupled receptor signaling pathway	-9.36581	-3.2274	0.000676995	4.061	5.714	6.181	0.344	0.691	0.582	3.604	6.224	5.4
comp192366_c1_seq1	thioester-containing protein	F:endopeptidase inhibitor activity	-9.35105	-3.22513	0.000433288	12.191	13.82	13.574	1.925	3.373	3.362	28.455	27.911	25.108
comp179365_c0_seq8	insulin-related peptide receptor	P:protein phosphorylation; C:membrane; F:protein binding; F:ATP binding; F:transmembrane receptor protein tyrosine kinase activity; P:transmembrane receptor protein tyrosine kinase signaling pathway; F:scavenger receptor activity	-9.30236	-3.2176	0.000363473	3.06	3.598	4.13	0.371	0.332	0.198	2.611	2.631	3.354
comp179440_c2_seq8	zinc finger rna-binding protein	F:zinc ion binding; F:nucleic acid binding	-9.27778	-3.21378	0.000260227	17.348	16.534	27.857	4.469	0.401	1.699	15.166	25.655	20.2
comp181846_c0_seq5	netrin receptor unc5c	F:protein binding; P:signal transduction	-9.17271	-3.19735	0.000436072	2.599	1.812	2.159	1.018	0	0.442	5.276	4.334	3.838
comp183815_c0_seq6	protein tumorous imaginal mitochondrial-like	F:binding	-9.15128	-3.19397	0.000533804	0	2.571	6.841	0.866	0	0	1.717	2.733	3.617
comp180786_c0_seq1	atp-dependent dna helicase q1	F:nucleic acid binding; F:ATP binding; P:DNA recombination; F:ATP-dependent helicase activity	-9.09934	-3.18576	0.000661134	1.732	1.937	2.119	0.303	0.442	0	2.227	1.839	2.929
comp190985_c0_seq16	patched domain-containing protein 3	F:protein binding	-9.06973	-3.18106	0.00024248	2.774	3.303	2.474	0	1.673	0.07	4.275	5.424	6.317
comp187216_c0_seq1	atp-binding cassette sub-family a member 3	F:ATPase activity; F:ATP binding	-9.03815	-3.17603	0.000829087	1.121	2.071	2.533	0.371	0.221	0.209	2.227	1.899	3.269
comp183696_c1_seq2	transmembrane 9 superfamily member 3	C:integral to membrane	-9.03114	-3.17491	0.000365274	8.591	8.455	9.335	1.141	2.198	1.035	15.247	11.81	12.898
comp187644_c2_seq1	thap domain-containing protein 9	-	-9.0241	-3.17378	0.000485684	0.278	0.187	0.158	0.866	0.871	0.198	7.601	6.361	3.745
comp187644_c2_seq5	thap domain-containing protein 9	F:nucleic acid binding; F:zinc ion binding	-8.99706	-3.16945	0.000454333	0.048	0.232	0	0.798	0.498	0.419	5.866	6.216	3.312
comp190136_c0_seq1	serine protease-like protein	F:protein binding	-8.98489	-3.1675	0.000256232	3.64	22.73	38.602	1.1	3.138	0.628	13.306	10.669	20.251
comp192172_c0_seq3	leucine-rich repeat-containing protein 4	-	-8.97428	-3.1658	0.000790961	2.384	6.16	5.816	0.165	1.631	0.966	5.983	7.919	10.945
comp176844_c0_seq3	zinc finger protein 1	F:sequence-specific DNA binding transcription factor activity; F:sequence-specific DNA binding; F:zinc ion binding; P:regulation of transcription, DNA-dependent; C:transcription factor complex; P:regulation of transcription, DNA-dependent	-8.94006	-3.16028	0.000507421	1.55	2.205	2.297	0.344	0.152	0.058	1.565	1.081	2.369
comp180907_c1_seq3	uncharacterized protein loc100199680	-	-8.92819	-3.15837	0.000650138	7.009	4.526	5.155	0.839	0.415	0.361	6.322	5.16	2.929
comp183019_c0_seq10	fibrinogen related protein precursor	P:signal transduction; F:receptor binding	-8.82285	-3.14124	0.00031002	2.877	14.374	3.292	0.646	4.23	0.733	12.108	13.956	23.741
comp167246_c0_seq1	alpha-mannosidase 2	F:zinc ion binding; P:mannose metabolic process; F:alpha-mannosidase activity; F:carbohydrate binding	-8.82062	-3.14088	0.00091019	1.216	2.196	1.528	0.316	0.899	0.675	6.671	5.194	4.899
comp181091_c0_seq1	uncharacterized family 31 glucosidase kiaa1161-like	P:carbohydrate metabolic process; F:hydrolase activity, hydrolyzing O-glycosyl compounds	-8.77721	-3.13376	0.000679371	3.56	5.5	3.835	0.316	1.507	0.931	9.622	7.68	7.09
comp184851_c1_seq6	egf-like domain-containing protein 1-like	-	-8.77367	-3.13318	0.000615	4.856	5.669	6.122	1.128	3.235	1.64	18.985	22.292	11.921
comp177105_c0_seq1	collagen alpha-2 chain	C:collagen; F:extracellular matrix structural constituent	-8.73407	-3.12665	0.000732105	103.256	400.487	255.733	7.04	20.197	20.289	146.273	153.93	117.737
comp188462_c1_seq8	dual specificity protein phosphatase cdc14a-like	P:protein dephosphorylation; F:protein tyrosine/serine/threonine phosphatase activity; F:protein tyrosine phosphatase activity	-8.64059	-3.11113	0.000232515	2.416	4	3.963	1.265	0	0	2.987	3.219	4.721
comp35150_c0_seq1	uncharacterized protein loc101859542	F:chitin binding; C:extracellular region; P:chitin metabolic process	-8.57047	-3.09937	0.000931341	12.517	40.747	7.127	4.923	10.949	11.296	106.407	48.04	79.986
comp192712_c1_seq1	adenylate cyclase	P:cyclic nucleotide biosynthetic process; C:cell part; P:intracellular signal transduction; C:integral to membrane; F:adenylate cyclase activity	-8.52073	-3.09098	0.000832795	1.415	1.589	1.203	0.275	0.29	0.221	2.298	2.205	2.31
comp187644_c2_seq3	thap domain-containing protein 9	F:nucleic acid binding	-8.51013	-3.08918	0.000685348	0.119	0.527	0	1.279	0.719	0.849	9.568	9.485	5.366
comp176832_c0_seq7	spectrin beta chain-like isoform x9	F:phospholipid binding; F:structural constituent of cytoskeleton; C:spectrin; F:actin binding	-8.44946	-3.07886	0.000549816	11.674	18.061	24.88	1.953	3.553	2.234	23.528	18.273	24.098
comp191061_c0_seq13	low-density lipoprotein receptor-related protein 1b	C:integral to membrane; C:membrane	-8.33693	-3.05952	0.000872867	1.232	1.955	1.104	2.338	0.097	0	7.699	7.476	4.899
comp181968_c1_seq2	imsp2_venph ame: full=insoluble matrix shell protein 2 short=imsp2 flags: precursor	C:extracellular region	-8.33559	-3.05928	0.000621635	23.213	14.044	17.536	7.329	13.562	7.911	92.322	91.491	58.758
comp180146_c3_seq16	l-amino-acid oxidase-like	P:oxidation-reduction process; F:oxidoreductase activity	-8.2712	-3.0481	0.000920735	3.862	1.768	2.267	0.949	0.525	0.221	5.768	4.879	3.524
comp190212_c2_seq5	cytoplasmic aconitate hydratase	F:4 iron, 4 sulfur cluster binding; P:metabolic process	-8.24758	-3.04397	0.000680864	2.877	2.732	1.548	0.248	1.161	0.116	5.893	3.636	3.312
comp170204_c1_seq2	receptor tyrosine kinase torso-like protein	F:transferase activity, transferring phosphorus-containing groups	-8.23021	-3.04093	0.000948419	0.755	1.098	0.601	0.055	1.037	0.244	3.649	3.125	4.322
comp188181_c2_seq10	protein toll	-	-8.22805	-3.04055	0.000458669	2.94	3.393	2.188	0.303	1.797	0.372	6.868	5.969	7.71
comp170797_c0_seq4	potassium voltage-gated channel protein shaw	-	-8.1082	-3.01938	0.000509445	5.984	1.062	1.074	1.471	0.691	0	4.936	7.825	4.874
comp176427_c0_seq4	tnni_chlni ame: full=troponin i short=	C:troponin complex	-8.08573	-3.01538	0.000288904	2.734	4.892	4.781	1.499	0.525	0	4.918	6.054	5.485
comp186713_c0_seq2	toll-like receptor m	F:protein binding	-8.02657	-3.00478	0.000828167	1.883	1.795	3.085	0.674	0.608	0.058	3.291	4.905	2.844
comp162388_c0_seq2	far upstream element-binding protein 3	-	-8.01527	-3.00275	0.00071722	7.105	8.151	10.725	1.403	0.829	0.826	6.367	10.184	8.126
comp192144_c2_seq14	bcl-2 like 1 protein	P:regulation of apoptotic process	-8.01425	-3.00257	0.000320955	0	10.562	0	0	3.193	0	11.509	5.237	9.408
comp181394_c0_seq2	ubx domain-containing protein 4-like	F:protein binding	-8.00811	-3.00146	0.000899456	3.203	1.348	6.191	0.481	1.604	0.396	7.753	4.487	7.854
comp168124_c1_seq3	tetraspanin-3-like isoform 1	C:integral to membrane	-8.00387	-3.0007	0.000857221	53.571	54.317	78.653	9.818	7.313	7.515	61.623	65.121	71.817
comp178543_c0_seq34	taurine transporter	C:membrane; P:transport; F:symporter activity	-7.98345	-2.99701	0.000535314	0	3.098	0	0	2.502	0.198	9.631	6.676	5.664
comp190969_c1_seq1	neuroplastin-like isoform x2	F:protein binding	-7.8912	-2.98024	0.00093233	41.198	59.451	68.105	8.223	16.064	11.343	73.472	87.251	121.626
comp191589_c0_seq22	rna-binding protein 9	F:nucleic acid binding; F:nucleotide binding	-7.82892	-2.96881	0.000438566	0.691	4.08	4.17	0.646	0.429	0.058	3.112	3.125	2.751
comp180929_c1_seq4	protein phosphatase 1 regulatory subunit 12a	-	-7.55981	-2.91835	0.000615706	8.154	7.017	6.693	1.788	0.276	0.198	6.501	6.105	4.755
comp186238_c0_seq7	atp-dependent zinc metalloprotease yme1l1-like isoform x1	F:nucleoside-triphosphatase activity; F:metalloendopeptidase activity; F:ATP binding; P:proteolysis; C:membrane	-7.55032	-2.91654	0.000750384	4.188	5.616	3.361	0.921	1.244	0.244	6.081	4.632	7.684
comp192457_c1_seq1	uncharacterized protein loc101864404	P:nucleoside metabolic process; F:catalytic activity	-7.16464	-2.84089	0.000716168	6.469	5.767	6.881	3.644	0	0	6.85	7.144	12.244
comp184925_c3_seq2	pantetheinase isoform x5	P:nitrogen compound metabolic process; F:hydrolase activity, acting on carbon-nitrogen (but not peptide) bonds, in linear amides	-7.14092	-2.83611	0.000931341	30.31	73.485	42.92	0	5.53	0.43	14.943	18.724	9.773
comp192523_c1_seq2	low quality protein: twitchin-like	F:protein kinase activity; F:nucleotide binding; F:protein binding	-7.07411	-2.82255	0.00085981	1.017	1.357	0.651	0.275	0.525	0	2.781	1.482	1.452
comp179817_c0_seq2	electroneutral sodium bicarbonate exchanger 1	P:anion transport; F:inorganic anion exchanger activity; C:integral to membrane	-6.93375	-2.79364	0.000882473	7.907	12.24	4.475	4.139	8.129	1.373	40.626	33.497	22.085
comp191715_c2_seq6	---NA---	-	Inf	Inf	0.000407749	1.335	2.589	3.539	0	0	0	0.349	1.073	1.206
comp163343_c0_seq1	---NA---	-	Inf	Inf	0.000969351	0.095	0.089	0.177	0	0	0	2.441	2.018	4.203
comp161558_c2_seq1	---NA---	-	Inf	Inf	0.000153757	1.979	1.741	2.553	0	0	0	4.194	3.278	3.948
comp189852_c1_seq16	---NA---	-	Inf	Inf	0.000363251	1.478	4.919	2.977	0	0	0	5.813	2.052	2.072
comp193299_c0_seq1	---NA---	-	Inf	Inf	4.67151e-05	0.135	0.268	0	0	0	0	3.845	5.415	8.924
comp185835_c0_seq23	---NA---	-	Inf	Inf	5.26633e-05	3.751	0.902	2.297	0	0	0	0.948	0.928	2.012
comp174563_c0_seq8	---NA---	-	Inf	Inf	0.000106559	0.064	0.125	0	0	0	0	2.271	3.133	2.445
comp178803_c3_seq2	---NA---	-	Inf	Inf	0.000225022	2.925	1.741	0.848	0	0	0	3.899	1.499	1.112
comp189156_c2_seq4	---NA---	-	Inf	Inf	1.059e-08	0.723	0	0.591	0	0	0	7.458	3.21	4.059
comp131678_c0_seq1	---NA---	-	Inf	Inf	0.000844892	0.167	0.812	0.256	0	0	0	7.19	2.248	5.579
comp155333_c0_seq2	---NA---	-	Inf	Inf	1.8551e-05	0	0.098	0.237	0	0	0	5.589	3.576	9.595
comp158887_c0_seq1	---NA---	-	Inf	Inf	1.72998e-08	0.811	0.634	0.296	0	0	0	6.832	4.777	6.317
comp160132_c1_seq1	---NA---	-	Inf	Inf	4.15075e-06	0.66	1.741	1.41	0	0	0	6.501	3.627	7.183
comp161558_c1_seq1	---NA---	-	Inf	Inf	7.41924e-06	1.685	1.08	1.38	0	0	0	2.611	3.389	3.371
comp164986_c0_seq2	---NA---	-	Inf	Inf	1.0692e-12	4.848	8.624	8.566	0	0	0	8.594	8.54	10.919
comp166472_c2_seq3	---NA---	-	Inf	Inf	4.13244e-07	0	0.25	0	0	0	0	3.434	2.163	4.296
comp170719_c3_seq4	---NA---	-	Inf	Inf	5.74254e-05	0.199	0	0	0	0	0	6.456	2.938	3.999
comp171193_c0_seq6	---NA---	-	Inf	Inf	6.15942e-05	0	0.259	0.237	0	0	0	1.896	2.938	6.173
comp172088_c1_seq2	---NA---	-	Inf	Inf	1.90142e-18	13.391	7.785	14.954	0	0	0	17.876	15.454	22.773
comp175886_c0_seq6	---NA---	-	Inf	Inf	1.39674e-13	1.796	0	0.651	0	0	0	1.914	2.12	2.972
comp176002_c0_seq2	---NA---	-	Inf	Inf	1.09215e-08	2.289	2.402	2.336	0	0	0	2.182	3.346	2.658
comp176435_c0_seq1	---NA---	-	Inf	Inf	1.37506e-07	0	2.946	0	0	0	0	5.097	3.959	5.188
comp176615_c0_seq1	---NA---	-	Inf	Inf	2.44917e-11	0	0.339	0.207	0	0	0	2.951	3.099	3.872
comp178056_c1_seq1	---NA---	-	Inf	Inf	2.59694e-06	1.16	0	0.168	0	0	0	2.164	1.975	3.507
comp178312_c2_seq5	---NA---	-	Inf	Inf	5.48325e-05	0	0.134	0	0	0	0	2.817	1.729	3.685
comp178803_c3_seq3	---NA---	-	Inf	Inf	5.68597e-09	2.05	3.5	3.125	0	0	0	2.307	2.376	2.369
comp178822_c0_seq4	---NA---	-	Inf	Inf	2.42589e-05	0.056	0.107	0.039	0	0	0	2.611	2.18	3.235
comp178873_c0_seq4	---NA---	-	Inf	Inf	3.86605e-11	3.87	8.892	9.503	0	0	0	6.617	6.216	7.438
comp178911_c2_seq19	---NA---	-	Inf	Inf	3.47674e-14	13.264	16.597	8.132	0	0	0	18.94	8.038	14.834
comp180735_c0_seq7	---NA---	-	Inf	Inf	5.03194e-14	6.723	0.705	4.12	0	0	0	6.197	6.097	3.863
comp180938_c4_seq1	---NA---	-	Inf	Inf	0.000185923	0.985	0	0	0	0	0	1.386	4.896	3.312
comp181036_c0_seq5	---NA---	-	Inf	Inf	6.51573e-06	1.121	1.687	1.262	0	0	0	2.289	1.209	1.061
comp181212_c0_seq2	---NA---	-	Inf	Inf	5.64995e-12	2.623	3.75	3.371	0	0	0	5.893	9.315	9.238
comp181321_c0_seq4	---NA---	-	Inf	Inf	7.02738e-09	3.799	0	2.928	0	0	0	2.468	4.104	5.562
comp182092_c0_seq1	---NA---	-	Inf	Inf	6.13443e-13	4.458	0	0.276	0	0	0	11.035	10.882	8.432
comp182448_c0_seq6	---NA---	-	Inf	Inf	4.94974e-13	4.085	3.741	8.162	0	0	0	6.385	6.923	7.048
comp184280_c0_seq8	---NA---	-	Inf	Inf	3.96049e-12	0.612	1.919	1.439	0	0	0	6.859	7.604	10.495
comp184463_c1_seq5	---NA---	-	Inf	Inf	8.92701e-20	20.948	22.275	19.025	0	0	0	31.8	28.261	21.61
comp185133_c0_seq4	---NA---	-	Inf	Inf	1.57642e-09	2.162	2.482	1.37	0	0	0	0.59	1.49	1.036
comp185323_c1_seq2	---NA---	-	Inf	Inf	4.15736e-06	1.764	1.366	2.947	0	0	0	1.082	1.345	1.248
comp185349_c0_seq3	---NA---	-	Inf	Inf	0.000124395	4.395	2.411	8.675	0	0	0	1.699	1.482	4.008
comp185633_c0_seq1	---NA---	-	Inf	Inf	0.000246645	0.628	0.92	1.272	0	0	0	3.371	1.873	2.946
comp185847_c0_seq3	---NA---	-	Inf	Inf	9.06351e-05	0	0.161	0	0	0	0	8.03	2.887	3.278
comp186532_c3_seq7	---NA---	-	Inf	Inf	0.000794796	0.993	1.437	0.897	0	0	0	2.003	2.725	1.528
comp187574_c1_seq9	---NA---	-	Inf	Inf	8.1748e-13	1.589	2.589	2.218	0	0	0	3.55	3.227	3.728
comp188259_c0_seq5	---NA---	-	Inf	Inf	0.000877176	0	2.375	1.784	0	0	0	2.629	2.486	4.696
comp188412_c2_seq6	---NA---	-	Inf	Inf	3.46488e-06	0	0.196	0.611	0	0	0	1.109	1.592	2.904
comp188518_c3_seq10	---NA---	-	Inf	Inf	7.77923e-06	1.272	1.339	1.232	0	0	0	1.896	2.086	2.259
comp188558_c1_seq1	---NA---	-	Inf	Inf	9.27261e-08	2.837	2	1.774	0	0	0	2.933	2.265	1.656
comp189660_c1_seq2	---NA---	-	Inf	Inf	3.6082e-05	0	0	1.824	0	0	0	3.273	3.483	7.999
comp190536_c0_seq4	---NA---	-	Inf	Inf	2.62322e-10	4.172	3.277	2.977	0	0	0	2.754	1.32	1.367
comp190910_c1_seq8	---NA---	-	Inf	Inf	8.47954e-08	2.249	0	0	0	0	0	3.926	1.482	3.736
comp191041_c0_seq4	---NA---	-	Inf	Inf	3.13919e-12	0.93	0.33	0.72	0	0	0	6.17	3.15	8.041
comp191640_c1_seq15	---NA---	-	Inf	Inf	1.88773e-08	0	0	1.104	0	0	0	3.148	2.554	5.052
comp191927_c1_seq17	---NA---	-	Inf	Inf	0.000195606	1.057	0.759	1.548	0	0	0	1.118	2.29	1.792
comp192437_c0_seq2	---NA---	-	Inf	Inf	1.63331e-12	0.469	0	0	0	0	0	3.344	2.682	4.814
comp80379_c0_seq1	---NA---	-	Inf	Inf	1.13276e-08	0	0.062	0.049	0	0	0	5.455	6.744	8.075
comp113947_c0_seq2	---NA---	-	Inf	Inf	2.5432e-08	0	0	0	0	0	0	2.254	2.64	4.602
comp136687_c0_seq4	---NA---	-	Inf	Inf	8.48613e-08	0	0	0	0	0	0	2.37	2.58	4.441
comp142257_c0_seq1	---NA---	-	Inf	Inf	0.000118707	0	0.054	0	0	0	0	2.683	2.265	5.986
comp150707_c0_seq1	---NA---	-	Inf	Inf	0.000642579	0	0	0	0	0	0	2.093	2.784	2.76
comp157390_c0_seq7	---NA---	-	Inf	Inf	2.1231e-05	0	0	0	0	0	0	56.043	12.542	80.317
comp157941_c0_seq2	---NA---	-	Inf	Inf	6.67139e-05	0	0	0	0	0	0	5.5	4.853	10.682
comp160170_c0_seq4	---NA---	-	Inf	Inf	6.27009e-11	0	0	0	0	0	0	6.278	4.99	9.204
comp162710_c1_seq2	---NA---	-	Inf	Inf	9.21035e-05	0	0	0.069	0	0	0	5.956	2.248	8.117
comp166260_c0_seq1	---NA---	-	Inf	Inf	0.000465883	0	0	0	0	0	0	3.684	3.832	11.904
comp167138_c0_seq5	---NA---	-	Inf	Inf	8.43548e-08	0	0	0	0	0	0	2.45	2.58	5.01
comp168995_c0_seq19	---NA---	-	Inf	Inf	0.000245858	0	0	0	0	0	0	11.849	11.027	35.365
comp170510_c0_seq1	---NA---	-	Inf	Inf	1.59447e-12	0	0	0	0	0	0	19.817	10.907	29.133
comp173632_c5_seq1	---NA---	-	Inf	Inf	2.3972e-05	0	0.071	0	0	0	0	3.97	2.214	4.195
comp173789_c0_seq1	---NA---	-	Inf	Inf	1.36592e-10	0	0	0	0	0	0	4.069	3.346	5.672
comp174268_c0_seq4	---NA---	-	Inf	Inf	3.90797e-05	0	0	0	0	0	0	5.097	3.764	7.37
comp175644_c3_seq19	---NA---	-	Inf	Inf	3.86344e-06	0	0	0	0	0	0	9.086	3.304	5.485
comp176043_c3_seq12	---NA---	-	Inf	Inf	1.31043e-12	0	0	0	0	0	0	6.975	6.693	13.866
comp176043_c3_seq6	---NA---	-	Inf	Inf	1.03103e-13	0	0	0	0	0	0	3.13	3.159	5.562
comp176356_c3_seq3	---NA---	-	Inf	Inf	1.24499e-12	0	0	0	0	0	0	3.237	2.137	3.643
comp177048_c1_seq1	---NA---	-	Inf	Inf	9.67085e-10	0	0	0	0	0	0	10.999	5.373	9.247
comp177894_c2_seq8	---NA---	-	Inf	Inf	0.000334151	0	0	0	0	0	0	4.579	6.659	0.722
comp179183_c1_seq8	---NA---	-	Inf	Inf	0.000826236	0	0	0	0	0	0	2.218	3.678	2.505
comp179417_c2_seq4	---NA---	-	Inf	Inf	0.000212029	0	0	0	0	0	0	2.414	3.823	5.808
comp180820_c1_seq3	---NA---	-	Inf	Inf	5.75883e-07	0	0	0	0	0	0	5.526	1.967	2.7
comp181219_c0_seq2	---NA---	-	Inf	Inf	4.43838e-05	0	0	0	0	0	0	7.95	4.964	3.906
comp182122_c0_seq1	---NA---	-	Inf	Inf	4.76885e-13	0.016	0	0	0	0	0	4.149	5.041	6.232
comp182513_c0_seq1	---NA---	-	Inf	Inf	9.3575e-05	0	0	0	0	0	0	2.218	3.815	7.523
comp183068_c5_seq7	---NA---	-	Inf	Inf	8.18419e-06	0	0	0	0	0	0	5.804	6.854	6.114
comp184960_c0_seq7	---NA---	-	Inf	Inf	2.22165e-06	0.008	0	0	0	0	0	7.369	2.018	10.58
comp184964_c2_seq3	---NA---	-	Inf	Inf	3.60282e-05	0	0	0	0	0	0	5.008	2.674	2.386
comp186190_c3_seq1	---NA---	-	Inf	Inf	2.7253e-05	0	0.116	0	0	0	0	6.161	2.503	3.829
comp186609_c0_seq1	---NA---	-	Inf	Inf	2.56176e-06	0	0.054	0	0	0	0	2.879	2.299	4.789
comp187566_c3_seq1	---NA---	-	Inf	Inf	3.32268e-09	0	0	0	0	0	0	2.334	2.742	4.424
comp187858_c1_seq2	---NA---	-	Inf	Inf	3.13512e-05	0	0	0	0	0	0	2.101	2.171	5.426
comp187930_c0_seq5	---NA---	-	Inf	Inf	0.000110208	0	0	0	0	0	0	4.266	0.707	2.225
comp188437_c1_seq2	---NA---	-	Inf	Inf	5.50089e-12	0	0	0	0	0	0	9.658	5.773	5.57
comp189048_c2_seq4	---NA---	-	Inf	Inf	1.24499e-12	0	0	0	0	0	0	13.369	6.897	5.893
comp189911_c3_seq4	---NA---	-	Inf	Inf	3.71692e-08	0	0	0	0	0	0	13.306	10.661	17.755
comp190158_c2_seq5	---NA---	-	Inf	Inf	4.97298e-05	0	0	0	0	0	0	2.826	2.393	3.846
comp190216_c1_seq1	---NA---	-	Inf	Inf	0.000158741	0	0	0	0	0	0	1.994	1.49	3.906
comp190698_c2_seq7	---NA---	-	Inf	Inf	7.85078e-07	0	0	0.02	0	0	0	1.824	4.939	2.997
comp190937_c2_seq26	---NA---	-	Inf	Inf	6.06454e-16	0	0	0	0	0	0	6.787	3.534	5.596
comp191077_c0_seq6	---NA---	-	Inf	Inf	6.43493e-13	0	0	0	0	0	0	2.62	1.541	3.006
comp191576_c0_seq5	---NA---	-	Inf	Inf	6.13443e-13	0	0	0	0	0	0	2.119	1.652	3.371
comp191839_c0_seq3	---NA---	-	Inf	Inf	4.01095e-16	0	0	0	0	0	0	4.874	2.427	3.515
comp191968_c2_seq1	---NA---	-	Inf	Inf	2.52425e-11	0	0	0	0	0	0	2.692	3.014	5.112
comp193093_c0_seq1	---NA---	-	Inf	Inf	4.81312e-08	0	0	0	0	0	0	8.701	5.475	14.121
comp193138_c0_seq1	---NA---	-	Inf	Inf	0.000989006	0	0	0	0	0	0	5.419	3.789	6.462
comp193343_c0_seq1	---NA---	-	Inf	Inf	0.000385682	0	0	0	0	0	0	2.397	4.104	7.362
comp189911_c1_seq1	---NA---	-	-742.682	-9.5366	2.07377e-11	0	0	0	0	0	0.081	16.928	13.649	25.651
comp189134_c1_seq1	---NA---	-	-546.708	-9.09463	4.72527e-10	0	0	0	0	0	0.047	8.03	5.816	9.255
comp189105_c0_seq3	---NA---	-	-515.828	-9.01074	4.01088e-14	2.154	4.776	2.878	0	0	0.023	3.175	5.756	3.745
comp177018_c6_seq1	---NA---	-	-511.092	-8.99744	6.50422e-05	0.278	0.17	0.217	0	0	0.07	7.753	8.217	21.542
comp189105_c0_seq5	---NA---	-	-486.822	-8.92725	8.63054e-11	3.95	0	2.376	0	0	0.023	3.273	1.626	4.084
comp141729_c0_seq4	---NA---	-	-441.015	-8.78468	7.47074e-07	0	0	0	0	0	0.023	2.915	2.282	5.443
comp185649_c0_seq2	---NA---	-	-380.775	-8.57279	2.50353e-13	0.199	0.848	1.055	0.096	0	0	11.366	8.506	16.846
comp185155_c0_seq1	---NA---	-	-363.61	-8.50625	2.5432e-08	0	0	0	0	0	0.023	2.862	2.801	4.186
comp173801_c0_seq16	---NA---	-	-326.458	-8.35076	6.47181e-06	1.303	1.732	1.774	0.014	0.014	0.058	6.34	12.014	3.88
comp185304_c0_seq2	---NA---	-	-309.146	-8.27214	2.38616e-12	0	0.857	0.562	0	0.18	0.012	13.414	11.495	21.839
comp191386_c1_seq1	---NA---	-	-288.015	-8.17	1.2008e-09	0.238	0	0.148	0	0	0.081	6.868	6.054	9.765
comp191995_c0_seq17	---NA---	-	-266.029	-8.05544	5.2785e-13	0	0	0.375	0	0	0.151	11.303	14.399	14.808
comp189544_c2_seq21	---NA---	-	-262.524	-8.0363	4.66025e-08	26.519	14.999	13.455	0	0.166	0	9.112	22.786	12.397
comp185649_c0_seq4	---NA---	-	-245.811	-7.9414	6.14626e-13	0.167	1.178	1.045	0.22	0	0	12.806	12.491	22.968
comp181863_c1_seq2	---NA---	-	-243.657	-7.92871	1.81547e-12	0	0	0.148	0	0	0.465	36.342	32.458	40.528
comp190726_c2_seq1	---NA---	-	-229.501	-7.84236	9.1637e-06	0	0.062	0.069	0.055	0	0	4.167	2.308	6.937
comp90470_c0_seq1	---NA---	-	-221.124	-7.78871	2.86101e-06	0	0	0	0	0	0.058	4.757	2.461	6.148
comp187764_c0_seq7	---NA---	-	-214.352	-7.74384	2.10392e-08	0.032	0.437	0.522	0	0	0.058	4.096	4.419	4.195
comp185304_c0_seq8	---NA---	-	-201.39	-7.65385	3.93472e-08	0	0.429	0.256	0	0.055	0	6.313	5.611	6.946
comp136293_c0_seq2	---NA---	-	-188.021	-7.55475	7.14043e-08	0.095	0	0	0	0.166	0	7.61	9.468	15.742
comp169652_c1_seq2	---NA---	-	-179.237	-7.48572	6.92027e-08	0	0.223	0	0	0	0.151	4.319	7.893	10.707
comp192707_c1_seq1	---NA---	-	-179.158	-7.48509	4.24569e-11	5.054	5.098	7.738	0.261	0	0.128	17.778	22.641	31.357
comp177913_c1_seq4	---NA---	-	-175.42	-7.45467	9.6122e-10	0	0.232	0.079	0	0.041	0.198	11.679	10.09	20.557
comp167443_c0_seq11	---NA---	-	-165.168	-7.36779	8.01109e-06	5.396	4.58	3.115	0	0	0.14	12.26	4.198	6.266
comp180980_c0_seq2	---NA---	-	-155.925	-7.28471	0.000321057	0	0.062	0	0.083	0	0	4.06	4.343	10.648
comp115772_c0_seq1	---NA---	-	-155.893	-7.28441	1.01252e-09	0	0	0.049	0	0.055	0.105	8.674	5.611	12.083
comp188101_c0_seq1	---NA---	-	-152.577	-7.2534	0.000875163	0	0	0	0	0	0.058	1.368	2.299	4.237
comp186216_c0_seq2	---NA---	-	-147.809	-7.20759	2.41338e-06	0	0.491	1.429	0	0.069	0.43	11.706	14.083	25.626
comp190165_c1_seq1	---NA---	-	-140.675	-7.13623	1.0946e-06	0.072	0.134	0.059	0	0.124	0	5.026	5.969	6.98
comp189128_c0_seq2	---NA---	-	-136.427	-7.09198	1.1102e-05	0.087	0	0	0	0	0.186	6.957	5.083	12.287
comp107875_c0_seq1	---NA---	-	-135.927	-7.08669	0.000135678	0	0.116	0.099	0	0	0.128	4.892	6.182	6.436
comp174788_c5_seq1	---NA---	-	-132.507	-7.04992	7.28312e-06	1.327	0.143	0	0.11	0	0	6.805	2.265	5.689
comp189544_c2_seq2	---NA---	-	-131.416	-7.03799	5.75259e-05	11.309	14.124	11.868	0	0.194	0	8.621	13.53	3.651
comp134665_c0_seq1	---NA---	-	-125.528	-6.97187	0.000250119	0.795	0.928	0.128	0	0	0.175	8.665	8.353	4.093
comp160009_c1_seq1	---NA---	-	-125.523	-6.9718	8.08764e-09	1.057	5.017	4.042	0	0.318	0.57	39.311	41.612	30.033
comp176043_c3_seq13	---NA---	-	-119.585	-6.90189	3.42534e-06	0	0	0	0.248	0	0	7.852	8.753	12.838
comp192666_c0_seq1	---NA---	-	-119.195	-6.89718	4.85326e-06	0	0	0	0	0.111	0	3.3	3.874	5.494
comp172048_c0_seq6	---NA---	-	-114.933	-6.84465	5.10094e-07	0	3.866	13.022	0	0	0.081	2.638	2.733	4.687
comp173594_c0_seq6	---NA---	-	-114.751	-6.84236	0.000280702	0.215	0.134	0.187	0.055	0.041	0.116	5.249	5.39	13.73
comp153033_c0_seq1	---NA---	-	-113.467	-6.82612	0.000492891	0.604	1.562	1.153	0	0	0.093	2.441	2.861	5.01
comp178822_c0_seq3	---NA---	-	-112.403	-6.81253	4.13244e-07	0.111	0.027	0.049	0.055	0	0.035	3.103	2.844	3.464
comp185649_c0_seq10	---NA---	-	-108.187	-6.75738	3.32268e-09	0.246	0.312	0.67	0.124	0	0	3.756	4.998	6.708
comp180959_c3_seq1	---NA---	-	-106.266	-6.73154	1.40023e-05	4.347	3.518	1.134	0	0.263	0	12.207	7.774	9.017
comp191316_c2_seq3	---NA---	-	-105.699	-6.72382	7.41927e-08	6.374	1.312	0.858	0.138	0	0	8.37	3.823	5.112
comp179719_c0_seq14	---NA---	-	-105.23	-6.71741	1.91662e-11	0.048	0.339	0.384	0	0.276	0	11.491	8.31	10.028
comp173571_c1_seq13	---NA---	-	-104.813	-6.71167	0.000672824	0.795	0.732	0.089	0.151	0	0	5.079	1.584	7.404
comp190850_c0_seq1	---NA---	-	-104.187	-6.70303	1.59314e-05	0	0	0	0	0.194	0	6.367	4.189	9.383
comp176274_c1_seq1	---NA---	-	-103.771	-6.69726	1.75194e-07	0.072	0.562	0.177	0	0.055	0.058	4.391	3.985	3.524
comp132757_c2_seq1	---NA---	-	-100.269	-6.64773	1.74268e-06	0	0	0.049	0	0	0.093	2.826	3.406	4.704
comp172271_c1_seq20	---NA---	-	-99.9092	-6.64255	3.59754e-11	0.167	0.089	0.108	0.096	0.014	0.14	7.208	7.391	11.412
comp116861_c0_seq1	---NA---	-	-97.0255	-6.60029	1.06285e-06	4.999	4.169	1.469	0	0.221	0.931	39.749	19.269	52.602
comp134665_c1_seq1	---NA---	-	-96.469	-6.59199	6.41716e-08	0.652	0.955	0.256	0	0.194	0.058	9.354	9.485	5.859
comp184280_c0_seq2	---NA---	-	-93.8738	-6.55265	5.93225e-07	0.111	0	0	0	0.152	0.128	6.841	6.795	13.883
comp185175_c2_seq2	---NA---	-	-93.1537	-6.54154	3.75068e-05	0	0	0	0	0.263	0	5.625	5.518	6.963
comp115494_c2_seq1	---NA---	-	-92.2597	-6.52763	3.98771e-05	0	0.357	0.039	0	0.083	0	2.692	3.619	1.35
comp177168_c2_seq1	---NA---	-	-91.0757	-6.50899	3.89925e-08	0.183	0.464	0.7	0.083	0.083	0.105	7.905	7.118	7.515
comp177188_c0_seq3	---NA---	-	-90.7433	-6.50372	6.75165e-09	0	0	0	0	0.166	0	3.792	3.951	7.472
comp169086_c0_seq2	---NA---	-	-86.4295	-6.43345	0.000193313	0.072	0.071	0.227	0.069	0	0.035	2.906	1.473	4.645
comp180980_c0_seq4	---NA---	-	-85.3953	-6.41609	7.35326e-05	0.866	0.366	0.67	0	0.152	0	4.266	3.789	5.112
comp79534_c0_seq1	---NA---	-	-82.961	-6.37436	9.37349e-05	0.072	0	0.118	0	0	0.163	3.979	3.278	5.689
comp176046_c2_seq1	---NA---	-	-82.5446	-6.3671	9.85607e-05	0	2.75	0	0	0.249	0	8.513	4.649	7.982
comp188368_c1_seq12	---NA---	-	-81.7829	-6.35373	0.000841067	0.795	0	0.276	0	0.249	0	5.151	3.389	9.841
comp187566_c0_seq9	---NA---	-	-80.0394	-6.32264	1.37625e-07	0	0	0.039	0	0	0.128	3.023	2.657	4.5
comp155369_c0_seq11	---NA---	-	-79.4172	-6.31138	7.07137e-07	0	0.027	0.02	0.069	0	0.058	1.806	4.751	4.169
comp191371_c2_seq4	---NA---	-	-78.7651	-6.29948	3.6314e-08	4.029	5.991	5.786	0.426	0	0.012	15.712	6.301	10.418
comp85301_c1_seq1	---NA---	-	-78.1155	-6.28754	0.000139177	0.723	0.491	0.286	0	0.083	0	1.663	2.146	2.624
comp177911_c0_seq1	---NA---	-	-77.8445	-6.28252	2.03032e-08	0.898	1.178	0.907	0	0.083	0.047	2.522	2.929	4.925
comp173558_c6_seq1	---NA---	-	-77.4707	-6.27558	0.000157986	1.025	1.455	0.69	0	0.124	0	3.89	2.342	3.337
comp184280_c0_seq7	---NA---	-	-75.9169	-6.24635	1.68868e-08	0.787	2.178	3.283	0.248	0	0	4.48	6.854	6.937
comp180350_c0_seq11	---NA---	-	-75.4366	-6.23719	0.000180467	1.812	2.241	4.17	0	0	0.151	3.505	6.854	3.846
comp159938_c1_seq1	---NA---	-	-75.1926	-6.23252	0.000199576	0	0	0	0	0.276	0	4.918	2.529	7.421
comp170719_c2_seq4	---NA---	-	-71.5135	-6.16014	2.60793e-06	0.23	0.071	0.059	0.289	0	0	7.95	6.812	6.063
comp185649_c0_seq8	---NA---	-	-70.8245	-6.14618	3.43671e-09	0.215	0.429	0.66	0.275	0	0	4.158	7.348	9.119
comp188233_c1_seq2	---NA---	F:binding	-70.1482	-6.13233	5.73582e-08	0.04	0	0.148	0	0.111	0.07	4.427	2.852	5.264
comp165343_c2_seq2	---NA---	-	-68.4506	-6.09699	1.72632e-07	1.319	8.383	1.942	0.454	0	0.186	10.4	23.816	14.715
comp188070_c2_seq5	---NA---	-	-67.8804	-6.08492	1.25731e-06	0.294	0	0.059	0.303	0	0.081	6.242	6.616	8.703
comp171885_c0_seq3	---NA---	-	-67.8668	-6.08463	0.000406572	1.86	4.785	2.09	0	0	0.14	3.47	3.925	3.617
comp22651_c0_seq1	---NA---	-	-66.9099	-6.06415	0.000323781	0.31	0.098	0.079	0.193	0	0	3.702	4.206	5.18
comp176043_c3_seq1	---NA---	-	-65.8487	-6.04108	2.19875e-06	0.342	0.473	0.375	0	0.111	0.047	3.157	3.372	3.694
comp179882_c0_seq2	---NA---	-	-65.8114	-6.04027	1.28981e-07	0.119	0.411	0.473	0.11	0	0.512	13.915	10.737	16.311
comp155451_c1_seq1	---NA---	-	-64.3724	-6.00837	0.000537674	8.392	5.794	4.111	0	0.387	0	6.626	11.205	7.829
comp136293_c1_seq2	---NA---	-	-63.4954	-5.98858	7.48636e-08	0.278	0	0.148	0.22	0.138	0.244	9.372	9.869	18.383
comp171681_c1_seq2	---NA---	-	-62.9995	-5.97727	6.33218e-09	0	0	0	0	0	0.768	13.727	14.816	18.927
comp191608_c0_seq2	---NA---	-	-62.7751	-5.97212	0.000702983	0	0.562	0	0	0	0.349	6.269	4.913	10.342
comp178948_c0_seq2	---NA---	-	-62.3279	-5.96181	1.70632e-05	0.175	0.741	0.069	0	0.083	0.093	4.239	3.815	2.895
comp181336_c2_seq4	---NA---	-	-62.248	-5.95995	0.000533804	0.278	0.152	0.118	0.289	0	0	5.58	6.625	5.697
comp177018_c1_seq1	---NA---	-	-62.0077	-5.95438	6.34778e-05	0.437	0.196	0.463	0.44	0.124	0.175	10.597	10.678	24.683
comp160101_c0_seq5	---NA---	-	-61.9022	-5.95192	0.000136223	9.417	16.927	13.032	9.048	9.483	12.064	400.875	452.893	1027.85
comp113673_c0_seq1	---NA---	-	-61.4314	-5.9409	0.000605231	0	0.071	0.118	0.138	0	0	3.309	2.418	3.184
comp182364_c3_seq1	---NA---	-	-61.3975	-5.94011	4.05919e-05	4.498	5.428	1.321	0.674	0	0	13.235	7.297	22.535
comp134128_c0_seq1	---NA---	-	-60.3843	-5.9161	0.000864397	1.017	0.661	0.71	0	0	0.244	3.112	5.441	5.85
comp174076_c1_seq1	---NA---	-	-60.2254	-5.9123	5.80973e-08	0.183	0.214	0.089	0.344	0.194	0.081	8.621	10.507	18.103
comp189234_c0_seq4	---NA---	-	-59.6965	-5.89958	0.000981885	0	0.946	0	0	0.221	0	6.394	2.359	4.407
comp185847_c0_seq4	---NA---	-	-59.1028	-5.88515	5.11652e-08	0.119	0.098	0	0	0.138	0.035	4.802	2.657	3.252
comp186370_c3_seq1	---NA---	-	-58.9121	-5.88049	0.000773558	1.105	2.027	0.582	0.261	0	0	4.391	4.47	6.436
comp188437_c0_seq4	---NA---	-	-58.6398	-5.87381	3.0403e-07	0.072	0.67	0	0	0.18	0.116	6.367	4.905	4.925
comp158695_c0_seq1	---NA---	-	-58.3754	-5.86729	4.6008e-07	0.223	0.071	0.089	0.069	0.138	0.081	5.267	3.695	7.846
comp158539_c0_seq1	---NA---	-	-57.0446	-5.83402	0.000514562	0	0	0.138	0	0	0.186	2.37	2.614	5.63
comp169283_c0_seq3	---NA---	-	-56.8311	-5.82861	9.57687e-05	0	0	0	0	0.152	0	1.261	2.359	3.558
comp177168_c0_seq1	---NA---	-	-56.1699	-5.81173	4.07869e-07	0.397	0.723	1.548	0.11	0.097	0.361	10.74	9.698	11.454
comp181745_c1_seq7	---NA---	-	-56.0107	-5.80763	1.68394e-07	0	0	0	0.11	0.083	0.047	3.711	4.819	4.534
comp180153_c1_seq4	---NA---	-	-55.4965	-5.79433	2.86777e-05	0.095	0.036	0	0.055	0	0.105	2.218	2.256	4.543
comp190521_c0_seq3	---NA---	-	-55.077	-5.78338	5.67993e-05	0	0	0.108	0	0	0.175	2.298	2.214	4.271
comp182026_c0_seq2	---NA---	-	-54.9242	-5.77937	1.02079e-07	4.252	4	6.555	0.344	0	0	6.778	7.868	5.095
comp189000_c0_seq6	---NA---	-	-54.6906	-5.77322	0.000172739	0.167	0.277	0.522	0.193	0.318	0.302	10.633	10.005	24.59
comp192913_c0_seq1	---NA---	-	-53.8586	-5.7511	5.90946e-08	0.389	0.232	0.118	0.289	0.415	0.419	19.092	13.947	27.791
comp182364_c3_seq3	---NA---	-	-53.4654	-5.74053	9.01927e-05	2.75	5.41	0	0.811	0	0	8.245	12.415	23.8
comp184144_c0_seq1	---NA---	-	-53.0932	-5.73046	5.83455e-05	0.056	0.107	0.089	0	0.097	0.116	3.738	4.564	3.549
comp177991_c0_seq7	---NA---	-	-52.7112	-5.72004	1.54535e-09	0.262	0.241	0.365	0.316	0.221	0.198	10.74	11.342	17.288
comp186216_c0_seq3	---NA---	-	-51.0798	-5.67468	2.1391e-07	0	0.866	1.745	0	0.235	0.279	6.358	7.765	13.034
comp176046_c4_seq1	---NA---	-	-50.3768	-5.65469	5.82109e-05	0.151	3.044	0	0.303	0.263	0	12.43	4.683	10.673
comp157849_c0_seq3	---NA---	-	-49.5905	-5.63199	9.04927e-05	0.159	0	0.365	0.289	0	0.337	12.046	8.132	10.886
comp179986_c2_seq8	---NA---	-	-49.2716	-5.62268	2.05137e-08	0.668	2.357	0.276	0.605	0.456	0.023	16.982	16.204	19.241
comp85094_c1_seq1	---NA---	-	-49.1114	-5.61799	0.00032561	0	0	0.049	0.11	0.111	0.128	4.534	3.602	9.442
comp172239_c1_seq5	---NA---	-	-48.9964	-5.6146	0.000999387	0.246	0.928	2.8	0.55	0.733	0.651	22.669	18.341	52.364
comp178797_c0_seq1	---NA---	-	-48.4462	-5.59831	4.27213e-07	0	0.857	0.966	0	0.276	0.163	5.5	6.94	8.347
comp176046_c5_seq1	---NA---	-	-48.1873	-5.59058	9.27261e-08	0	3.125	0.089	0.069	0.387	0	9.354	4.947	9.484
comp174697_c1_seq1	---NA---	-	-47.7671	-5.57795	2.57807e-09	2.027	3.464	5.343	3.053	2.309	3.374	143.474	112.949	161.245
comp178162_c2_seq1	---NA---	-	-47.1551	-5.55934	1.03426e-06	0.262	0.732	0.848	0.358	0.359	0.302	12.698	11.81	23.359
comp167443_c0_seq3	---NA---	-	-46.8276	-5.54929	2.98296e-07	3.473	3.25	1.705	0	0	0.326	6.018	3.312	5.723
comp109384_c0_seq1	---NA---	-	-46.7182	-5.54591	2.10035e-09	0.31	0.375	0.148	0.371	0.346	0.419	14.639	19.805	18.689
comp190570_c2_seq1	---NA---	-	-46.3805	-5.53545	1.02226e-06	0.397	0.857	0.384	0	0.346	0.058	9.622	4.351	4.95
comp189908_c0_seq1	---NA---	-	-46.3782	-5.53538	3.37031e-05	0.175	0.17	0	0.22	0	0.058	4.471	3.116	5.697
comp178820_c1_seq6	---NA---	-	-46.1154	-5.52718	0.000117608	0.461	0.696	1.143	0	0.304	0	2.683	4.257	4.772
comp170010_c0_seq9	---NA---	-	-45.8354	-5.51839	1.59314e-05	0.111	1.214	3.135	0.151	0	0.279	4.847	5.398	10.223
comp187281_c0_seq1	---NA---	-	-45.7636	-5.51613	7.19162e-07	1.248	0	1.232	0.138	0	0.163	4.623	3.431	4.763
comp185195_c4_seq1	---NA---	-	-45.5213	-5.50847	0.000657254	0.397	0	0.315	0.248	0	0.14	7.44	3.789	6.53
comp180137_c0_seq8	---NA---	-	-45.3871	-5.50421	3.08415e-05	8.964	5.723	7.107	0	0.124	0.314	6.617	7.544	6.538
comp187281_c0_seq5	---NA---	-	-45.3843	-5.50412	1.72998e-08	4.005	0	5.155	0.468	0	0.477	13.485	15.165	14.622
comp146862_c0_seq1	---NA---	-	-44.3647	-5.47134	0.000730469	0.977	1.866	2.011	0.096	0	0.058	1.994	2.29	2.471
comp178052_c1_seq1	---NA---	-	-44.3624	-5.47127	1.67377e-06	0.087	0.125	0.168	0.083	0.304	0.14	10.159	3.959	9.349
comp185196_c1_seq1	---NA---	-	-44.2484	-5.46755	2.32586e-05	1.017	0.545	0.503	0.22	0.041	0.14	6.135	5.816	3.023
comp185649_c0_seq5	---NA---	-	-43.3054	-5.43647	6.38596e-08	0.572	1.25	1.36	0.399	0	0.326	9.005	9.46	12.422
comp161390_c0_seq3	---NA---	-	-43.2943	-5.43611	0.000184417	0.35	0.857	0.798	0	0.111	0.047	1.833	3.61	1.384
comp169562_c0_seq10	---NA---	-	-42.8054	-5.41972	4.10021e-06	0	0.152	0.059	0.193	0.055	0	4.525	2.222	3.405
comp191978_c3_seq38	---NA---	-	-42.0325	-5.39343	0.000127194	0	0	0	0	0.194	0.919	15.658	6.803	20.124
comp189257_c1_seq2	---NA---	-	-42.002	-5.39239	1.32068e-05	0.183	0.179	0.384	0.165	0.083	0.047	4.927	3.15	4.543
comp186067_c3_seq8	---NA---	-	-41.7913	-5.38513	9.43993e-10	4.109	9.24	5.451	0.55	0.041	0	9.103	5.807	9.951
comp182554_c0_seq1	---NA---	-	-41.5079	-5.37531	7.11848e-08	0.652	1.678	0.789	0	0.318	0.116	5.374	6.625	6.003
comp185304_c0_seq9	---NA---	-	-40.6552	-5.34537	8.18419e-06	0	0.446	0.138	0	0.276	0	4.659	3.193	2.437
comp169881_c1_seq1	---NA---	-	-40.2233	-5.32996	2.77568e-07	0.024	0.125	0.207	0	0.028	0.43	5.741	3.866	8.33
comp155492_c3_seq1	---NA---	-	-39.97	-5.32084	0.00024248	0	0	0.177	0	0	0.302	4.525	2.844	4.713
comp184280_c0_seq1	---NA---	-	-39.9214	-5.31909	1.33988e-05	0	0.348	0	0.523	0	0	6.439	4.445	10.979
comp53376_c0_seq1	---NA---	-	-39.8672	-5.31713	5.79651e-05	0.318	1.571	0.079	0.206	0.194	0.233	10.588	8.847	5.528
comp179247_c3_seq17	---NA---	-	-38.8954	-5.28153	0.000161607	0	0	0	0.179	0	0.105	2.763	2.495	5.664
comp190001_c0_seq2	---NA---	-	-38.5552	-5.26885	4.3145e-09	2.233	2.678	0.769	0	0.788	0.081	9.39	11.316	13.713
comp174562_c0_seq1	---NA---	-	-38.3008	-5.2593	0.000352009	1.423	1.295	1.656	0.138	0	0	1.914	1.848	2.912
comp172606_c0_seq5	---NA---	-	-37.7757	-5.23939	8.73138e-05	0	0	0	0.179	0.166	0.198	6.805	4.07	9.51
comp158695_c2_seq1	---NA---	-	-37.6772	-5.23562	0.000922446	0.095	0.045	0	0	0	0.198	2.28	1.601	3.643
comp184177_c0_seq1	---NA---	-	-37.3603	-5.22343	0.000671606	0.636	1.107	0	0.399	0	0.454	8.638	8.821	14.35
comp167443_c0_seq5	---NA---	-	-36.7675	-5.20036	1.03532e-06	1.812	2.232	2.366	0	0	0.454	5.947	7.169	3.812
comp178858_c1_seq4	---NA---	-	-36.6779	-5.19684	4.26171e-07	3.584	7.839	11.425	0.179	0.111	0.07	5.178	4.785	4.169
comp151767_c0_seq2	---NA---	-	-36.6322	-5.19504	1.0827e-05	0.882	0.893	0.266	0.041	0.111	0.023	1.279	2.597	2.344
comp169978_c2_seq1	---NA---	-	-36.3879	-5.18539	2.86101e-06	2.098	1.928	1.626	0.11	0.097	0.209	4.874	4.428	5.714
comp154087_c0_seq1	---NA---	-	-36.2819	-5.18118	0.00011488	0.048	0	0.138	0.083	0.083	0.093	2.593	2.137	4.619
comp153582_c0_seq1	---NA---	-	-35.9691	-5.16869	1.63754e-06	3.052	3.669	2.583	0	0	0.547	7.109	8.208	4.339
comp161128_c0_seq1	---NA---	-	-35.9455	-5.16774	4.04565e-07	0.111	0.107	0.03	0.22	0.401	0.081	10.382	7.944	7.234
comp167036_c0_seq1	---NA---	-	-35.8597	-5.16429	3.98771e-05	0.143	0.304	0.069	0	0.207	0.023	4.453	2.393	1.783
comp192138_c0_seq1	---NA---	-	-35.4325	-5.147	7.27693e-07	2.066	5.75	4.436	0.028	1.258	0.291	19.978	14.518	19.19
comp186067_c3_seq4	---NA---	-	-35.2015	-5.13756	5.30241e-08	4.212	13.276	5.56	0.894	0.041	1.943	37.559	40.02	24.148
comp190028_c0_seq4	---NA---	-	-34.6939	-5.11661	2.10553e-05	0.318	0.679	0	0.399	0	0	4.283	2.835	6.784
comp146986_c0_seq1	---NA---	-	-34.6908	-5.11648	8.58388e-05	0	0	0.138	0.344	0	0.291	7.789	4.811	9.102
comp179011_c0_seq6	---NA---	F:protein binding	-34.6795	-5.11601	7.13313e-05	0.477	1.821	1.419	0	0	0.244	3.568	1.413	3.15
comp173771_c0_seq25	---NA---	-	-34.5637	-5.11118	2.97561e-06	2.472	6.937	3.095	0.358	0.594	0.465	8.871	19.465	19.003
comp168369_c5_seq9	---NA---	-	-34.3041	-5.10031	2.57402e-08	0.048	0.08	0.03	0.22	0.318	0.093	7.789	5.679	8.712
comp176290_c0_seq3	---NA---	-	-34.2869	-5.09959	7.21203e-06	2.503	0	7.896	0	0.594	0.535	18.752	11.691	7.693
comp186216_c0_seq4	---NA---	-	-34.2508	-5.09807	1.36786e-06	0.485	1.071	1.074	0.385	0	0.268	5.33	6.573	10.096
comp177895_c0_seq1	---NA---	-	-34.0956	-5.09152	2.22306e-05	0.501	1.178	0.473	0	0.249	0.035	2.566	2.478	4.993
comp175792_c0_seq1	---NA---	-	-32.9507	-5.04224	3.35894e-08	20.074	19.668	23.461	0.963	0	0.244	12.85	15.122	12.1
comp146634_c0_seq1	---NA---	-	-32.6596	-5.02943	5.28359e-06	0	0	3.697	0.193	0	2.234	27.069	22.581	28.479
comp168166_c1_seq1	---NA---	-	-32.4011	-5.01797	8.91192e-06	0.215	0.509	0.414	0.165	0.152	0.279	6.144	5.943	7.345
comp187906_c0_seq1	---NA---	-	-32.104	-5.00468	9.20153e-08	1.748	2.08	0.808	0.055	0.511	0.198	8.048	7.093	9.264
comp192077_c1_seq3	---NA---	-	-31.854	-4.9934	4.9041e-06	7.089	8.865	7.728	0.454	0	0.361	10.972	4.845	8.882
comp180637_c2_seq11	---NA---	-	-31.7971	-4.99082	3.50302e-05	0.977	0	3.667	0.454	0	0.721	9.962	12.125	12.388
comp150127_c0_seq1	---NA---	-	-31.4923	-4.97693	1.61667e-05	0.04	0.054	0.02	0.041	0.235	0	2.513	1.899	4.364
comp191090_c3_seq2	---NA---	-	-31.4545	-4.97519	0.00017898	3.719	3.455	2.957	0.921	0	0	6.796	9.128	9.289
comp184929_c2_seq11	---NA---	-	-31.0054	-4.95445	8.8072e-06	1.343	0	0.808	0	0	0.814	4.793	10.797	9.646
comp185982_c1_seq2	---NA---	-	-30.8451	-4.94697	5.3194e-06	0	0.268	0	0	0.429	0	4.847	4.096	3.906
comp155451_c0_seq1	---NA---	-	-30.3447	-4.92337	7.16663e-05	7.709	6.767	4.229	0	0.359	0.64	7.333	15.08	7.922
comp184847_c4_seq1	---NA---	-	-30.3102	-4.92173	0.000334895	41.5	48.648	68.667	1.416	1.23	1.885	23.179	43.528	69.788
comp183021_c0_seq4	---NA---	-	-29.6768	-4.89126	1.43464e-05	2.082	4.223	2.849	0	0	0.419	2.566	4.845	4.874
comp152902_c0_seq2	---NA---	-	-29.5622	-4.88568	0.00084616	0.119	0	0	0.234	0	0.07	1.547	2.929	4.195
comp172890_c1_seq3	---NA---	-	-29.4453	-4.87997	0.00054886	0.286	0.25	1.666	0	0	0.803	5.822	6.531	9.467
comp182554_c0_seq3	---NA---	-	-29.1637	-4.8661	6.15874e-07	1.621	1.848	0.966	0.138	0.47	0.209	7.208	9.528	7.404
comp175897_c0_seq2	---NA---	-	-29.0595	-4.86094	4.39714e-05	3.958	8.321	7.925	0.289	0.622	0.966	15.417	18.239	14.435
comp192676_c0_seq1	---NA---	-	-28.6337	-4.83964	1.12352e-07	15.974	11.651	10.676	0.77	1.7	1.373	37.165	34.706	38.456
comp188442_c0_seq4	---NA---	-	-28.5795	-4.83691	2.09225e-07	4.522	3.982	1.242	1.526	0	0.058	16.749	10.856	17.025
comp173801_c0_seq20	---NA---	-	-28.5046	-4.83312	6.07313e-05	1.208	1.348	0.69	0.096	0.138	0.058	3.541	2.929	2.556
comp165024_c0_seq1	---NA---	-	-28.0028	-4.8075	3.98771e-05	1.923	1.384	4.318	0.358	0.111	0.279	5.92	5.654	9.459
comp185227_c0_seq2	---NA---	-	-27.7781	-4.79588	0.000321057	0.167	1.214	0.168	0.151	0.194	0.081	3.872	2.205	6.283
comp165552_c0_seq3	---NA---	F:protein binding	-27.7698	-4.79544	0.000846348	0.89	0.696	3.657	0	0	1.07	9.157	6.667	12.966
comp174514_c1_seq22	---NA---	-	-27.5455	-4.78375	8.58234e-05	0.906	1.17	0.641	0	0.456	0.163	5.696	6.395	5.927
comp180548_c2_seq6	---NA---	-	-27.539	-4.7834	2.99141e-05	0.811	0	0.66	0	0.456	0.43	6.993	8.923	8.839
comp172376_c0_seq5	---NA---	-	-27.5374	-4.78332	1.17729e-05	8.631	14.061	9.562	0	3.027	0.896	23.17	53.2	30.992
comp186584_c2_seq9	---NA---	-	-27.3785	-4.77497	1.37449e-06	1.303	1.759	1.301	0.055	0.581	0.209	8.764	9.383	6.198
comp178080_c0_seq1	---NA---	-	-27.3041	-4.77104	0.000168061	0.509	0.661	1.291	0.083	0.415	0.023	5.044	3.116	5.451
comp191480_c2_seq11	---NA---	-	-27.1806	-4.7645	0.000180499	0.207	1.303	0.187	0.055	0.111	0.093	2.96	1.984	2.08
comp150238_c0_seq2	---NA---	-	-27.1431	-4.76251	0.000216628	0.04	0.036	0.108	0.206	0	0.081	2.146	1.771	3.711
comp184465_c1_seq3	---NA---	-	-27.1259	-4.7616	4.18842e-05	0.143	0.143	0	0.44	0	0.047	5.598	3.653	4.373
comp160901_c0_seq1	---NA---	-	-27.0298	-4.75648	0.000707352	0.644	2.33	0.72	0	0.498	0	3.801	3.168	6.53
comp174697_c0_seq2	---NA---	-	-26.6458	-4.73584	1.7058e-07	3.926	5.357	5.836	4.593	5.931	6.271	145.915	122.664	180.282
comp179011_c0_seq2	---NA---	F:protein binding	-26.5906	-4.73284	0.000772888	1.987	10.196	4.594	0.619	0.525	0.244	16.427	4.445	15.861
comp179979_c0_seq2	---NA---	-	-26.5101	-4.72847	3.31436e-05	0.731	1.321	0	0.124	0.594	0	5.473	6.071	7.693
comp152936_c0_seq1	---NA---	-	-26.3649	-4.72055	0.000809008	1.597	1.83	2.76	0	0.387	0	2.638	4.113	3.6
comp172821_c1_seq3	---NA---	-	-25.9405	-4.69713	1.06877e-05	2.479	2.527	2.445	0	0.387	0.128	3.854	6.871	3.057
comp173558_c5_seq1	---NA---	-	-25.9195	-4.69596	0.00010393	2.384	5	3.825	0.206	0.968	0.465	17.196	6.786	18.884
comp165181_c2_seq1	---NA---	-	-25.9192	-4.69595	2.31463e-05	0.962	1.098	0.473	0	0.636	0	6.662	4.956	5.256
comp190043_c3_seq1	---NA---	-	-25.8862	-4.69411	1.41151e-06	1.43	2.589	3.411	0.289	0.498	0.838	10.758	13.275	17.109
comp173262_c0_seq1	---NA---	-	-25.8388	-4.69147	1.00986e-07	6.588	16.945	7.778	2.324	6.58	3.327	90.561	151.487	77.786
comp170010_c0_seq1	---NA---	-	-25.8167	-4.69023	4.12789e-05	0.604	1.634	1.626	0.083	0.235	0.128	3.103	4.249	3.812
comp174223_c0_seq3	---NA---	-	-25.7606	-4.6871	1.29395e-06	5.007	0.946	2.76	0	0.816	0	6.868	9.29	5.927
comp177985_c3_seq29	---NA---	-	-25.5738	-4.6766	2.27385e-05	0.453	0.554	0.276	0.165	0.097	0.105	1.887	2.852	4.33
comp164077_c0_seq12	---NA---	-	-25.4755	-4.67104	0.000256454	0.636	0.161	1.567	0.454	0.152	0.081	6.501	2.997	8.644
comp184201_c0_seq1	---NA---	-	-25.4343	-4.66871	0.000680864	0	1.893	0	0	0	0.454	4.659	2.938	3.685
comp187769_c3_seq1	---NA---	-	-25.258	-4.65867	5.99664e-06	0.517	2.393	3.115	0.729	1.161	4.258	72.792	52.672	29.905
comp131070_c0_seq1	---NA---	F:binding	-25.0371	-4.646	7.67432e-07	0.691	0.482	0.848	0.371	0.359	0.198	6.859	5.381	11.072
comp186584_c1_seq1	---NA---	-	-24.9761	-4.64248	4.17465e-05	0.207	0.777	0.03	0.083	0.373	0.093	5.571	4.189	3.897
comp193002_c0_seq1	---NA---	-	-24.904	-4.6383	0.000540763	2.925	9.847	2.721	0	0.982	0.396	17.572	8.532	8.584
comp186306_c1_seq9	---NA---	-	-24.8792	-4.63687	1.69526e-05	1.732	2.473	6.023	0	0.76	0	4.346	6.301	7.481
comp186666_c0_seq5	---NA---	-	-24.6006	-4.62062	0.000535145	0	3.053	0.296	0	0.346	0.442	7.968	4.308	7.421
comp189983_c0_seq3	---NA---	-	-24.4901	-4.61413	4.16788e-06	4.824	0	1.893	0.578	0.747	0	16.499	8.617	9.612
comp175916_c4_seq1	---NA---	-	-24.4212	-4.61006	3.75068e-05	0.58	1.482	0.227	0.949	0.263	0.233	8.37	9.298	17.585
comp191105_c0_seq2	---NA---	-	-24.3998	-4.6088	6.43064e-07	1.709	1.616	1.755	0.44	0	0	2.915	5.356	2.7
comp149387_c0_seq1	---NA---	-	-24.0807	-4.58981	6.69837e-07	5.07	5.741	0.493	0.674	2.475	1.291	51.536	31.59	25.55
comp115780_c0_seq1	---NA---	-	-24.0083	-4.58546	6.5446e-05	0	0	5.786	0	0	2.746	20.863	20.103	22.773
comp189058_c0_seq1	---NA---	F:Notch binding; P:cell communication; P:negative regulation of blood vessel endothelial cell migration; C:integral to membrane; C:membrane; P:regulation of neurogenesis; P:Notch signaling pathway; P:angiogenesis; P:multicellular organismal development; F:calcium ion binding	-23.9801	-4.58376	7.13982e-06	0.771	1.536	0.917	0	0.304	0.151	4.087	2.333	4.713
comp173712_c1_seq1	---NA---	-	-23.9228	-4.58032	6.27421e-05	1.899	1.571	0.749	0.083	0.249	0.43	3.836	6.659	7.71
comp171118_c0_seq1	---NA---	-	-23.7237	-4.56826	0.000216339	0.977	0.348	0.325	0.11	0.111	0.221	2.79	5.339	2.318
comp182175_c0_seq2	---NA---	-	-23.6106	-4.56136	3.98771e-05	0.238	1.196	0.335	0	0.387	0.07	4.221	2.018	4.551
comp163975_c0_seq1	---NA---	F:metallopeptidase activity	-23.5414	-4.55713	3.02942e-07	0.31	0.687	0.099	0	0.594	0.07	3.765	5.458	6.36
comp188643_c1_seq15	---NA---	-	-23.3672	-4.54641	0.00051883	1.891	1.687	1.991	0	0.594	0	3.711	5.322	4.942
comp174986_c1_seq1	---NA---	-	-23.26	-4.53978	0.000166814	0.318	0.616	0.562	0.44	0.138	0.337	6.385	4.743	10.274
comp181570_c0_seq10	---NA---	-	-23.25	-4.53916	9.57111e-05	3.894	0	2.612	0.798	0	0	9.139	3.253	7.557
comp167458_c1_seq1	---NA---	-	-23.1782	-4.5347	9.06351e-05	0.079	0.348	0.128	0.069	0.359	0	3.058	4.632	2.53
comp186455_c2_seq1	---NA---	-	-22.9785	-4.52222	1.88841e-05	0.056	0.054	0.138	0.138	0.124	0.198	3.765	2.733	4.067
comp173771_c0_seq24	---NA---	-	-22.897	-4.51708	1.93202e-05	1.796	7.08	3.292	0.165	1.092	0.849	10.203	21.542	18.001
comp186584_c2_seq11	---NA---	-	-22.8032	-4.51116	7.47047e-07	0.23	1.42	0.355	0	0.995	0.081	8.415	7.876	8.55
comp185763_c1_seq13	---NA---	-	-22.7475	-4.50764	2.96691e-06	3.616	5.919	1.686	0.564	0	0.209	6.188	6.224	4.891
comp180102_c1_seq2	---NA---	-	-22.7389	-4.50709	2.90319e-06	0.715	1.723	0.867	0	0.747	0.058	5.813	7.025	5.825
comp174697_c1_seq2	---NA---	-	-22.6636	-4.5023	5.8767e-07	2.416	4.875	1.784	3.218	3.705	1.838	65.584	47.342	87.627
comp177188_c0_seq2	---NA---	-	-22.6356	-4.50052	8.31368e-07	0	0	0	0	0.511	0	4.435	2.776	4.585
comp165901_c1_seq1	---NA---	-	-22.6149	-4.4992	0.000433	0.064	0.062	0.394	0.124	0.055	0.14	1.431	2.759	2.819
comp191856_c1_seq3	---NA---	-	-22.3884	-4.48468	0.000280917	2.424	2.678	3.007	0	0.332	0	2.236	1.456	3.193
comp185412_c1_seq1	---NA---	-	-22.3248	-4.48058	0.000464886	1.717	0	1.203	0	0	0.698	3.675	3.951	7.506
comp185649_c0_seq12	---NA---	-	-22.2872	-4.47814	7.75804e-06	1.574	1.911	1.814	0	1.12	0.942	18.824	10.167	17.424
comp159121_c1_seq2	---NA---	-	-22.2247	-4.47409	3.24765e-05	2.774	3.071	3.766	0.275	0.788	0.314	9.765	8.14	12.787
comp189774_c0_seq2	---NA---	-	-22.0633	-4.46358	0.000826295	0.342	0.223	0.158	0	0.539	0.093	6.51	6.02	1.783
comp177027_c0_seq31	---NA---	-	-22.0044	-4.45972	7.75804e-06	0.246	0.071	0.345	0.344	0.028	0.186	4.489	3.287	4.509
comp190399_c3_seq3	---NA---	-	-21.984	-4.45838	3.97375e-06	26.098	14.499	13.288	0.729	2.24	0.512	25.567	30.236	21.907
comp192609_c0_seq13	---NA---	-	-21.9392	-4.45544	0.000119228	0.604	1.705	2.179	0	0	0.686	6.644	2.784	5.417
comp178011_c0_seq7	---NA---	-	-21.8319	-4.44837	2.83052e-05	5.611	4.571	2.494	0	1.203	0.244	10.123	11.64	10.376
comp138432_c0_seq1	---NA---	-	-21.799	-4.44619	7.19563e-07	27.076	57.379	35.497	2.544	6.345	3.176	78.989	122.511	65.755
comp170909_c0_seq1	---NA---	-	-21.7595	-4.44358	0.00032561	0.763	1.018	0.325	0	0.622	0	3.479	5.186	5.12
comp183194_c3_seq3	---NA---	-	-21.7405	-4.44231	0.000100004	0.238	1.134	0.739	0.44	0.276	0.593	7.78	7.101	13.611
comp181525_c0_seq3	---NA---	-	-21.641	-4.43569	4.94073e-07	77.246	133.579	81.127	7.508	16.064	9.412	210.507	331.438	179.483
comp184077_c1_seq1	---NA---	-	-21.5799	-4.43162	2.86512e-05	0.159	0.848	0.069	0	0.29	0.081	2.155	3.508	2.377
comp158695_c3_seq1	---NA---	-	-21.5435	-4.42918	0.000713998	0.127	0.187	0.197	0	0.346	0.279	3.988	3.091	6.283
comp152902_c0_seq4	---NA---	-	-21.4272	-4.42137	0.000256232	0.079	0.027	0	0.055	0.152	0.151	1.493	3.04	2.887
comp187854_c0_seq5	---NA---	-	-21.401	-4.4196	7.00715e-06	0	2.455	1.124	0.399	0.484	0.791	8.951	15.991	10.368
comp187640_c0_seq3	---NA---	-	-21.3898	-4.41885	7.30707e-05	0.04	0	0.069	0.316	0.152	0.314	5.92	5.117	5.986
comp184568_c2_seq17	---NA---	-	-21.3788	-4.41811	7.47047e-07	3.028	13.999	9.059	0.468	0.912	0.396	17.098	7.851	13.552
comp176541_c2_seq2	---NA---	-	-21.184	-4.40491	0.00098448	2.917	5.134	3.657	0	1.051	0	5.321	8.745	6.699
comp162846_c0_seq1	---NA---	-	-21.0339	-4.39465	2.46404e-05	1.081	3.116	1.143	0.124	0.263	0.186	4.945	3.559	3.685
comp178386_c0_seq3	---NA---	-	-21.025	-4.39403	9.55822e-06	0.93	1.562	2.1	0.055	0.221	0.617	6.367	6.931	5.451
comp176381_c1_seq8	---NA---	-	-20.9941	-4.39191	6.63222e-05	1.136	0.491	1.863	0	0	0.721	4.48	5.032	5.4
comp173801_c0_seq4	---NA---	-	-20.9521	-4.38902	5.0894e-06	3.171	5.964	4.534	0.55	0.65	0.954	18.52	12.193	14.358
comp187183_c0_seq2	---NA---	-	-20.9034	-4.38567	4.92461e-07	1.494	1.723	1.419	0.069	1.769	0.209	13.977	14.024	15.428
comp178948_c1_seq2	---NA---	-	-20.8305	-4.38062	0.000122657	0.111	0.607	0.128	0	0.29	0.14	3.47	2.887	2.734
comp188042_c3_seq6	---NA---	-	-20.7188	-4.37287	8.66866e-06	5.499	7.58	8.379	0.454	0.871	1.512	12.153	22.045	25.167
comp188949_c0_seq1	---NA---	-	-20.5213	-4.35905	8.79922e-06	0.079	0.071	0	0.426	0	0	3.55	2.282	2.997
comp179011_c0_seq7	---NA---	F:protein binding	-20.468	-4.3553	1.42534e-05	1.462	3.544	5.786	0.605	0.511	1.501	13.423	22.385	16.498
comp171754_c0_seq10	---NA---	-	-19.9272	-4.31667	1.11712e-05	0	0.009	0.03	0.041	0.304	0.244	3.917	3.355	4.585
comp188558_c0_seq2	---NA---	-	-19.9203	-4.31616	1.65923e-05	8.845	6.258	4.781	0	0.401	0.64	9.13	4.598	7.328
comp180439_c0_seq2	---NA---	-	-19.8423	-4.31051	0.00022601	0.358	0.67	0.404	0.069	0.359	0.081	3.541	3.908	2.972
comp175712_c0_seq2	---NA---	-	-19.7768	-4.30574	1.32068e-05	1.55	2.544	3.736	0.33	0	0.372	3.407	3.729	6.581
comp152551_c0_seq1	---NA---	-	-19.7023	-4.30029	8.18662e-06	7.931	4.401	8.093	0.853	1.023	1.92	21.149	27.767	25.94
comp181027_c2_seq1	---NA---	-	-19.692	-4.29954	4.7872e-05	0.223	0	0.148	0	0.373	0	2.388	2.427	2.895
comp158909_c0_seq1	---NA---	-	-19.5398	-4.28835	2.42907e-05	0.207	0.429	0.197	0.041	0.498	0.372	6.85	4.751	6.266
comp191220_c1_seq10	---NA---	-	-19.4535	-4.28195	3.93114e-05	6.231	12.115	10.242	0	0.912	0.966	10.579	9.256	16.94
comp192190_c0_seq8	---NA---	-	-19.3531	-4.2745	0.000812649	0.834	0	0	0	0.567	0	4.802	2.137	4.279
comp173110_c0_seq4	---NA---	-	-19.1889	-4.2622	0.000172884	0	0.884	1.094	0	0	0.593	3.711	2.444	4.899
comp182364_c1_seq1	---NA---	-	-19.0833	-4.25424	5.51649e-05	7.16	6.892	18.719	0.715	1.604	2.943	27.096	23.901	48.942
comp114514_c0_seq1	---NA---	-	-19.0075	-4.2485	0.000780699	1.264	1.053	0.749	0.234	0.055	0.035	1.458	1.516	3.15
comp184020_c0_seq1	---NA---	-	-19.0049	-4.2483	0.000280702	2.241	1.795	0.473	1.141	0.926	0.43	15.542	20.699	15.148
comp184077_c2_seq1	---NA---	-	-18.9549	-4.2445	0.000190477	0.207	0.893	0.03	0	0.525	0.093	3.166	4.53	3.999
comp175282_c0_seq18	---NA---	-	-18.8431	-4.23596	1.64679e-05	0.183	0.598	0.099	0.124	0.484	0.57	7.878	4.419	9.561
comp181786_c1_seq1	---NA---	-	-18.7881	-4.23175	2.98211e-06	33.235	109.34	48.893	3.85	16.644	14.205	232.255	191.114	232.62
comp184276_c0_seq5	---NA---	-	-18.7181	-4.22636	5.36599e-05	1.16	1.161	1.015	0.138	0.401	0.372	4.507	5.075	7.532
comp186401_c2_seq1	---NA---	-	-18.6982	-4.22483	1.48762e-05	4.18	2.803	2.435	0.083	0.788	0.686	9.738	9.698	10.045
comp180202_c1_seq1	---NA---	-	-18.587	-4.21622	0.000914736	0.826	0.964	0.69	0.193	0.276	0	3.264	2.648	2.997
comp185291_c1_seq8	---NA---	P:metabolic process; F:catalytic activity	-18.4494	-4.2055	9.41591e-05	3.648	1.598	4.702	1.059	0	0.256	4.659	7.885	11.794
comp180440_c1_seq9	---NA---	-	-18.428	-4.20383	6.81088e-05	0.04	0.045	0.03	0.083	0.263	0.396	4.06	4.394	5.222
comp160023_c1_seq3	---NA---	-	-18.4062	-4.20212	1.32906e-05	10.903	16.642	7.62	1.733	5.944	4.747	77.102	97.571	56.168
comp185196_c0_seq3	---NA---	-	-18.3922	-4.20102	0.000999387	0.62	0.661	0.463	0.069	0.594	0.128	5.991	6.727	1.97
comp192858_c0_seq1	---NA---	-	-18.3754	-4.1997	2.65488e-05	13.152	31.64	28.301	1.623	2.336	3.56	38.9	58.096	42.226
comp180426_c0_seq1	---NA---	-	-18.2638	-4.19092	0.000363385	1.55	3.527	2.494	0.096	0.111	0.151	1.717	3.389	1.528
comp182880_c1_seq6	---NA---	-	-18.2067	-4.1864	0.000999387	1.534	1.875	1.548	0.069	0.194	0.826	10.454	4.138	5.748
comp169226_c0_seq5	---NA---	-	-18.0657	-4.17518	1.51867e-05	9.378	6.508	8.822	0.413	1.134	1.163	23.161	13.411	12.728
comp186067_c3_seq10	---NA---	-	-17.9552	-4.16633	1.18727e-05	7.351	4.366	3.47	1.801	0.083	3.455	41.654	26.651	27.57
comp187935_c0_seq11	---NA---	-	-17.8474	-4.15765	1.36611e-05	0.866	0.759	0.66	0.165	0.138	0.14	2.414	1.992	3.6
comp167592_c0_seq1	---NA---	-	-17.8022	-4.15398	5.22737e-05	2.607	1.339	2.1	0.509	0.622	0.919	12.072	10.856	13.119
comp181900_c0_seq1	---NA---	-	-17.7237	-4.14761	7.18945e-06	2.344	4.375	2.671	0.413	0.677	0.465	13.208	6.275	8.321
comp185982_c1_seq3	---NA---	-	-17.7146	-4.14686	0.000256104	1.073	5.392	3.036	0.275	0.581	0.384	9.023	5.739	7.285
comp174697_c0_seq1	---NA---	-	-17.6721	-4.1434	3.2552e-06	4.442	4.625	2.563	3.74	4.493	2.338	55.56	46.295	85.87
comp177543_c3_seq2	---NA---	-	-17.6307	-4.14002	0.000714137	0.294	0.071	0.256	0.33	0.221	0.291	7.279	3.798	3.405
comp177521_c4_seq4	---NA---	-	-17.603	-4.13775	0.000144502	1.017	2.071	0.148	0	0.429	0.163	5.303	3.074	2.301
comp183159_c0_seq9	---NA---	-	-17.4628	-4.12622	8.36766e-06	1.581	1.893	1.557	0.206	1.175	0.093	10.427	6.582	8.975
comp176713_c0_seq1	---NA---	-	-17.4435	-4.12461	5.1335e-06	11.46	12.776	18.976	0.22	2.931	1.571	24.574	35.49	23.333
comp166463_c0_seq1	---NA---	-	-17.3061	-4.11321	0.000944848	0.334	0.143	0.118	0.275	0.069	0.081	2.647	2.503	2.318
comp185937_c2_seq1	---NA---	-	-17.2949	-4.11228	1.79195e-05	50.138	33.872	28.084	1.059	2.516	0.907	23.385	37.124	18.052
comp160023_c1_seq2	---NA---	-	-17.2699	-4.11019	6.06655e-06	9.29	15.285	5.914	3.754	5.557	5.701	93.467	116.942	50.479
comp164353_c1_seq5	---NA---	-	-17.1527	-4.10036	0.000705908	0	0	0.818	0	0	0.628	2.119	4.002	4.619
comp170816_c0_seq8	---NA---	-	-17.1508	-4.10021	9.12065e-05	2.233	4.116	1.597	0	0.387	0.791	8.388	4.896	6.869
comp192371_c0_seq1	---NA---	-	-17.0697	-4.09337	8.67079e-06	20.535	22.097	20.701	1.733	4.59	3.478	54.505	69.702	44.671
comp181990_c0_seq9	---NA---	-	-17.0649	-4.09296	2.61615e-05	0.159	0.134	0.266	0.674	0.442	0.57	9.399	7.774	11.539
comp167010_c0_seq1	---NA---	-	-17.0514	-4.09182	4.71373e-05	1.589	0.732	0.227	0.041	0.608	0.151	5.366	3.057	5.638
comp175640_c0_seq1	---NA---	-	-17.0246	-4.08955	0.000663217	1.637	1.625	2.09	0	0.29	0.244	3.479	3.61	2.284
comp191062_c2_seq1	---NA---	-	-16.9359	-4.08201	1.18826e-05	37.232	31.81	24.91	1.856	4.7	7.876	86.054	104.511	54.793
comp153205_c1_seq1	---NA---	-	-16.8106	-4.0713	3.33054e-05	6.62	13.999	5.658	0.591	1.645	1.815	15.327	27.775	24.989
comp176636_c2_seq1	---NA---	-	-16.7874	-4.0693	0.000557409	0.54	0.92	0.522	0	0.581	0.081	2.191	3.474	5.553
comp184536_c0_seq3	---NA---	-	-16.5832	-4.05165	0.000339117	0.334	0.402	0.296	0.234	0.263	0.302	4.239	3.729	5.774
comp187711_c1_seq2	---NA---	-	-16.4923	-4.04372	0.000293958	0.525	2.134	1.538	0.138	0.401	1.187	4.972	10.661	12.737
comp187057_c0_seq2	---NA---	-	-16.4903	-4.04354	0.000191264	2.813	3.973	4.258	0.11	0.152	0.291	2.871	4.121	1.987
comp141051_c0_seq1	---NA---	-	-16.3839	-4.03421	8.8072e-06	2.567	4.955	3.47	0.193	1.299	0.384	11.33	11.086	8.678
comp183435_c0_seq8	---NA---	-	-16.3748	-4.0334	0.000450332	1.812	0	0.246	0.481	0	0	2.298	4.053	1.537
comp189540_c2_seq3	---NA---	-	-16.341	-4.03042	8.92927e-05	2.241	2.116	1.518	0.234	1.203	0.454	11.16	8.804	11.013
comp172172_c3_seq6	---NA---	-	-16.2947	-4.02633	1.62411e-05	28.768	37.497	34.334	3.163	3.926	8.295	99.888	71.924	79.264
comp181786_c0_seq4	---NA---	-	-16.2764	-4.02471	6.01713e-05	12.85	71.352	31.031	3.74	6	8.434	59.271	141.856	94.658
comp174312_c3_seq1	---NA---	-	-16.2453	-4.02195	0.000841002	0.572	4.009	0.099	0.33	0.152	0.093	2.942	2.12	4.449
comp169985_c2_seq1	---NA---	-	-16.1348	-4.0121	0.000797597	0.676	0.75	0.355	0.055	0.152	0.43	4.927	2.035	3.167
comp158305_c0_seq3	---NA---	-	-15.9863	-3.99876	8.04358e-05	6.739	9.749	4.603	0.124	1.452	0.198	7.977	10.558	10.257
comp173945_c0_seq2	---NA---	-	-15.8139	-3.98313	0.000416316	2.027	3.027	1.617	0.124	0.415	0.116	3.3	4.496	2.411
comp184929_c0_seq1	---NA---	-	-15.812	-3.98294	1.70632e-05	3.02	5.107	5.303	0.55	5.336	2.141	45.392	58.905	24.132
comp175071_c0_seq2	---NA---	-	-15.6603	-3.96904	0.000340646	0.628	0.946	2.445	0.88	0.719	1.047	12.68	9.835	19.436
comp160023_c1_seq4	---NA---	-	-15.6408	-3.96724	6.92158e-06	11.182	15.731	5.658	4.771	6.705	4.153	83.845	108.93	54.529
comp186067_c3_seq47	---NA---	-	-15.6374	-3.96693	2.19061e-06	3.552	7.892	5.974	1.664	2.087	0	21.051	19.967	18.621
comp191978_c3_seq13	---NA---	-	-15.5343	-3.95738	0.000127981	0.087	0.018	0	0	1.479	1.64	15.292	18.741	13.586
comp184929_c1_seq1	---NA---	F:protein binding	-15.4897	-3.95324	6.63009e-05	3.076	3.08	7.561	0.385	1.576	2.815	18.896	28.78	25.838
comp163151_c1_seq2	---NA---	-	-15.3238	-3.9377	8.57842e-05	12.111	13.213	10.272	2.063	5.861	3.223	30.449	78.958	62.188
comp180439_c0_seq1	---NA---	-	-15.3179	-3.93714	2.49487e-05	0.699	1.143	0.591	0	0.926	0.198	5.911	6.812	4.73
comp116281_c0_seq1	---NA---	-	-15.0826	-3.91481	1.03685e-05	12.755	27.382	15.752	2.241	8.972	3.351	98.546	67.378	56.839
comp169023_c1_seq1	---NA---	-	-14.9624	-3.90327	0.000565932	2.297	3.937	2.918	0.33	0.525	0.384	7.753	4.411	6.564
comp165246_c1_seq1	---NA---	-	-14.9128	-3.89848	1.36611e-05	20.337	35.203	27.956	4.331	3.594	2.967	45.213	51.131	66.756
comp172376_c0_seq8	---NA---	-	-14.8675	-3.89409	7.4597e-05	2.146	3.384	1.883	0.468	0.982	0.291	6.215	13.147	6.895
comp183335_c2_seq8	---NA---	-	-14.8566	-3.89303	0.00050238	0.087	0.134	0.256	0.261	0.401	0.442	4.641	4.462	7.311
comp175989_c1_seq1	---NA---	-	-14.7903	-3.88658	0.000993256	0.389	0.429	0.345	0.096	0.18	0.209	1.833	1.737	3.49
comp177874_c6_seq1	---NA---	-	-14.7583	-3.88346	3.73452e-05	3.02	14.642	31.899	2.668	3.968	5.34	58.895	57.884	61.942
comp156754_c0_seq4	---NA---	-	-14.5562	-3.86356	0.000511715	0.103	0.161	0.227	0.344	0.138	0.279	2.879	2.708	5.579
comp175604_c0_seq1	---NA---	-	-14.5547	-3.86342	1.55353e-05	70.657	75.325	39.193	1.403	16.534	4.747	140.21	108.061	85.675
comp190977_c0_seq1	---NA---	-	-14.4586	-3.85386	3.52736e-05	3442.33	3331.47	3975.39	137.988	322.435	559.572	5047.55	4050.84	5658.99
comp179441_c2_seq2	---NA---	-	-14.3502	-3.843	0.000933384	1.876	2	1.952	0	0	0.617	3.514	2.614	2.581
comp184536_c0_seq2	---NA---	-	-14.2544	-3.83333	0.00049084	15.616	10.562	4.978	0.578	0.553	0.128	8.889	3.721	5.511
comp192766_c0_seq1	---NA---	-	-14.2283	-3.83069	1.79051e-05	2.726	2.794	3.243	1.279	0.816	0.617	16.123	8.855	13.925
comp142620_c1_seq2	---NA---	-	-14.2241	-3.83027	0.000583342	0.588	0	0.197	0.949	0.456	0.186	5.965	5.526	11.166
comp186891_c1_seq1	---NA---	-	-14.1886	-3.82666	1.65818e-05	6.668	6.866	4.771	1.031	1.728	0.884	19.128	17.907	15.258
comp170894_c0_seq9	---NA---	-	-14.0785	-3.81542	0.000220356	53.595	44.997	36.019	4.015	20.529	8.155	191.173	201.894	73.991
comp183509_c1_seq2	---NA---	-	-14.027	-3.81014	6.40908e-05	7.883	4.393	5.136	0.426	0.124	0	2.11	2.435	3.439
comp177789_c0_seq2	---NA---	-	-13.8993	-3.79694	7.69824e-05	1.454	0.652	0.552	0.853	0.816	0.268	7.798	6.318	13.085
comp186401_c4_seq1	---NA---	-	-13.8343	-3.79018	2.78614e-05	4.927	3.714	2.77	0	2.35	0.337	11.742	13.147	12.779
comp192371_c1_seq1	---NA---	-	-13.8051	-3.78713	2.5981e-05	15.751	16.115	17.881	1.623	4.272	3.351	43.434	48.236	36.834
comp176804_c1_seq1	---NA---	-	-13.77	-3.78346	3.62525e-05	120.144	136.168	112.09	15.305	20.28	27.037	319.712	308.976	237.689
comp179167_c0_seq2	---NA---	-	-13.6643	-3.77234	0.00058413	0	6.598	9.098	0.193	0.041	1.501	7.02	9.068	7.642
comp178429_c1_seq1	---NA---	-	-13.6255	-3.76824	0.000115275	1.47	1.446	1.814	0.413	0.816	0.396	6.144	6.778	9.196
comp184929_c2_seq10	---NA---	-	-13.589	-3.76437	3.64271e-05	1.597	3.035	3.933	0.963	3.097	1.117	23.492	32.518	15.318
comp160402_c0_seq1	---NA---	-	-13.5704	-3.76239	0.000906968	2.114	3.303	2.307	0.495	0.304	0.465	8.898	3.798	4.602
comp180102_c1_seq1	---NA---	-	-13.541	-3.75926	0.000636902	0.874	2.169	0.887	0.096	0.857	0.384	5.768	6.497	5.655
comp184929_c1_seq2	---NA---	F:protein binding	-13.5386	-3.759	0.000406614	2.257	17.4	4.229	0.261	0.774	0.675	7.44	5.518	10.733
comp143739_c0_seq2	---NA---	-	-13.5193	-3.75695	0.000199282	27.243	17.445	24.969	0	2.433	0.675	14.219	11.231	16.659
comp186311_c0_seq7	---NA---	-	-13.5054	-3.75546	0.000762308	4.18	3.419	2.938	0	0.235	0.582	3.55	5.134	2.556
comp162876_c1_seq1	---NA---	-	-13.4138	-3.74564	2.46431e-05	65.929	65.915	52.048	3.561	13.935	4.909	76.172	126.01	102.232
comp179979_c1_seq1	---NA---	-	-13.3897	-3.74306	0.000977014	0.207	1.027	0	0.399	0.747	0	3.693	4.428	7.387
comp181366_c0_seq1	---NA---	-	-13.3628	-3.74015	3.95677e-05	35.134	21.588	10.794	0.88	3.484	1.35	18.484	34.357	24.879
comp172642_c0_seq4	---NA---	-	-13.304	-3.73379	2.11873e-05	13.637	6.687	3.894	1.746	0.346	0.326	13.432	6.156	12.949
comp186778_c0_seq1	---NA---	-	-13.2915	-3.73243	9.43154e-05	1.566	2.08	3.135	0.275	0.553	0.954	8.835	9.537	5.281
comp190784_c0_seq1	---NA---	-	-13.2802	-3.7312	2.35747e-05	27.402	47.237	40.495	6.779	6.566	3.99	66.774	70.809	93.953
comp143739_c0_seq4	---NA---	-	-13.2588	-3.72888	0.00022849	20.718	14.588	19.567	0.591	1.327	0.814	12.153	9.664	15.046
comp184568_c2_seq21	---NA---	-	-13.2283	-3.72555	3.32921e-05	2.829	11.91	8.822	0.454	0.954	0.419	10.105	5.986	8.576
comp185304_c0_seq5	---NA---	-	-13.1397	-3.71586	5.4117e-05	0	0.848	0.591	0	1.949	0.186	8.299	7.34	13.348
comp180334_c0_seq3	---NA---	-	-13.1138	-3.71302	0.000933474	20.313	12.115	5.717	7.865	6.345	10.435	84.48	166.26	73.456
comp184280_c0_seq3	---NA---	-	-13.0847	-3.70981	0.000486143	0.151	0	0	0	0.691	0.791	4.427	6.148	9.017
comp172376_c0_seq9	---NA---	-	-13.0847	-3.70981	0.000191264	5.293	5.178	4.18	1.265	1.534	0.931	11.831	23.714	12.949
comp188516_c1_seq1	---NA---	-	-13.0842	-3.70975	0.000119144	24.644	18.481	24.2	1.939	0	1.559	18.985	16.629	10.418
comp185336_c0_seq7	---NA---	-	-12.9882	-3.69913	0.000186611	12.024	17.311	20.011	0.811	0.968	1.477	11.062	14.628	16.023
comp164123_c0_seq1	---NA---	-	-12.9309	-3.69275	0.000492891	4.427	5.303	8.477	3.08	0.581	3.339	27.427	29.163	33.862
comp183806_c0_seq1	---NA---	-	-12.8927	-3.68849	0.000525094	5.118	2.393	1.981	0.495	0.346	0.209	4.82	5.952	3.295
comp190484_c0_seq22	---NA---	-	-12.8598	-3.6848	1.12216e-05	1.526	0	4.465	1.54	0.041	0.081	6.501	7.51	7.285
comp191862_c1_seq5	---NA---	-	-12.7973	-3.67777	8.52385e-05	1.836	1.045	1.045	0	0.47	0	2.227	2.163	1.698
comp183493_c2_seq2	---NA---	-	-12.7526	-3.67272	3.84334e-05	8.003	10.285	9.779	0.921	2.889	1.105	26.765	25.485	11.2
comp190105_c0_seq4	---NA---	-	-12.6825	-3.66477	0.000121019	1.923	1.536	1.212	0.248	0.373	0.524	5.383	3.9	5.256
comp174223_c0_seq2	---NA---	-	-12.6796	-3.66444	0.000632441	1.844	1.58	5.017	0	0.816	0	2.307	4.147	3.931
comp192676_c4_seq1	---NA---	-	-12.6386	-3.65977	2.68583e-05	7.415	11.874	6.299	1.65	3.815	1.652	17.232	36.392	37.106
comp143183_c0_seq2	---NA---	-	-12.6246	-3.65816	0.000311267	16.101	11.481	9.532	1.485	2.82	5.061	47.538	32.961	38.159
comp191123_c1_seq5	---NA---	-	-12.6136	-3.6569	0.000630369	1.454	4.821	3.894	0	1.12	0.779	4.945	11.418	8.092
comp185355_c1_seq4	---NA---	-	-12.5224	-3.64643	8.79259e-05	33.505	26.212	32.066	0.688	5.571	5.224	69.34	44.396	31.434
comp169471_c3_seq1	---NA---	-	-12.4599	-3.63922	0.00059102	3.926	2.741	6.368	0.935	0.816	0.989	11.259	8.506	13.976
comp183816_c2_seq1	---NA---	-	-12.4247	-3.63513	0.000632858	0.27	0.545	0.355	0	0.622	0.116	3.166	3.84	2.276
comp192766_c2_seq1	---NA---	C:nuclear pore; P:protein import into nucleus; C:cell wall; C:cell surface; C:membrane	-12.279	-3.61812	5.77123e-05	1.653	2.33	2.474	1.031	0.719	0.547	11.902	6.497	10.104
comp187114_c1_seq1	---NA---	-	-12.2673	-3.61675	3.21842e-05	2.011	1.714	0.207	0	1.465	0	3.604	7.621	7.175
comp166308_c2_seq1	---NA---	-	-12.2383	-3.61334	0.000704467	2.376	1.553	1.459	0	2.17	0.198	10.633	9.954	8.899
comp188683_c4_seq2	---NA---	-	-12.2337	-3.61279	5.13452e-05	11.603	7.732	7.975	2.97	0	0.989	18.126	13.905	16.464
comp185355_c1_seq2	---NA---	-	-12.0704	-3.5934	6.59375e-05	27.743	40.916	40.583	2.585	7.603	5.898	79.892	62.482	53.842
comp172379_c0_seq5	---NA---	-	-12.0657	-3.59285	0.000916631	0.787	1.339	0	0.193	0.94	0.058	4.811	3.006	6.793
comp166510_c0_seq5	---NA---	-	-12.0222	-3.58763	0.000773407	0.834	0.696	0.207	0.385	0.456	0.14	5.419	2.273	4.823
comp144831_c0_seq1	---NA---	-	-11.9753	-3.58199	0.000142969	4.204	12.767	10.626	0.358	1.534	0.768	7.673	10.771	13.611
comp175385_c0_seq2	---NA---	-	-11.9304	-3.57657	8.09442e-05	6.795	5.464	3.578	0	3.345	0.931	16.562	21.602	13.322
comp184049_c4_seq1	---NA---	-	-11.8879	-3.57143	0.000207593	27.815	46.479	48.706	4.194	6.815	12.832	121.761	81.461	81.437
comp182771_c1_seq5	---NA---	-	-11.7599	-3.5558	0.000429345	0.254	0.295	0.67	0.358	0.346	0.233	2.951	3.423	4.611
comp177472_c1_seq2	---NA---	-	-11.74	-3.55336	0.000413531	5.952	5.553	4.416	0.509	1.23	1.931	14.809	13.717	14.698
comp182033_c0_seq1	---NA---	-	-11.7159	-3.5504	0.000236377	12.461	11.704	13.554	0.083	1.659	0.756	9.479	12.67	7.039
comp163151_c1_seq1	---NA---	-	-11.6679	-3.54448	0.000462537	6.89	9.321	6.92	1.306	4.631	3.979	19.852	50.518	45.97
comp188129_c0_seq1	---NA---	-	-11.6567	-3.54309	0.000101568	1.017	0.687	0.463	0	0.47	0	1.628	1.763	2.191
comp184999_c2_seq9	---NA---	-	-11.6058	-3.53677	9.06351e-05	19.073	9.615	10.281	6.697	5.378	5.933	80.956	56.07	73.999
comp168564_c0_seq2	---NA---	-	-11.5872	-3.53446	0.00012444	3.076	4.839	3.361	0	2.281	0.721	12.359	13.811	9.425
comp175917_c0_seq1	---NA---	-	-11.5519	-3.53006	0.000498406	0.532	1.17	0.306	0.124	2.018	0.279	10.427	7.859	10.113
comp192707_c0_seq1	---NA---	-	-11.4646	-3.51911	0.000511715	5.778	6.062	11.967	1.829	2.378	7.178	39.812	37.184	52.398
comp189212_c0_seq1	---NA---	-	-11.4039	-3.51145	0.000172739	17.801	26.4	22.209	3.479	4.756	2.839	34.447	55.636	37.301
comp176290_c0_seq7	---NA---	-	-11.397	-3.51058	0.000346625	5.229	8.937	13.86	2.791	2.184	4.642	54.066	31.224	24.191
comp176788_c0_seq1	---NA---	-	-11.3604	-3.50594	9.72135e-05	10.363	16.365	10.469	1.898	9.027	4.537	77.487	56.751	43.584
comp164835_c0_seq1	---NA---	-	-11.3289	-3.50193	0.00048258	3.838	4.946	1.784	0.798	1.037	1.001	11.92	12.381	7.667
comp172172_c3_seq11	---NA---	-	-11.2972	-3.49789	0.000102053	18.445	23.373	29.365	3.919	3.815	3.909	56.159	39.262	37.012
comp188859_c0_seq1	---NA---	-	-11.2157	-3.48745	0.000656669	1.121	2.303	1.104	0.096	0.719	0	2.334	3.568	3.312
comp189460_c2_seq1	---NA---	F:calcium ion binding; P:homophilic cell adhesion; C:integral to membrane; P:cell adhesion; C:membrane; C:plasma membrane	-11.1539	-3.47947	0.000161622	5.523	12.553	13.446	1.21	3.014	2.757	28.911	28.678	20.845
comp170752_c1_seq1	---NA---	-	-11.1106	-3.47387	9.45686e-05	71.913	60.067	61.964	4.098	10.645	6.678	95.247	73.372	71.758
comp192798_c0_seq5	---NA---	-	-11.0699	-3.46857	0.000790961	2.297	1.795	1.804	0.151	0.18	0.57	2.522	3.798	3.694
comp185649_c0_seq6	---NA---	-	-10.805	-3.43362	0.000283238	0.652	0.911	1.37	0.179	1.479	0.477	8.03	6.463	9.119
comp183493_c2_seq3	---NA---	-	-10.7627	-3.42797	0.000186611	3.139	6.116	7.127	0	2.309	0.489	9.935	13.7	7.065
comp164401_c0_seq1	---NA---	-	-10.7621	-3.42789	0.000152074	106.753	101.331	97.067	2.131	14.764	7.353	106.067	61.077	96.585
comp186891_c0_seq3	---NA---	-	-10.7306	-3.42366	0.000360873	6.978	3.884	2.731	1.1	0.885	1.571	16.785	8.225	13.212
comp187698_c1_seq13	---NA---	-	-10.6466	-3.41232	0.000184837	0.691	0	0	1.265	0.207	0	3.872	5.117	6.946
comp181902_c1_seq1	---NA---	-	-10.5998	-3.40597	0.000568847	4.57	3.053	2.198	0.179	0.926	0.454	5.822	5.654	5.23
comp176713_c0_seq2	---NA---	-	-10.5647	-3.40118	0.000153725	8.273	10.955	10.232	0.674	2.129	0.663	13.78	14.671	8.695
comp186067_c3_seq41	---NA---	-	-10.4931	-3.39137	0.000224348	2.257	3.25	1.893	0.454	1.562	0.675	13.324	6.02	9.595
comp184329_c0_seq7	---NA---	-	-10.3493	-3.37147	0.000148571	0	2.116	1.912	0	0.912	0.093	2.808	4.053	3.821
comp187935_c0_seq2	---NA---	C:membrane; F:scavenger receptor activity	-10.3358	-3.36958	0.000525094	3.179	1.295	5.382	0.151	0.899	0.756	5.911	3.874	8.805
comp192182_c0_seq11	---NA---	-	-10.3122	-3.36628	0.000613449	0.874	2.321	1.045	0.426	0.816	0.698	5.974	6.054	8.049
comp188282_c2_seq4	---NA---	-	-10.3027	-3.36495	0.000288904	2.416	4.232	4.002	0.316	1.59	0.547	8.54	11.742	5.502
comp180459_c1_seq1	---NA---	-	-10.2492	-3.35744	0.00021658	7.55	5.616	3.046	1.018	3.968	2.001	22.544	22.062	27.553
comp185344_c0_seq38	---NA---	-	-10.2062	-3.35138	0.000558952	4.331	4.946	3.016	0.88	1.327	0.686	8.352	11.112	10.087
comp168005_c3_seq1	---NA---	-	-10.1705	-3.34632	9.21798e-05	38.821	39.89	21.726	1.334	9.884	1.384	61.954	30.67	37.972
comp156356_c0_seq1	---NA---	-	-10.1154	-3.33848	0.000847695	3.044	3.116	2.208	0.495	1.092	0.57	6.814	7.74	7.481
comp186389_c0_seq1	---NA---	-	-10.0634	-3.33104	7.59095e-05	2.718	4.875	3.352	3.025	0.359	0	14.397	8.634	11.582
comp183392_c1_seq1	---NA---	C:integral to membrane	-9.99516	-3.32123	0.000341436	5.547	8.598	4.889	1.306	1.452	0.896	13.763	12.517	10.554
comp168995_c0_seq1	---NA---	-	-9.93676	-3.31278	0.000111032	6.731	7.526	9.039	6.917	8.377	2.594	47.744	45.154	85.997
comp174476_c0_seq1	---NA---	-	-9.88118	-3.30468	0.000597579	0.469	3.339	0.769	0.303	1.203	0.931	10.972	6.471	6.895
comp164610_c0_seq2	---NA---	-	-9.66213	-3.27234	0.000714137	1.979	1.58	1.597	0.11	0.899	0.233	3.192	5.773	3.21
comp191978_c3_seq34	---NA---	-	-9.61958	-3.26597	0.000407749	6.469	8.919	11.316	1.485	1.12	0.524	13.637	7.169	9.527
comp184999_c2_seq10	---NA---	-	-9.57622	-3.25946	0.000525094	2.543	2.973	7.58	1.265	1.465	1.408	9.461	12.236	18.111
comp192805_c0_seq5	---NA---	-	-9.4615	-3.24207	0.000130842	0	0.795	0	0	1.092	0	2.853	3.27	4.339
comp175917_c3_seq1	---NA---	-	-9.44553	-3.23963	0.000884219	1.025	1.071	0.532	0	3.166	0.221	12.171	10.873	9.629
comp173331_c0_seq1	---NA---	-	-9.3376	-3.22305	0.000785802	7.136	4.33	3.608	0.853	0.885	0.873	8.683	8.872	7.048
comp178423_c8_seq1	---NA---	-	-9.2707	-3.21268	0.000132202	5.539	11.187	3.756	0.358	5.972	0.396	20.21	25.825	17.466
comp190484_c0_seq10	---NA---	-	-9.18881	-3.19988	0.000632808	1.494	1	4.229	1.045	0.484	0.535	5.053	4.692	9.366
comp181458_c1_seq1	---NA---	-	-9.13077	-3.19074	0.000467848	18.35	29.051	23.993	2.104	6.691	3.758	38.676	37.661	39.212
comp184568_c2_seq12	---NA---	-	-9.1305	-3.19069	0.000258119	24.906	48.112	16.196	4.813	17.432	6.98	94.388	84.067	91.355
comp192514_c2_seq1	---NA---	P:lipid metabolic process	-9.11588	-3.18838	0.000453422	21.052	27.462	6.89	2.956	12.621	8.644	62.258	63.699	95.847
comp171026_c1_seq4	---NA---	-	-9.10476	-3.18662	0.000212761	2.893	5.901	3.164	0.096	3.484	0.291	12.993	13.019	9.909
comp166344_c0_seq1	---NA---	-	-8.99387	-3.16894	0.000702983	14.702	0.482	17.694	7.797	0.456	6.643	60.523	43.723	30.381
comp151013_c1_seq1	---NA---	-	-8.95811	-3.16319	0.000907902	0.826	2.696	0.02	0.371	0.65	0.023	3.175	3.278	3.057
comp173822_c1_seq1	---NA---	-	-8.83881	-3.14385	0.000847152	4.427	7.66	4.288	1.141	1.576	1.617	14.228	9.903	14.375
comp190416_c1_seq3	---NA---	-	-8.83406	-3.14308	0.000520071	0.731	1.759	2.484	1.416	0.553	0.349	7.074	5.79	7.786
comp173903_c1_seq5	---NA---	-	-8.7431	-3.12815	0.000933384	15.807	13.499	13.337	1.073	1.783	1.222	14.38	11.129	10.266
comp187097_c2_seq2	---NA---	-	-8.62601	-3.10869	0.000660423	30.143	19.284	18.305	2.681	6.069	4.467	37.022	47.427	30.585
comp173998_c1_seq1	---NA---	-	-8.61645	-3.10709	0.000704892	1.001	0.491	0.789	3.218	1.534	0.966	13.458	15.199	20.837
comp164401_c1_seq1	---NA---	-	-8.57014	-3.09932	0.000813964	49.566	44.532	35.724	2.558	12.594	8.132	79.374	49.454	72.802
comp191065_c0_seq2	---NA---	-	-8.50478	-3.08827	0.000945677	11.944	9.383	6.447	0.715	5.35	3.548	30.378	31.275	21.312
comp191566_c1_seq2	---NA---	-	-8.30397	-3.0538	0.000603103	2.567	1.937	2.819	0.963	0.346	0.198	4.131	5.671	2.777
comp163231_c1_seq2	---NA---	-	-8.03326	-3.00599	0.000995794	109.392	174.495	168.543	16.226	49.048	35.669	342.48	260.297	216.258
comp179417_c0_seq2	---NA---	-	-7.98499	-2.99729	0.000895405	1.446	3.937	3.302	1.073	5.364	0.977	15.497	19.09	25.575
comp167443_c0_seq17	---NA---	-	-7.19696	-2.84739	0.000858515	11.229	21.686	9.207	3.795	4.272	1.338	18.422	23.569	26.365
