# Supplementary material for: Clam focal and systemic immune responses to QPX infection revealed by RNA-seq technology
Source: BMC Genomics. 2016 Feb 27;17:146. doi: 10.1186/s12864-016-2493-9 (PMC4769524; doi:10.1186/s12864-016-2493-9)
Supplement: Additional file 4: — Transcripts that were differentially expressed in naïve M. mercenaria as compared to QPX infected individuals. This file is a Microsoft Excel worksheet that contains separate lists of over- and under-expressed transcripts with their expression levels and fold change values given. (XLSX 128 kb) [file 12864_2016_2493_MOESM4_ESM.xlsx]

## Sheet: A. Highest in healthy
id	Seq.discription	Gos	foldChange	log2FoldChange	adj p	RSEM_A1	RSEM_A2	RSEM_A3	RSEM_B1	RSEM_B2	RSEM_B3	RSEM_C1	RSEM_C2	RSEM_C3
comp169901_c1_seq22	uncharacterized protein loc587493	F:protein binding	Inf	Inf	3.86988e-11	0	0	0.089	0	0	0	5.035	6.182	5.978
comp186954_c4_seq2	uncharacterized protein loc101864082 isoform x1	F:serine-type endopeptidase inhibitor activity	Inf	Inf	4.58938e-11	0	0	0.049	0	0	0	6.501	2.393	7.005
comp173789_c0_seq2	tpa_exp: tyrosine recombinase	F:DNA binding; P:DNA integration; P:DNA recombination	Inf	Inf	7.79467e-07	0.103	0.071	0.118	0	0	0	3.353	6.735	10.894
comp192151_c0_seq2	tpa_exp: polyprotein	-	Inf	Inf	4.16271e-15	0	0.437	0.069	0	0	0	3.586	3.236	4.857
comp159155_c1_seq2	tpa_exp: polyprotein	-	Inf	Inf	3.03079e-25	0.207	0	0	0	0	0	30.056	28.439	48.917
comp191770_c0_seq2	tpa_exp: polyprotein	P:DNA integration; F:DNA binding; P:DNA recombination	Inf	Inf	1.28566e-15	0.048	0.17	0	0	0	0	3.255	3.219	4.059
comp182607_c0_seq5	nuclear respiratory	-	Inf	Inf	2.24188e-17	1.43	0.973	0.355	0	0	0	9.238	6.769	4.763
comp190209_c2_seq2	nicotinamide mononucleotide adenylyltransferase 1	P:biosynthetic process; F:catalytic activity	Inf	Inf	1.31199e-12	0	0	1.745	0	0	0	16.767	17.362	12.405
comp183145_c3_seq1	hypothetical protein CGI_10007012 [Crassostrea gigas]	-	Inf	Inf	2.12122e-05	0.207	0	0.158	0	0	0	2.754	1.507	3.456
comp181745_c1_seq3	deoxyribonuclease tatdn2	-	Inf	Inf	1.21533e-18	0	0.08	0	0	0	0	8.334	10.993	16.982
comp180146_c3_seq31	aplysianin a precursor	P:response to other organism; P:defense response; F:oxidoreductase activity	Inf	Inf	3.58126e-11	0.095	0	0	0	0	0	2.71	4.079	1.893
comp183077_c1_seq1	phosphoenolpyruvate cytosolic	P:gluconeogenesis; F:GTP binding; F:phosphoenolpyruvate carboxykinase (GTP) activity; P:tricarboxylic acid cycle	4327.64	12.0794	0.000168075	0	0	0	0	0	0.279	681.231	3.619	523.871
comp155369_c0_seq12	zinc finger protein 862-like	F:nucleic acid binding	1491.65	10.5427	6.5048e-17	0	0	0.02	0.014	0	0	5.41	9.485	8.533
comp165605_c0_seq2	zinc finger mym-type protein 4-like	P:DNA recombination; P:DNA integration; F:DNA binding	421.204	8.71838	2.77662e-11	0.032	0.018	0.02	0	0	0.012	3.505	1.899	3.405
comp193015_c0_seq1	baculoviral iap repeat-containing protein 4	C:cytoplasm; P:cell surface receptor signaling pathway; F:protein binding; F:ubiquitin-protein ligase activity; P:negative regulation of apoptotic process; C:nucleus; P:protein ubiquitination; F:zinc ion binding	390.965	8.6109	2.37796e-12	0	0	0.02	0	0.041	0.023	6.921	8.515	9.366
comp191968_c2_seq2	uncharacterized protein loc100892669	-	317.186	8.30919	2.66494e-14	0.087	0.062	0.404	0.055	0	0.081	10.436	13.913	16.371
comp159155_c0_seq2	hypothetical protein CGI_10017814 [Crassostrea gigas]	-	302.98	8.24308	1.66472e-08	0.159	0.196	0	0	0.069	0.093	9.39	12.508	22.085
comp185709_c2_seq1	uncharacterized protein loc100888631	-	295.003	8.20459	3.11187e-11	0	0	0.02	0.028	0	0.012	3.076	3.695	4.449
comp132190_c0_seq5	chitin synthase 3	-	285.168	8.15567	4.58993e-12	0	0	0	0.028	0.014	0	4.489	3.227	4.313
comp159155_c1_seq1	hypothetical protein CGI_10028264 [Crassostrea gigas]	-	283.316	8.14627	1.20775e-07	0.159	0.304	0.207	0	0.083	0	6.698	5.271	12.804
comp188081_c0_seq3	uncharacterized protein loc101883798	F:nucleic acid binding	274.01	8.09809	3.0264e-16	0.318	0.321	0.049	0.206	0	0	19.504	15.446	20.778
comp190521_c0_seq1	uncharacterized protein partial	-	250.971	7.97138	1.50911e-13	0.008	0.009	0.01	0	0.028	0.035	3.962	3.755	6.232
comp191968_c0_seq1	uncharacterized protein loc101734411	F:RNA binding; P:RNA-dependent DNA replication; F:RNA-directed DNA polymerase activity	243.979	7.93061	6.43871e-14	0.207	0.152	0.72	0.083	0	0.163	15.408	19.243	27.197
comp176043_c3_seq3	calponin homology domain-containing protein ddb_g0272472-like isoform x3	P:DNA integration; P:DNA recombination; F:DNA binding	231.247	7.85329	4.02926e-09	0.024	0	0.02	0.041	0.014	0.058	7.378	6.948	14.554
comp193282_c0_seq1	transposon ty3-g gag-pol polyprotein	F:RNA binding; P:RNA-dependent DNA replication; F:RNA-directed DNA polymerase activity	222.021	7.79456	5.16371e-11	0	0	0.01	0.028	0.028	0	3.863	3.568	4.696
comp190165_c4_seq1	uncharacterized protein loc101863146	F:zinc ion binding; F:nucleic acid binding	209.479	7.71066	1.99667e-12	0.032	0.054	0.059	0.014	0.014	0.023	2.325	2.674	3.362
comp185141_c0_seq1	uncharacterized protein loc101734411	F:RNA binding; F:RNA-directed DNA polymerase activity; P:RNA-dependent DNA replication	198.398	7.63225	2.49888e-12	0.207	1.178	0.552	0.165	0.138	0.093	22.544	17.532	37.14
comp179347_c0_seq7	von willebrand factor type egf and pentraxin domain-containing protein 1	C:extracellular region; P:chitin metabolic process; F:chitin binding	197.692	7.62711	6.93602e-15	0.286	1.33	1.705	0	0.166	0	13.673	8.268	9.841
comp188439_c0_seq6	arylsulfatase b	F:sulfuric ester hydrolase activity; P:metabolic process	186.896	7.5461	1.33954e-07	0.008	0.241	0.522	0	0.097	0.035	7.95	4.462	11.437
comp178563_c0_seq7	tpa: endonuclease-reverse transcriptase	F:RNA binding; P:RNA-dependent DNA replication; F:RNA-directed DNA polymerase activity	181.398	7.50301	1.98002e-12	0.048	0.036	0.079	0.041	0	0.035	4.686	4.045	5.731
comp176286_c2_seq9	zinc finger protein 862-like	-	172.248	7.42834	1.15073e-07	0.04	0	0	0.083	0	0	3.577	3.866	6.589
comp117137_c0_seq1	proline-rich transmembrane protein 1	C:integral to membrane; P:response to biotic stimulus	148.648	7.21575	7.233e-05	0.223	0.437	0.177	0	0	0.244	11.902	6.241	16.957
comp160101_c0_seq4	uncharacterized protein loc101734411	-	147.465	7.20422	3.48117e-06	1.947	3.116	6.151	1.375	2.115	3.281	218.26	241.607	536.905
comp155369_c0_seq7	zinc finger protein 862-like	F:nucleic acid binding	142.937	7.15923	6.30454e-12	0	0.027	0.03	0	0.124	0.058	6.188	11.827	8.177
comp152802_c0_seq2	dna breaking rejoining enzymes superfamily-like partial	F:zinc ion binding; F:RNA binding; F:RNA-directed DNA polymerase activity; P:RNA-dependent DNA replication	142.564	7.15546	7.04656e-12	0.032	0.036	0.059	0.041	0.028	0.023	3.765	2.818	5.315
comp191770_c0_seq13	tpa_exp: polyprotein	P:DNA recombination; P:DNA integration; F:DNA binding	135.276	7.07976	2.10025e-09	0	0	0.03	0	0.083	0.035	4.051	3.832	7.659
comp182851_c1_seq1	c2 calcium-dependent domain-containing protein 4c-like	F:protein binding	121.833	6.92876	6.88937e-11	0.151	0.232	0.177	0.096	0.152	0.256	12.895	19.593	28.386
comp134883_c0_seq1	c-type lectin domain family 10 member a-like	F:carbohydrate binding	121.448	6.9242	1.52459e-08	0.048	0	0.02	0	0	0.128	3.953	4.811	5.901
comp165901_c0_seq1	nucleolar and spindle-associated protein 1-like	-	115.649	6.85361	3.79928e-07	0.072	0.116	0.266	0	0.041	0.023	2.093	2.895	2.963
comp168369_c5_seq1	uncharacterized protein loc754287	F:hydrolase activity	115.167	6.84758	3.657e-10	0.048	0.143	0.099	0	0.055	0.081	5.535	4.479	5.74
comp169562_c0_seq4	uncharacterized protein loc754545	F:RNA binding; F:RNA-directed DNA polymerase activity; P:RNA-dependent DNA replication	114.899	6.84423	1.13002e-12	0.215	0.098	0.108	0.165	0.055	0.058	11.446	9.426	11.302
comp190521_c1_seq1	uncharacterized protein loc100892669	F:hydrolase activity	103.527	6.69387	0.000155081	0.111	0.339	0.177	0.069	0.138	0.047	5.482	5.986	14.384
comp185709_c2_seq2	rna-directed dna polymerase from mobile element jockey-like	F:RNA binding; P:RNA-dependent DNA replication; F:RNA-directed DNA polymerase activity	94.1159	6.55637	4.62233e-10	0.079	0.018	0.01	0.069	0.041	0.023	3.425	3.849	4.882
comp185726_c0_seq4	rna-directed dna polymerase from mobile element jockey- partial	F:RNA binding; F:RNA-directed DNA polymerase activity; P:RNA-dependent DNA replication	92.849	6.53681	3.96049e-12	0.127	0.482	0.572	0.193	0	0	4.757	5.322	7.846
comp160130_c1_seq1	hepatocyte growth factor receptor	F:protein binding	92.321	6.52859	4.3111e-05	0.087	0.518	0	0	0.152	0	6.573	2.989	5.324
comp179587_c3_seq2	uncharacterized protein partial	-	91.656	6.51816	2.72396e-09	3.838	6.205	6.841	0.894	0.387	0.896	63.501	54.69	76.377
comp182851_c4_seq2	hypothetical protein LOTGIDRAFT_102460, partial [Lottia gigantea]	-	89.9902	6.4917	1.81989e-10	0.223	0.223	0.118	0	0.221	0.454	14.88	18.443	27.171
comp113947_c0_seq1	alginate lyase	F:lyase activity	88.2249	6.46311	4.31919e-06	0	0	0	0	0.055	0.035	1.771	2.452	3.846
comp116239_c0_seq2	dna breaking rejoining enzymes superfamily-like partial	F:DNA binding; P:DNA integration; P:DNA recombination	87.4253	6.44998	4.23614e-08	0	0	0	0.193	0	0.605	21.784	14.049	33.421
comp176362_c3_seq2	uncharacterized protein loc101167933	-	86.49	6.43446	7.95562e-11	0.143	0.08	0.039	0.289	0	0.093	9.032	8.591	14.8
comp169898_c0_seq1	acid-sensing ion channel 2	P:sodium ion transport; F:sodium channel activity; C:membrane	85.6468	6.42033	7.44874e-09	0.064	0.036	0.069	0.055	0.028	0.047	3.514	2.597	5.426
comp168250_c0_seq2	macrophage expressed protein [Haliotis rufescens]	-	83.9831	6.39203	7.5697e-12	0.215	0.241	0.158	0.481	0.18	0.302	28.947	26.839	26.407
comp113393_c0_seq3	n-acylglucosamine 2-epimerase-like	P:mannose metabolic process; F:mannose-6-phosphate isomerase activity; P:fructose metabolic process	83.8284	6.38937	9.57687e-05	0.016	0.134	0.01	0.014	0.152	0.035	3.228	3.678	8.321
comp188238_c0_seq1	uncharacterized protein loc102805568	F:DNA binding; P:DNA integration; P:DNA recombination	78.365	6.29214	6.2514e-07	0.064	0.018	0.128	0.028	0.028	0.058	2.227	2.231	4.364
comp116239_c0_seq1	dna breaking rejoining enzymes superfamily-like partial	F:DNA binding; P:DNA integration; P:DNA recombination	77.9678	6.28481	1.84042e-11	0.111	0.17	0.148	0	0.249	0	7.422	3.968	8.075
comp157995_c0_seq1	hypothetical protein LOTGIDRAFT_155090 [Lottia gigantea]	F:endodeoxyribonuclease activity, producing 5'-phosphomonoesters; P:DNA replication; F:nucleotidyltransferase activity; F:ATPase activity, uncoupled; P:protein-DNA covalent cross-linking	76.2975	6.25356	0.000396399	0.016	0	0.03	0.069	0.028	0	2.128	1.379	4.313
comp178563_c0_seq10	tpa: endonuclease-reverse transcriptase	F:hydrolase activity	74.1024	6.21145	1.16207e-09	0.056	0.062	0.089	0.069	0	0.058	3.192	3.44	3.244
comp165901_c2_seq1	nucleolar and spindle-associated protein 1	-	73.2202	6.19417	7.24918e-07	0.079	0.152	0.286	0.055	0.041	0.023	2.558	2.495	4.042
comp192400_c0_seq1	PREDICTED: uncharacterized protein K02A2.6-like [Oreochromis niloticus]	P:DNA integration; F:nucleic acid binding	65.6583	6.03691	9.61982e-10	0.087	0.071	0.089	0.11	0.028	0.081	5.321	3.602	5.409
comp183963_c2_seq4	uncharacterized protein loc100891783	P:DNA integration; P:DNA recombination; F:DNA binding	63.1217	5.98006	3.36327e-05	0.016	0.071	0.128	0.028	0.028	0.081	2.182	1.55	3.931
comp173789_c0_seq3	tpa_exp: tyrosine recombinase	P:DNA integration; F:DNA binding; P:DNA recombination	60.4865	5.91854	2.13155e-09	0.103	0.098	0.434	0.041	0.166	0.209	6.975	7.74	10.784
comp115862_c0_seq1	lipolytic protein g-d-s-l family	P:lipid metabolic process; F:hydrolase activity, acting on ester bonds; F:exo-alpha-sialidase activity; F:hydrolase activity; P:carbohydrate metabolic process	60.2841	5.91371	6.87337e-07	0.223	0.071	0.148	0.069	0	0.244	5.035	5.679	7.786
comp192925_c0_seq1	bchain crystal structure of iq motif in complex with apo-cam	F:protein domain specific binding; F:phospholipase binding; P:regulation of cytokinesis; F:N-terminal myristoylation domain binding; F:calcium ion binding; C:centrosome; F:calcium-dependent protein binding; P:positive regulation of DNA binding; F:thioesterase binding; C:spindle pole; C:spindle microtubule; F:phosphatidylinositol 3-kinase binding; F:titin binding; P:response to calcium ion	58.6057	5.87297	5.80203e-08	0.159	0.152	0.059	0.701	0	0	14.013	10.635	18.57
comp178819_c0_seq3	ganglioside gm2 activator	-	57.808	5.8532	2.91237e-07	0	0.054	0.158	0	0	0.163	2.719	2.997	3.872
comp178563_c0_seq5	tpa: endonuclease-reverse transcriptase	F:RNA binding; P:RNA-dependent DNA replication; F:RNA-directed DNA polymerase activity	55.203	5.78667	3.30137e-09	0.103	0.089	0	0.083	0.097	0	2.808	2.98	3.855
comp159155_c0_seq1	hypothetical protein CGI_10017814 [Crassostrea gigas]	F:hydrolase activity	55.057	5.78285	3.41279e-10	0.461	0.205	0.266	1.306	0	0.105	25.862	17.89	35.238
comp160101_c0_seq2	tpa_exp: tyrosine recombinase	P:DNA integration; P:DNA recombination; F:DNA binding	54.0378	5.7559	3.36024e-09	0.54	1.089	1.203	0.866	0.954	1.629	41.252	58.514	87.407
comp173882_c1_seq4	hypothetical protein BRAFLDRAFT_69759 [Branchiostoma floridae]	F:zinc ion binding; F:nucleic acid binding	51.456	5.68527	6.03004e-08	0.374	0.152	0.099	0.138	0.069	0.035	3.076	3.959	5.859
comp184953_c1_seq10	tyrosine partial	P:DNA integration; P:DNA recombination; F:DNA binding	51.2969	5.6808	2.05137e-08	0.064	0.027	0.108	0.165	0.028	0.023	4.292	2.827	3.863
comp184177_c1_seq6	PREDICTED: hypothetical protein LOC100636931, partial [Amphimedon queenslandica]	-	49.2793	5.62291	9.54036e-10	0.175	0.312	0.168	0.358	0	0	5.643	5.892	5.884
comp185141_c0_seq2	uncharacterized protein loc101734411	-	48.4148	5.59738	6.03832e-10	0.159	1.643	0	0	1.562	0.524	32.649	22.462	46.989
comp168682_c0_seq3	uncharacterized protein loc101858873	-	48.1907	5.59068	5.80595e-09	0.072	0.67	0	0.303	0.028	0	6.224	4.964	4.56
comp185398_c0_seq1	rna-directed dna polymerase from mobile element jockey-like	F:RNA binding; P:RNA-dependent DNA replication; F:endonuclease activity; F:RNA-directed DNA polymerase activity	46.2662	5.53189	1.03686e-08	0.127	0.071	0.177	0.083	0.083	0.093	2.969	4.036	4.662
comp185726_c0_seq6	rna-directed dna polymerase from mobile element jockey- partial	P:RNA-dependent DNA replication; F:RNA-directed DNA polymerase activity; F:RNA binding	45.8119	5.51765	5.12526e-10	0.238	0.375	0	0	0.525	0	5.285	9.434	9.51
comp184177_c1_seq21	PREDICTED: hypothetical protein LOC100636931, partial [Amphimedon queenslandica]	F:metal ion binding	45.125	5.49585	1.83895e-09	0.413	0.911	0.168	0.413	0.138	0.151	10.49	8.923	12.635
comp187981_c0_seq3	glucose dehydrogenase	-	42.7748	5.41869	2.46331e-05	0.087	0.161	0.434	0	0.041	0.116	1.52	2.742	2.607
comp179587_c3_seq21	uncharacterized protein loc102805726	-	42.1482	5.3974	1.42152e-06	0.62	4.794	6.496	0.261	2.212	1.035	42.727	33.088	73.796
comp169901_c1_seq36	uncharacterized protein loc587493	F:protein binding	41.6728	5.38104	6.69837e-07	0.032	0	0.089	0.11	0.111	0.244	4.212	7.757	7.209
comp177789_c0_seq1	proteasome alpha 3 subunit	C:cytoplasm; C:proteasome core complex, alpha-subunit complex; P:ubiquitin-dependent protein catabolic process; C:nucleus; F:threonine-type endopeptidase activity	41.5991	5.37848	0.000168139	0.62	0.911	0	0.179	0.207	0.175	5.696	5.049	11.709
comp171428_c0_seq4	rna-directed dna polymerase from mobile element jockey- partial	F:RNA binding; F:binding; P:RNA-dependent DNA replication; F:RNA-directed DNA polymerase activity	40.6886	5.34655	5.14766e-05	0	0.187	0.394	0.083	0.055	0.116	1.842	3.253	5.018
comp186584_c2_seq3	nrp_pinmg ame: full=asparagine-rich protein ame: full=prism uncharacterized shell protein 1 short=pusp1 flags: precursor	-	40.3521	5.33457	1.88629e-09	4.45	7.258	2.829	0	2.212	0.43	40.214	35.966	32.079
comp191183_c0_seq6	zinc finger protein 862-like	-	39.6086	5.30774	1.37442e-05	0.207	0.67	0.168	0.096	0.194	0.105	4.829	3.747	7.421
comp191935_c0_seq4	uncharacterized protein loc101733359	P:RNA-dependent DNA replication; F:RNA binding; F:RNA-directed DNA polymerase activity	39.0205	5.28616	1.08597e-08	0.191	0.946	0.384	0.041	0.346	0.093	5.625	5.782	7.345
comp183252_c4_seq2	n-acetyltransferase gcn5	P:metabolic process; F:N-acetyltransferase activity; F:transferase activity	37.7295	5.23762	2.41338e-06	0.095	0.036	0	0.083	0.055	0.035	2.593	2.001	3.481
comp183044_c2_seq4	hypothetical protein LOTGIDRAFT_164300 [Lottia gigantea]	-	36.4572	5.18813	1.0817e-05	0.079	0.125	0.059	0.138	0.041	0.023	2.665	1.805	3.405
comp192818_c1_seq1	tpa_exp: tyrosine recombinase	-	36.2626	5.18041	5.25334e-09	3.505	8.276	3.943	2.42	3.912	1.384	79.964	89.218	112.914
comp191644_c1_seq11	rna-directed dna polymerase from mobile element jockey-like	F:RNA-directed DNA polymerase activity; P:RNA-dependent DNA replication; F:RNA binding	34.9177	5.12589	9.52054e-09	0	0.205	0.168	0.399	0	0	5.643	5.313	3.133
comp191608_c1_seq3	hypothetical protein CGI_10006838 [Crassostrea gigas]	-	34.2265	5.09704	8.18815e-07	0.183	0.134	0.917	0.619	0	0	7.243	5.526	9.867
comp182003_c0_seq1	excitatory amino acid transporter 3	C:membrane; F:sodium:dicarboxylate symporter activity; P:dicarboxylic acid transport	34.0667	5.09029	9.2164e-08	0.048	0.196	0.099	0.206	0.166	0.105	5.947	3.747	6.402
comp181219_c1_seq21	zinc finger mym-type protein 4-like	P:regulation of transcription, DNA-dependent; F:nucleic acid binding; P:DNA integration; P:DNA recombination; C:intracellular; F:DNA binding	33.3443	5.05937	4.788e-07	0	0.036	0.079	0.138	0.055	0.07	4.024	2.674	2.811
comp168803_c0_seq2	uncharacterized protein loc100373162	-	33.2381	5.05477	1.40189e-06	0	0	0.256	0	0.166	0.396	3.908	6.957	8.389
comp167203_c5_seq38	pre-mrna-processing protein 40a-like	-	33.2042	5.05329	2.49642e-07	0.143	0.027	0.582	0.798	0.028	0.198	9.372	8.225	16.413
comp165229_c3_seq3	dna replication complex gins protein sld5	-	33.0415	5.04621	1.56542e-07	0.191	0	0	0.674	0	0	5.598	7.587	8.933
comp188081_c0_seq27	uncharacterized protein loc101883798	F:nucleic acid binding	32.6833	5.03048	1.61721e-08	0	0	0	0.371	0.249	0.023	9.721	5.671	6.3
comp190521_c0_seq5	uncharacterized protein loc100369229	F:RNA-directed DNA polymerase activity; F:RNA binding; P:RNA-dependent DNA replication	32.5117	5.02289	0.000198697	0.35	0.482	0.335	0.371	0.29	0.198	6.492	6.684	14.885
comp185966_c1_seq33	btb poz domain-containing protein kctd7-like isoform x2	P:protein homooligomerization	32.39	5.01748	3.41951e-05	0.048	0	0.158	0	0.083	0.163	2.218	1.89	3.872
comp187644_c2_seq2	thap domain-containing protein 9	-	32.3169	5.01422	1.89981e-08	0.278	0.116	0.246	0.399	0.608	0.244	15.506	10.311	14.919
comp186604_c0_seq1	uncharacterized protein loc100899890	-	32.1914	5.0086	3.0164e-07	0.326	0.812	0.739	0.055	0.276	0.058	3.586	4.572	4.713
comp181219_c1_seq40	zinc finger mym-type protein 4-like	-	32.1051	5.00473	0.000102522	0.111	0	0.168	0.344	0	0.093	7.494	3.406	3.142
comp175974_c0_seq1	zinc finger protein 862-like	F:nucleic acid binding	31.5134	4.97789	1.00928e-06	0.008	0.036	0.01	0.151	0.041	0.047	2.075	1.907	3.583
comp187880_c0_seq12	-related lipid transfer protein 13	F:lipid binding; P:signal transduction; C:intracellular	31.385	4.972	5.1519e-07	0.318	0.134	1.143	0.234	0.041	0.314	4.802	7.553	6.818
comp187644_c2_seq4	thap domain-containing protein 9	F:nucleic acid binding	31.1424	4.96081	2.6008e-08	0.644	0.25	0.651	0.633	0.843	0.489	23.939	15.105	22.688
comp160101_c0_seq6	uncharacterized protein loc100892669	-	30.8521	4.9473	0.000758309	1.915	3.018	4.16	3.891	4.825	6.689	106.085	111.765	255.988
comp167203_c5_seq30	uncharacterized protein loc100486501	-	30.4854	4.93005	3.12455e-05	0	0	0.759	1.925	0	0	15.855	15.131	31.145
comp147396_c0_seq1	glycoprotein 3-alpha-l-fucosyltransferase a	F:fucosyltransferase activity; P:protein glycosylation; C:membrane	30.3004	4.92127	3.3733e-06	0	0.018	0.089	0.165	0.111	0.116	3.505	2.869	5.621
comp172096_c2_seq3	u6 snrna-associated sm-like protein lsm6	-	28.9349	4.85474	0.000452158	0.731	0	0.779	0.839	0	0.558	13.02	6.275	19.521
comp192818_c0_seq1	tpa_exp: polyprotein	F:RNA binding; F:RNA-directed DNA polymerase activity; P:RNA-dependent DNA replication	28.6385	4.83989	3.05147e-08	2.392	5.919	3.204	1.76	2.405	1.152	41.833	48.952	62.553
comp116292_c0_seq1	uncharacterized protein loc101863664	F:binding	28.2293	4.81912	1.0737e-07	13.144	15.963	3.49	2.131	4.576	4.921	118.837	118.781	92.637
comp177329_c3_seq1	uncharacterized protein loc100377645	P:regulation of apoptotic process; P:signal transduction; C:intracellular	28.2263	4.81897	4.10021e-06	0.548	0.955	0.355	0	0.636	0	6.609	3.312	8.313
comp174514_c1_seq11	hypothetical protein CGI_10014771 [Crassostrea gigas]	-	26.699	4.73871	9.17714e-07	1.621	1.375	0.956	0.44	0.387	0.349	12.618	7.408	11.446
comp179044_c2_seq3	zinc-binding alcohol dehydrogenase domain-containing protein partial	-	26.6949	4.73849	1.72632e-07	0.064	0.089	0.089	0.385	0.525	0.221	8.951	7.357	13.934
comp191541_c0_seq4	uncharacterized protein loc101730528	F:hydrolase activity	26.5165	4.72882	1.54997e-06	0.779	1.125	0.572	0.22	0.332	0.093	4.391	4.811	7.973
comp188914_c1_seq1	dna methyltransferase 1	P:negative regulation of transcription from RNA polymerase II promoter; P:positive regulation of gene expression; P:regulation of cell proliferation; F:zinc ion binding; P:gene silencing; P:C-5 methylation of cytosine; F:DNA (cytosine-5-)-methyltransferase activity; P:negative regulation of histone H3-K9 methylation; P:maintenance of DNA methylation; P:positive regulation of histone H3-K4 methyla…	26.4797	4.72682	2.36862e-05	0.119	0.321	0.335	0.151	0.069	0.047	2.844	1.822	2.53
comp190028_c1_seq1	reverse partial	-	26.1359	4.70796	1.35148e-07	0.755	0.937	0	0.358	0.29	0.012	4.069	5.458	7.803
comp180459_c0_seq16	calcitonin receptor	P:G-protein coupled receptor signaling pathway; C:integral to membrane; F:calcitonin receptor activity	25.0144	4.64469	3.78502e-06	1.049	1.661	0.552	0.096	0.346	0.407	8.272	5.092	7.939
comp185726_c0_seq3	rna-directed dna polymerase from mobile element jockey- partial	P:RNA-dependent DNA replication; F:RNA binding; F:RNA-directed DNA polymerase activity	24.8376	4.63445	2.25026e-06	0.143	0	0.089	0.193	0	0.535	7.1	4.002	6.98
comp164353_c1_seq3	uncharacterized protein loc102566478	-	24.4986	4.61463	1.17368e-05	0	0.045	0.345	0	0.028	0.465	2.736	3.798	5.392
comp185709_c1_seq1	rna-directed dna polymerase from transposon bs	F:RNA binding; P:RNA-dependent DNA replication; F:RNA-directed DNA polymerase activity	24.1382	4.59325	1.36611e-05	0.095	0.161	0.296	0.083	0.235	0.198	3.666	2.869	5.553
comp185175_c0_seq3	transcription intermediary factor 1-alpha-like isoform x3	-	23.4848	4.55365	4.3211e-05	0	0.036	1.41	0.275	0.608	0	5.518	4.538	9.544
comp190948_c0_seq1	fyve and coiled-coil domain-containing protein 1-like	-	23.0684	4.52785	2.86512e-05	0.175	0.304	0.315	0.028	0.124	0.349	3.3	3.202	5.171
comp171006_c0_seq3	guanylate-binding protein 6 isoform x2	-	22.6022	4.49839	1.6512e-05	0.278	0.893	0.276	0	0.484	0.43	7.494	6.59	7.489
comp184346_c0_seq2	v-type proton atpase subunit h	P:ATP hydrolysis coupled proton transport; F:binding; C:vacuolar proton-transporting V-type ATPase, V1 domain; F:proton-transporting ATPase activity, rotational mechanism; P:oxidative phosphorylation	22.5847	4.49727	9.17618e-07	0.294	0.143	0.148	0.646	0	0.093	5.67	5.339	5.672
comp167203_c5_seq25	surface antigen ariel1	-	22.302	4.4791	0.000534315	0.374	0	0.651	2.186	0	0.593	15.39	13.513	30.941
comp159751_c3_seq1	xaa-pro aminopeptidase 1	P:cellular process; F:hydrolase activity	22.1896	4.47181	2.61615e-05	1.725	1.857	2.09	0.481	0.774	0.64	11.786	20.912	9.85
comp192707_c1_seq4	uncharacterized protein loc100370892	-	20.9828	4.39114	4.10021e-06	2.599	4.991	6.151	0	1.922	3.129	35.171	30.108	40.935
comp179817_c0_seq3	electroneutral sodium bicarbonate exchanger 1	P:anion transport; F:inorganic anion exchanger activity; C:integral to membrane	20.9617	4.38969	4.96966e-06	3.171	3.152	1.676	0	1.769	0.954	14.854	28.354	14.562
comp171444_c1_seq2	von willebrand factor type egf and pentraxin domain-containing protein 1-like	F:calcium ion binding; F:protein binding	20.2031	4.3365	1.27384e-05	0.318	0.152	0.128	0.303	0.249	0.547	5.124	6.991	9.875
comp179365_c0_seq7	insulin-related peptide receptor	C:membrane; F:scavenger receptor activity	19.9771	4.32027	8.8072e-06	0.596	0.536	0.532	0.358	0.111	0.175	3.461	3.695	5.647
comp115847_c0_seq1	orf2-encoded protein	F:RNA binding; P:RNA-dependent DNA replication; F:RNA-directed DNA polymerase activity	19.6448	4.29608	0.00026876	0.127	0.42	0.03	0.151	0.304	0.047	3.89	4.121	2.293
comp179044_c2_seq1	rna-directed dna polymerase from mobile element jockey- partial	P:RNA-dependent DNA replication; F:RNA binding; F:RNA-directed DNA polymerase activity	18.9467	4.24388	3.15169e-06	0.58	0.348	0.306	0.495	0.608	0.268	9.211	5.765	11.327
comp166260_c0_seq2	uncharacterized protein loc100202164 isoform 1	-	18.5308	4.21185	6.64336e-05	0.405	1.437	1.203	0.715	1.479	0.512	13.432	11.929	25.261
comp179044_c0_seq1	rna-directed dna polymerase from mobile element jockey- partial	F:RNA-directed DNA polymerase activity; F:RNA binding; P:RNA-dependent DNA replication	18.2026	4.18608	3.33549e-05	0.119	0	0.059	0.22	0.774	0.5	8.227	6.173	12.813
comp173731_c0_seq8	allograft inflammatory factor	F:calcium ion binding	18.191	4.18515	1.03671e-05	0.064	0	0.03	1.306	0	0.582	13.065	7.519	13.56
comp160101_c0_seq3	tpa_exp: tyrosine recombinase	P:DNA integration; P:DNA recombination; F:DNA binding	18.1777	4.1841	1.59314e-05	0	0	0.039	0.179	0.857	1.954	16.249	22.334	16.192
comp160023_c0_seq1	serine protease inhibitor 1	F:protein binding	18.1124	4.1789	4.06107e-06	7.16	13.428	4.899	2.516	4.659	2.397	63.912	71.78	39.993
comp162866_c0_seq1	BdrQ-like protein	-	17.6107	4.13838	3.31436e-05	0.707	1.161	0.02	0.385	0.429	0.186	6.841	5.151	5.876
comp183150_c0_seq7	sodium- and chloride-dependent neurotransmitter transporter	C:integral to membrane; F:neurotransmitter:sodium symporter activity; P:neurotransmitter transport	17.2774	4.11081	8.32772e-05	0.056	0	0.256	0.206	0.332	0.256	4.543	3.236	6.029
comp155809_c0_seq2	egf-like domain-containing protein	F:calcium ion binding; F:protein binding	17.2743	4.11056	2.0016e-05	2.662	1.321	0.384	1.898	0.097	0.14	7.342	17.89	11.913
comp183864_c0_seq2	uncharacterized protein loc586954	-	17.1855	4.10312	4.76792e-06	0.501	0	0.493	0	0.415	0	2.879	2.112	2.377
comp178819_c0_seq2	ganglioside gm2 activator	C:intracellular membrane-bounded organelle; P:primary metabolic process; C:cytoplasm	16.8977	4.07875	4.34609e-05	0.079	0.107	0.542	0.151	0.719	1.117	9.703	9.128	14.46
comp187368_c2_seq9	apoptosis 1 inhibitor	P:sensory organ development; P:catecholamine metabolic process; P:locomotion; P:apoptotic process; P:behavior; P:primary metabolic process; P:multicellular organismal reproductive process; P:regulation of cellular process; F:binding; P:developmental pigmentation	16.1953	4.01751	2.05438e-06	2.321	0.027	0	1.403	0	0	7.485	5.126	10.325
comp43138_c0_seq1	interferon-induced protein 44-like protein	-	16.1728	4.0155	0.000121593	0.151	0.241	0.572	0.055	0.76	0.361	5.75	4.13	9.315
comp159751_c2_seq1	xaa-pro aminopeptidase 1	-	16.1714	4.01537	0.000172999	0.898	2.107	1.607	0.165	1.438	0.675	10.883	16.893	9.459
comp174095_c3_seq3	uncharacterized protein loc102456264	-	15.7566	3.97788	0.000102121	0.199	0.786	1.025	0.564	0.304	0.617	11.124	4.632	7.676
comp191320_c0_seq11	tyrosine partial	P:DNA integration; P:DNA recombination; F:DNA binding	15.3523	3.94038	2.74661e-05	0.596	0.473	0.069	0.399	0.359	0.035	3.076	3.781	5.103
comp178563_c0_seq9	tpa: endonuclease-reverse transcriptase	F:RNA binding; P:RNA-dependent DNA replication; F:RNA-directed DNA polymerase activity	14.4549	3.85348	3.62896e-05	0.127	0.152	0	0.165	0.221	0	1.574	2.333	1.69
comp175991_c0_seq2	sodium-dependent glucose transporter 1	C:integral to membrane; P:transmembrane transport	13.3808	3.7421	0.000895423	0.215	0.411	0	0.083	0.608	0.221	3.747	5.994	2.615
comp189808_c1_seq8	oxidoreductase htatip2	P:oxidation-reduction process; P:cellular amino acid metabolic process; C:cytoplasm; F:oxidoreductase activity, acting on the aldehyde or oxo group of donors, NAD or NADP as acceptor; F:nucleotide binding; F:NAD binding	13.3556	3.73938	0.000981885	0.135	0.152	0.099	0.371	0.359	0.198	3.219	2.955	6.419
comp185100_c0_seq1	serine threonine-protein kinase rio3	F:ATP binding; F:protein serine/threonine kinase activity	12.8288	3.68132	2.85834e-05	0	0	0	0.536	0	0	1.771	3.329	1.902
comp177980_c0_seq5	cg34114 cg34114-pb	F:protein binding	12.6406	3.65999	7.59095e-05	0.119	0	0	1.306	0	0	3.783	4.811	7.948
comp184319_c0_seq2	rna-directed dna polymerase from mobile element jockey- partial	-	11.2711	3.49456	0.000131134	0.453	1.089	0.759	0.481	1.147	0.675	7.163	6.514	12.533
comp190462_c1_seq2	uncharacterized protein loc100892669	F:hydrolase activity	11.2468	3.49145	0.000454704	0.525	0.241	0.848	0.413	0.829	0.524	5.321	7.323	7.294
comp192151_c0_seq7	tpa_exp: polyprotein	-	10.7775	3.42994	0.000167765	0.405	0.152	0.227	0.88	0.332	0.535	6.287	4.53	8.117
comp179598_c0_seq11	uncharacterized protein loc100890529	F:sequence-specific DNA binding transcription factor activity; P:regulation of transcription, DNA-dependent; F:sequence-specific DNA binding; C:nucleus	10.1899	3.34907	0.000139177	0	0	0	2.324	0	0	7.038	6.471	10.402
comp180488_c1_seq2	ankyrin repeat domain-containing protein 50	-	9.87865	3.30431	8.89184e-05	0.207	0.812	0.079	0.303	1.604	0.116	7.735	6.607	6.003
comp173108_c0_seq3	monocarboxylate transporter 9	C:integral to membrane; P:transmembrane transport	9.73545	3.28325	0.000327966	0.54	2.759	1.114	0.289	1.894	0.814	12.028	8.753	8.703
comp187644_c2_seq6	thap domain-containing protein 9	F:nucleic acid binding	9.56896	3.25836	0.00023192	2.464	1.607	2.169	2.998	2.281	1.466	29.698	20.87	14.936
comp187644_c2_seq1	thap domain-containing protein 9	-	9.0241	3.17378	0.000485684	0.278	0.187	0.158	0.866	0.871	0.198	7.601	6.361	3.745
comp187644_c2_seq5	thap domain-containing protein 9	F:nucleic acid binding; F:zinc ion binding	8.99706	3.16945	0.000454333	0.048	0.232	0	0.798	0.498	0.419	5.866	6.216	3.312
comp187644_c2_seq3	thap domain-containing protein 9	F:nucleic acid binding	8.51013	3.08918	0.000685348	0.119	0.527	0	1.279	0.719	0.849	9.568	9.485	5.366
comp163343_c0_seq1	---NA---	-	Inf	Inf	0.000969351	0.095	0.089	0.177	0	0	0	2.441	2.018	4.203
comp193299_c0_seq1	---NA---	-	Inf	Inf	4.67151e-05	0.135	0.268	0	0	0	0	3.845	5.415	8.924
comp174563_c0_seq8	---NA---	-	Inf	Inf	0.000106559	0.064	0.125	0	0	0	0	2.271	3.133	2.445
comp189156_c2_seq4	---NA---	-	Inf	Inf	1.059e-08	0.723	0	0.591	0	0	0	7.458	3.21	4.059
comp155333_c0_seq2	---NA---	-	Inf	Inf	1.8551e-05	0	0.098	0.237	0	0	0	5.589	3.576	9.595
comp158887_c0_seq1	---NA---	-	Inf	Inf	1.72998e-08	0.811	0.634	0.296	0	0	0	6.832	4.777	6.317
comp166472_c2_seq3	---NA---	-	Inf	Inf	4.13244e-07	0	0.25	0	0	0	0	3.434	2.163	4.296
comp170719_c3_seq4	---NA---	-	Inf	Inf	5.74254e-05	0.199	0	0	0	0	0	6.456	2.938	3.999
comp176615_c0_seq1	---NA---	-	Inf	Inf	2.44917e-11	0	0.339	0.207	0	0	0	2.951	3.099	3.872
comp178312_c2_seq5	---NA---	-	Inf	Inf	5.48325e-05	0	0.134	0	0	0	0	2.817	1.729	3.685
comp178822_c0_seq4	---NA---	-	Inf	Inf	2.42589e-05	0.056	0.107	0.039	0	0	0	2.611	2.18	3.235
comp182092_c0_seq1	---NA---	-	Inf	Inf	6.13443e-13	4.458	0	0.276	0	0	0	11.035	10.882	8.432
comp185847_c0_seq3	---NA---	-	Inf	Inf	9.06351e-05	0	0.161	0	0	0	0	8.03	2.887	3.278
comp191041_c0_seq4	---NA---	-	Inf	Inf	3.13919e-12	0.93	0.33	0.72	0	0	0	6.17	3.15	8.041
comp191640_c1_seq15	---NA---	-	Inf	Inf	1.88773e-08	0	0	1.104	0	0	0	3.148	2.554	5.052
comp192437_c0_seq2	---NA---	-	Inf	Inf	1.63331e-12	0.469	0	0	0	0	0	3.344	2.682	4.814
comp80379_c0_seq1	---NA---	-	Inf	Inf	1.13276e-08	0	0.062	0.049	0	0	0	5.455	6.744	8.075
comp113947_c0_seq2	---NA---	-	Inf	Inf	2.5432e-08	0	0	0	0	0	0	2.254	2.64	4.602
comp136687_c0_seq4	---NA---	-	Inf	Inf	8.48613e-08	0	0	0	0	0	0	2.37	2.58	4.441
comp142257_c0_seq1	---NA---	-	Inf	Inf	0.000118707	0	0.054	0	0	0	0	2.683	2.265	5.986
comp150707_c0_seq1	---NA---	-	Inf	Inf	0.000642579	0	0	0	0	0	0	2.093	2.784	2.76
comp157390_c0_seq7	---NA---	-	Inf	Inf	2.1231e-05	0	0	0	0	0	0	56.043	12.542	80.317
comp157941_c0_seq2	---NA---	-	Inf	Inf	6.67139e-05	0	0	0	0	0	0	5.5	4.853	10.682
comp160170_c0_seq4	---NA---	-	Inf	Inf	6.27009e-11	0	0	0	0	0	0	6.278	4.99	9.204
comp162710_c1_seq2	---NA---	-	Inf	Inf	9.21035e-05	0	0	0.069	0	0	0	5.956	2.248	8.117
comp166260_c0_seq1	---NA---	-	Inf	Inf	0.000465883	0	0	0	0	0	0	3.684	3.832	11.904
comp167138_c0_seq5	---NA---	-	Inf	Inf	8.43548e-08	0	0	0	0	0	0	2.45	2.58	5.01
comp168995_c0_seq19	---NA---	-	Inf	Inf	0.000245858	0	0	0	0	0	0	11.849	11.027	35.365
comp170510_c0_seq1	---NA---	-	Inf	Inf	1.59447e-12	0	0	0	0	0	0	19.817	10.907	29.133
comp173632_c5_seq1	---NA---	-	Inf	Inf	2.3972e-05	0	0.071	0	0	0	0	3.97	2.214	4.195
comp173789_c0_seq1	---NA---	-	Inf	Inf	1.36592e-10	0	0	0	0	0	0	4.069	3.346	5.672
comp174268_c0_seq4	---NA---	-	Inf	Inf	3.90797e-05	0	0	0	0	0	0	5.097	3.764	7.37
comp175644_c3_seq19	---NA---	-	Inf	Inf	3.86344e-06	0	0	0	0	0	0	9.086	3.304	5.485
comp176043_c3_seq12	---NA---	-	Inf	Inf	1.31043e-12	0	0	0	0	0	0	6.975	6.693	13.866
comp176043_c3_seq6	---NA---	-	Inf	Inf	1.03103e-13	0	0	0	0	0	0	3.13	3.159	5.562
comp176356_c3_seq3	---NA---	-	Inf	Inf	1.24499e-12	0	0	0	0	0	0	3.237	2.137	3.643
comp177048_c1_seq1	---NA---	-	Inf	Inf	9.67085e-10	0	0	0	0	0	0	10.999	5.373	9.247
comp177894_c2_seq8	---NA---	-	Inf	Inf	0.000334151	0	0	0	0	0	0	4.579	6.659	0.722
comp179183_c1_seq8	---NA---	-	Inf	Inf	0.000826236	0	0	0	0	0	0	2.218	3.678	2.505
comp179417_c2_seq4	---NA---	-	Inf	Inf	0.000212029	0	0	0	0	0	0	2.414	3.823	5.808
comp180820_c1_seq3	---NA---	-	Inf	Inf	5.75883e-07	0	0	0	0	0	0	5.526	1.967	2.7
comp181219_c0_seq2	---NA---	-	Inf	Inf	4.43838e-05	0	0	0	0	0	0	7.95	4.964	3.906
comp182122_c0_seq1	---NA---	-	Inf	Inf	4.76885e-13	0.016	0	0	0	0	0	4.149	5.041	6.232
comp182513_c0_seq1	---NA---	-	Inf	Inf	9.3575e-05	0	0	0	0	0	0	2.218	3.815	7.523
comp183068_c5_seq7	---NA---	-	Inf	Inf	8.18419e-06	0	0	0	0	0	0	5.804	6.854	6.114
comp184960_c0_seq7	---NA---	-	Inf	Inf	2.22165e-06	0.008	0	0	0	0	0	7.369	2.018	10.58
comp184964_c2_seq3	---NA---	-	Inf	Inf	3.60282e-05	0	0	0	0	0	0	5.008	2.674	2.386
comp186190_c3_seq1	---NA---	-	Inf	Inf	2.7253e-05	0	0.116	0	0	0	0	6.161	2.503	3.829
comp186609_c0_seq1	---NA---	-	Inf	Inf	2.56176e-06	0	0.054	0	0	0	0	2.879	2.299	4.789
comp187566_c3_seq1	---NA---	-	Inf	Inf	3.32268e-09	0	0	0	0	0	0	2.334	2.742	4.424
comp187858_c1_seq2	---NA---	-	Inf	Inf	3.13512e-05	0	0	0	0	0	0	2.101	2.171	5.426
comp187930_c0_seq5	---NA---	-	Inf	Inf	0.000110208	0	0	0	0	0	0	4.266	0.707	2.225
comp188437_c1_seq2	---NA---	-	Inf	Inf	5.50089e-12	0	0	0	0	0	0	9.658	5.773	5.57
comp189048_c2_seq4	---NA---	-	Inf	Inf	1.24499e-12	0	0	0	0	0	0	13.369	6.897	5.893
comp189911_c3_seq4	---NA---	-	Inf	Inf	3.71692e-08	0	0	0	0	0	0	13.306	10.661	17.755
comp190158_c2_seq5	---NA---	-	Inf	Inf	4.97298e-05	0	0	0	0	0	0	2.826	2.393	3.846
comp190216_c1_seq1	---NA---	-	Inf	Inf	0.000158741	0	0	0	0	0	0	1.994	1.49	3.906
comp190698_c2_seq7	---NA---	-	Inf	Inf	7.85078e-07	0	0	0.02	0	0	0	1.824	4.939	2.997
comp190937_c2_seq26	---NA---	-	Inf	Inf	6.06454e-16	0	0	0	0	0	0	6.787	3.534	5.596
comp191077_c0_seq6	---NA---	-	Inf	Inf	6.43493e-13	0	0	0	0	0	0	2.62	1.541	3.006
comp191576_c0_seq5	---NA---	-	Inf	Inf	6.13443e-13	0	0	0	0	0	0	2.119	1.652	3.371
comp191839_c0_seq3	---NA---	-	Inf	Inf	4.01095e-16	0	0	0	0	0	0	4.874	2.427	3.515
comp191968_c2_seq1	---NA---	-	Inf	Inf	2.52425e-11	0	0	0	0	0	0	2.692	3.014	5.112
comp193093_c0_seq1	---NA---	-	Inf	Inf	4.81312e-08	0	0	0	0	0	0	8.701	5.475	14.121
comp193138_c0_seq1	---NA---	-	Inf	Inf	0.000989006	0	0	0	0	0	0	5.419	3.789	6.462
comp193343_c0_seq1	---NA---	-	Inf	Inf	0.000385682	0	0	0	0	0	0	2.397	4.104	7.362
comp189911_c1_seq1	---NA---	-	742.682	9.5366	2.07377e-11	0	0	0	0	0	0.081	16.928	13.649	25.651
comp189134_c1_seq1	---NA---	-	546.708	9.09463	4.72527e-10	0	0	0	0	0	0.047	8.03	5.816	9.255
comp177018_c6_seq1	---NA---	-	511.092	8.99744	6.50422e-05	0.278	0.17	0.217	0	0	0.07	7.753	8.217	21.542
comp141729_c0_seq4	---NA---	-	441.015	8.78468	7.47074e-07	0	0	0	0	0	0.023	2.915	2.282	5.443
comp185649_c0_seq2	---NA---	-	380.775	8.57279	2.50353e-13	0.199	0.848	1.055	0.096	0	0	11.366	8.506	16.846
comp185155_c0_seq1	---NA---	-	363.61	8.50625	2.5432e-08	0	0	0	0	0	0.023	2.862	2.801	4.186
comp185304_c0_seq2	---NA---	-	309.146	8.27214	2.38616e-12	0	0.857	0.562	0	0.18	0.012	13.414	11.495	21.839
comp191386_c1_seq1	---NA---	-	288.015	8.17	1.2008e-09	0.238	0	0.148	0	0	0.081	6.868	6.054	9.765
comp191995_c0_seq17	---NA---	-	266.029	8.05544	5.2785e-13	0	0	0.375	0	0	0.151	11.303	14.399	14.808
comp185649_c0_seq4	---NA---	-	245.811	7.9414	6.14626e-13	0.167	1.178	1.045	0.22	0	0	12.806	12.491	22.968
comp181863_c1_seq2	---NA---	-	243.657	7.92871	1.81547e-12	0	0	0.148	0	0	0.465	36.342	32.458	40.528
comp190726_c2_seq1	---NA---	-	229.501	7.84236	9.1637e-06	0	0.062	0.069	0.055	0	0	4.167	2.308	6.937
comp90470_c0_seq1	---NA---	-	221.124	7.78871	2.86101e-06	0	0	0	0	0	0.058	4.757	2.461	6.148
comp187764_c0_seq7	---NA---	-	214.352	7.74384	2.10392e-08	0.032	0.437	0.522	0	0	0.058	4.096	4.419	4.195
comp185304_c0_seq8	---NA---	-	201.39	7.65385	3.93472e-08	0	0.429	0.256	0	0.055	0	6.313	5.611	6.946
comp136293_c0_seq2	---NA---	-	188.021	7.55475	7.14043e-08	0.095	0	0	0	0.166	0	7.61	9.468	15.742
comp169652_c1_seq2	---NA---	-	179.237	7.48572	6.92027e-08	0	0.223	0	0	0	0.151	4.319	7.893	10.707
comp177913_c1_seq4	---NA---	-	175.42	7.45467	9.6122e-10	0	0.232	0.079	0	0.041	0.198	11.679	10.09	20.557
comp180980_c0_seq2	---NA---	-	155.925	7.28471	0.000321057	0	0.062	0	0.083	0	0	4.06	4.343	10.648
comp115772_c0_seq1	---NA---	-	155.893	7.28441	1.01252e-09	0	0	0.049	0	0.055	0.105	8.674	5.611	12.083
comp188101_c0_seq1	---NA---	-	152.577	7.2534	0.000875163	0	0	0	0	0	0.058	1.368	2.299	4.237
comp186216_c0_seq2	---NA---	-	147.809	7.20759	2.41338e-06	0	0.491	1.429	0	0.069	0.43	11.706	14.083	25.626
comp190165_c1_seq1	---NA---	-	140.675	7.13623	1.0946e-06	0.072	0.134	0.059	0	0.124	0	5.026	5.969	6.98
comp189128_c0_seq2	---NA---	-	136.427	7.09198	1.1102e-05	0.087	0	0	0	0	0.186	6.957	5.083	12.287
comp107875_c0_seq1	---NA---	-	135.927	7.08669	0.000135678	0	0.116	0.099	0	0	0.128	4.892	6.182	6.436
comp160009_c1_seq1	---NA---	-	125.523	6.9718	8.08764e-09	1.057	5.017	4.042	0	0.318	0.57	39.311	41.612	30.033
comp176043_c3_seq13	---NA---	-	119.585	6.90189	3.42534e-06	0	0	0	0.248	0	0	7.852	8.753	12.838
comp192666_c0_seq1	---NA---	-	119.195	6.89718	4.85326e-06	0	0	0	0	0.111	0	3.3	3.874	5.494
comp173594_c0_seq6	---NA---	-	114.751	6.84236	0.000280702	0.215	0.134	0.187	0.055	0.041	0.116	5.249	5.39	13.73
comp178822_c0_seq3	---NA---	-	112.403	6.81253	4.13244e-07	0.111	0.027	0.049	0.055	0	0.035	3.103	2.844	3.464
comp185649_c0_seq10	---NA---	-	108.187	6.75738	3.32268e-09	0.246	0.312	0.67	0.124	0	0	3.756	4.998	6.708
comp179719_c0_seq14	---NA---	-	105.23	6.71741	1.91662e-11	0.048	0.339	0.384	0	0.276	0	11.491	8.31	10.028
comp190850_c0_seq1	---NA---	-	104.187	6.70303	1.59314e-05	0	0	0	0	0.194	0	6.367	4.189	9.383
comp176274_c1_seq1	---NA---	-	103.771	6.69726	1.75194e-07	0.072	0.562	0.177	0	0.055	0.058	4.391	3.985	3.524
comp132757_c2_seq1	---NA---	-	100.269	6.64773	1.74268e-06	0	0	0.049	0	0	0.093	2.826	3.406	4.704
comp172271_c1_seq20	---NA---	-	99.9092	6.64255	3.59754e-11	0.167	0.089	0.108	0.096	0.014	0.14	7.208	7.391	11.412
comp116861_c0_seq1	---NA---	-	97.0255	6.60029	1.06285e-06	4.999	4.169	1.469	0	0.221	0.931	39.749	19.269	52.602
comp134665_c1_seq1	---NA---	-	96.469	6.59199	6.41716e-08	0.652	0.955	0.256	0	0.194	0.058	9.354	9.485	5.859
comp184280_c0_seq2	---NA---	-	93.8738	6.55265	5.93225e-07	0.111	0	0	0	0.152	0.128	6.841	6.795	13.883
comp185175_c2_seq2	---NA---	-	93.1537	6.54154	3.75068e-05	0	0	0	0	0.263	0	5.625	5.518	6.963
comp115494_c2_seq1	---NA---	-	92.2597	6.52763	3.98771e-05	0	0.357	0.039	0	0.083	0	2.692	3.619	1.35
comp177168_c2_seq1	---NA---	-	91.0757	6.50899	3.89925e-08	0.183	0.464	0.7	0.083	0.083	0.105	7.905	7.118	7.515
comp177188_c0_seq3	---NA---	-	90.7433	6.50372	6.75165e-09	0	0	0	0	0.166	0	3.792	3.951	7.472
comp79534_c0_seq1	---NA---	-	82.961	6.37436	9.37349e-05	0.072	0	0.118	0	0	0.163	3.979	3.278	5.689
comp187566_c0_seq9	---NA---	-	80.0394	6.32264	1.37625e-07	0	0	0.039	0	0	0.128	3.023	2.657	4.5
comp155369_c0_seq11	---NA---	-	79.4172	6.31138	7.07137e-07	0	0.027	0.02	0.069	0	0.058	1.806	4.751	4.169
comp159938_c1_seq1	---NA---	-	75.1926	6.23252	0.000199576	0	0	0	0	0.276	0	4.918	2.529	7.421
comp170719_c2_seq4	---NA---	-	71.5135	6.16014	2.60793e-06	0.23	0.071	0.059	0.289	0	0	7.95	6.812	6.063
comp185649_c0_seq8	---NA---	-	70.8245	6.14618	3.43671e-09	0.215	0.429	0.66	0.275	0	0	4.158	7.348	9.119
comp188233_c1_seq2	---NA---	F:binding	70.1482	6.13233	5.73582e-08	0.04	0	0.148	0	0.111	0.07	4.427	2.852	5.264
comp188070_c2_seq5	---NA---	-	67.8804	6.08492	1.25731e-06	0.294	0	0.059	0.303	0	0.081	6.242	6.616	8.703
comp22651_c0_seq1	---NA---	-	66.9099	6.06415	0.000323781	0.31	0.098	0.079	0.193	0	0	3.702	4.206	5.18
comp176043_c3_seq1	---NA---	-	65.8487	6.04108	2.19875e-06	0.342	0.473	0.375	0	0.111	0.047	3.157	3.372	3.694
comp179882_c0_seq2	---NA---	-	65.8114	6.04027	1.28981e-07	0.119	0.411	0.473	0.11	0	0.512	13.915	10.737	16.311
comp136293_c1_seq2	---NA---	-	63.4954	5.98858	7.48636e-08	0.278	0	0.148	0.22	0.138	0.244	9.372	9.869	18.383
comp171681_c1_seq2	---NA---	-	62.9995	5.97727	6.33218e-09	0	0	0	0	0	0.768	13.727	14.816	18.927
comp191608_c0_seq2	---NA---	-	62.7751	5.97212	0.000702983	0	0.562	0	0	0	0.349	6.269	4.913	10.342
comp178948_c0_seq2	---NA---	-	62.3279	5.96181	1.70632e-05	0.175	0.741	0.069	0	0.083	0.093	4.239	3.815	2.895
comp181336_c2_seq4	---NA---	-	62.248	5.95995	0.000533804	0.278	0.152	0.118	0.289	0	0	5.58	6.625	5.697
comp177018_c1_seq1	---NA---	-	62.0077	5.95438	6.34778e-05	0.437	0.196	0.463	0.44	0.124	0.175	10.597	10.678	24.683
comp160101_c0_seq5	---NA---	-	61.9022	5.95192	0.000136223	9.417	16.927	13.032	9.048	9.483	12.064	400.875	452.893	1027.85
comp113673_c0_seq1	---NA---	-	61.4314	5.9409	0.000605231	0	0.071	0.118	0.138	0	0	3.309	2.418	3.184
comp174076_c1_seq1	---NA---	-	60.2254	5.9123	5.80973e-08	0.183	0.214	0.089	0.344	0.194	0.081	8.621	10.507	18.103
comp185847_c0_seq4	---NA---	-	59.1028	5.88515	5.11652e-08	0.119	0.098	0	0	0.138	0.035	4.802	2.657	3.252
comp188437_c0_seq4	---NA---	-	58.6398	5.87381	3.0403e-07	0.072	0.67	0	0	0.18	0.116	6.367	4.905	4.925
comp158695_c0_seq1	---NA---	-	58.3754	5.86729	4.6008e-07	0.223	0.071	0.089	0.069	0.138	0.081	5.267	3.695	7.846
comp158539_c0_seq1	---NA---	-	57.0446	5.83402	0.000514562	0	0	0.138	0	0	0.186	2.37	2.614	5.63
comp169283_c0_seq3	---NA---	-	56.8311	5.82861	9.57687e-05	0	0	0	0	0.152	0	1.261	2.359	3.558
comp177168_c0_seq1	---NA---	-	56.1699	5.81173	4.07869e-07	0.397	0.723	1.548	0.11	0.097	0.361	10.74	9.698	11.454
comp181745_c1_seq7	---NA---	-	56.0107	5.80763	1.68394e-07	0	0	0	0.11	0.083	0.047	3.711	4.819	4.534
comp180153_c1_seq4	---NA---	-	55.4965	5.79433	2.86777e-05	0.095	0.036	0	0.055	0	0.105	2.218	2.256	4.543
comp190521_c0_seq3	---NA---	-	55.077	5.78338	5.67993e-05	0	0	0.108	0	0	0.175	2.298	2.214	4.271
comp189000_c0_seq6	---NA---	-	54.6906	5.77322	0.000172739	0.167	0.277	0.522	0.193	0.318	0.302	10.633	10.005	24.59
comp192913_c0_seq1	---NA---	-	53.8586	5.7511	5.90946e-08	0.389	0.232	0.118	0.289	0.415	0.419	19.092	13.947	27.791
comp184144_c0_seq1	---NA---	-	53.0932	5.73046	5.83455e-05	0.056	0.107	0.089	0	0.097	0.116	3.738	4.564	3.549
comp177991_c0_seq7	---NA---	-	52.7112	5.72004	1.54535e-09	0.262	0.241	0.365	0.316	0.221	0.198	10.74	11.342	17.288
comp186216_c0_seq3	---NA---	-	51.0798	5.67468	2.1391e-07	0	0.866	1.745	0	0.235	0.279	6.358	7.765	13.034
comp157849_c0_seq3	---NA---	-	49.5905	5.63199	9.04927e-05	0.159	0	0.365	0.289	0	0.337	12.046	8.132	10.886
comp179986_c2_seq8	---NA---	-	49.2716	5.62268	2.05137e-08	0.668	2.357	0.276	0.605	0.456	0.023	16.982	16.204	19.241
comp85094_c1_seq1	---NA---	-	49.1114	5.61799	0.00032561	0	0	0.049	0.11	0.111	0.128	4.534	3.602	9.442
comp178797_c0_seq1	---NA---	-	48.4462	5.59831	4.27213e-07	0	0.857	0.966	0	0.276	0.163	5.5	6.94	8.347
comp176046_c5_seq1	---NA---	-	48.1873	5.59058	9.27261e-08	0	3.125	0.089	0.069	0.387	0	9.354	4.947	9.484
comp174697_c1_seq1	---NA---	-	47.7671	5.57795	2.57807e-09	2.027	3.464	5.343	3.053	2.309	3.374	143.474	112.949	161.245
comp178162_c2_seq1	---NA---	-	47.1551	5.55934	1.03426e-06	0.262	0.732	0.848	0.358	0.359	0.302	12.698	11.81	23.359
comp109384_c0_seq1	---NA---	-	46.7182	5.54591	2.10035e-09	0.31	0.375	0.148	0.371	0.346	0.419	14.639	19.805	18.689
comp190570_c2_seq1	---NA---	-	46.3805	5.53545	1.02226e-06	0.397	0.857	0.384	0	0.346	0.058	9.622	4.351	4.95
comp189908_c0_seq1	---NA---	-	46.3782	5.53538	3.37031e-05	0.175	0.17	0	0.22	0	0.058	4.471	3.116	5.697
comp185195_c4_seq1	---NA---	-	45.5213	5.50847	0.000657254	0.397	0	0.315	0.248	0	0.14	7.44	3.789	6.53
comp178052_c1_seq1	---NA---	-	44.3624	5.47127	1.67377e-06	0.087	0.125	0.168	0.083	0.304	0.14	10.159	3.959	9.349
comp185649_c0_seq5	---NA---	-	43.3054	5.43647	6.38596e-08	0.572	1.25	1.36	0.399	0	0.326	9.005	9.46	12.422
comp169562_c0_seq10	---NA---	-	42.8054	5.41972	4.10021e-06	0	0.152	0.059	0.193	0.055	0	4.525	2.222	3.405
comp191978_c3_seq38	---NA---	-	42.0325	5.39343	0.000127194	0	0	0	0	0.194	0.919	15.658	6.803	20.124
comp189257_c1_seq2	---NA---	-	42.002	5.39239	1.32068e-05	0.183	0.179	0.384	0.165	0.083	0.047	4.927	3.15	4.543
comp185304_c0_seq9	---NA---	-	40.6552	5.34537	8.18419e-06	0	0.446	0.138	0	0.276	0	4.659	3.193	2.437
comp169881_c1_seq1	---NA---	-	40.2233	5.32996	2.77568e-07	0.024	0.125	0.207	0	0.028	0.43	5.741	3.866	8.33
comp155492_c3_seq1	---NA---	-	39.97	5.32084	0.00024248	0	0	0.177	0	0	0.302	4.525	2.844	4.713
comp184280_c0_seq1	---NA---	-	39.9214	5.31909	1.33988e-05	0	0.348	0	0.523	0	0	6.439	4.445	10.979
comp53376_c0_seq1	---NA---	-	39.8672	5.31713	5.79651e-05	0.318	1.571	0.079	0.206	0.194	0.233	10.588	8.847	5.528
comp179247_c3_seq17	---NA---	-	38.8954	5.28153	0.000161607	0	0	0	0.179	0	0.105	2.763	2.495	5.664
comp190001_c0_seq2	---NA---	-	38.5552	5.26885	4.3145e-09	2.233	2.678	0.769	0	0.788	0.081	9.39	11.316	13.713
comp172606_c0_seq5	---NA---	-	37.7757	5.23939	8.73138e-05	0	0	0	0.179	0.166	0.198	6.805	4.07	9.51
comp158695_c2_seq1	---NA---	-	37.6772	5.23562	0.000922446	0.095	0.045	0	0	0	0.198	2.28	1.601	3.643
comp184177_c0_seq1	---NA---	-	37.3603	5.22343	0.000671606	0.636	1.107	0	0.399	0	0.454	8.638	8.821	14.35
comp154087_c0_seq1	---NA---	-	36.2819	5.18118	0.00011488	0.048	0	0.138	0.083	0.083	0.093	2.593	2.137	4.619
comp161128_c0_seq1	---NA---	-	35.9455	5.16774	4.04565e-07	0.111	0.107	0.03	0.22	0.401	0.081	10.382	7.944	7.234
comp167036_c0_seq1	---NA---	-	35.8597	5.16429	3.98771e-05	0.143	0.304	0.069	0	0.207	0.023	4.453	2.393	1.783
comp190028_c0_seq4	---NA---	-	34.6939	5.11661	2.10553e-05	0.318	0.679	0	0.399	0	0	4.283	2.835	6.784
comp146986_c0_seq1	---NA---	-	34.6908	5.11648	8.58388e-05	0	0	0.138	0.344	0	0.291	7.789	4.811	9.102
comp168369_c5_seq9	---NA---	-	34.3041	5.10031	2.57402e-08	0.048	0.08	0.03	0.22	0.318	0.093	7.789	5.679	8.712
comp186216_c0_seq4	---NA---	-	34.2508	5.09807	1.36786e-06	0.485	1.071	1.074	0.385	0	0.268	5.33	6.573	10.096
comp146634_c0_seq1	---NA---	-	32.6596	5.02943	5.28359e-06	0	0	3.697	0.193	0	2.234	27.069	22.581	28.479
comp168166_c1_seq1	---NA---	-	32.4011	5.01797	8.91192e-06	0.215	0.509	0.414	0.165	0.152	0.279	6.144	5.943	7.345
comp150127_c0_seq1	---NA---	-	31.4923	4.97693	1.61667e-05	0.04	0.054	0.02	0.041	0.235	0	2.513	1.899	4.364
comp184929_c2_seq11	---NA---	-	31.0054	4.95445	8.8072e-06	1.343	0	0.808	0	0	0.814	4.793	10.797	9.646
comp185982_c1_seq2	---NA---	-	30.8451	4.94697	5.3194e-06	0	0.268	0	0	0.429	0	4.847	4.096	3.906
comp152902_c0_seq2	---NA---	-	29.5622	4.88568	0.00084616	0.119	0	0	0.234	0	0.07	1.547	2.929	4.195
comp180548_c2_seq6	---NA---	-	27.539	4.7834	2.99141e-05	0.811	0	0.66	0	0.456	0.43	6.993	8.923	8.839
comp150238_c0_seq2	---NA---	-	27.1431	4.76251	0.000216628	0.04	0.036	0.108	0.206	0	0.081	2.146	1.771	3.711
comp184465_c1_seq3	---NA---	-	27.1259	4.7616	4.18842e-05	0.143	0.143	0	0.44	0	0.047	5.598	3.653	4.373
comp174697_c0_seq2	---NA---	-	26.6458	4.73584	1.7058e-07	3.926	5.357	5.836	4.593	5.931	6.271	145.915	122.664	180.282
comp179979_c0_seq2	---NA---	-	26.5101	4.72847	3.31436e-05	0.731	1.321	0	0.124	0.594	0	5.473	6.071	7.693
comp173262_c0_seq1	---NA---	-	25.8388	4.69147	1.00986e-07	6.588	16.945	7.778	2.324	6.58	3.327	90.561	151.487	77.786
comp187769_c3_seq1	---NA---	-	25.258	4.65867	5.99664e-06	0.517	2.393	3.115	0.729	1.161	4.258	72.792	52.672	29.905
comp131070_c0_seq1	---NA---	F:binding	25.0371	4.646	7.67432e-07	0.691	0.482	0.848	0.371	0.359	0.198	6.859	5.381	11.072
comp186584_c1_seq1	---NA---	-	24.9761	4.64248	4.17465e-05	0.207	0.777	0.03	0.083	0.373	0.093	5.571	4.189	3.897
comp175916_c4_seq1	---NA---	-	24.4212	4.61006	3.75068e-05	0.58	1.482	0.227	0.949	0.263	0.233	8.37	9.298	17.585
comp149387_c0_seq1	---NA---	-	24.0807	4.58981	6.69837e-07	5.07	5.741	0.493	0.674	2.475	1.291	51.536	31.59	25.55
comp115780_c0_seq1	---NA---	-	24.0083	4.58546	6.5446e-05	0	0	5.786	0	0	2.746	20.863	20.103	22.773
comp163975_c0_seq1	---NA---	F:metallopeptidase activity	23.5414	4.55713	3.02942e-07	0.31	0.687	0.099	0	0.594	0.07	3.765	5.458	6.36
comp174986_c1_seq1	---NA---	-	23.26	4.53978	0.000166814	0.318	0.616	0.562	0.44	0.138	0.337	6.385	4.743	10.274
comp167458_c1_seq1	---NA---	-	23.1782	4.5347	9.06351e-05	0.079	0.348	0.128	0.069	0.359	0	3.058	4.632	2.53
comp186455_c2_seq1	---NA---	-	22.9785	4.52222	1.88841e-05	0.056	0.054	0.138	0.138	0.124	0.198	3.765	2.733	4.067
comp186584_c2_seq11	---NA---	-	22.8032	4.51116	7.47047e-07	0.23	1.42	0.355	0	0.995	0.081	8.415	7.876	8.55
comp174697_c1_seq2	---NA---	-	22.6636	4.5023	5.8767e-07	2.416	4.875	1.784	3.218	3.705	1.838	65.584	47.342	87.627
comp177188_c0_seq2	---NA---	-	22.6356	4.50052	8.31368e-07	0	0	0	0	0.511	0	4.435	2.776	4.585
comp165901_c1_seq1	---NA---	-	22.6149	4.4992	0.000433	0.064	0.062	0.394	0.124	0.055	0.14	1.431	2.759	2.819
comp185649_c0_seq12	---NA---	-	22.2872	4.47814	7.75804e-06	1.574	1.911	1.814	0	1.12	0.942	18.824	10.167	17.424
comp189774_c0_seq2	---NA---	-	22.0633	4.46358	0.000826295	0.342	0.223	0.158	0	0.539	0.093	6.51	6.02	1.783
comp177027_c0_seq31	---NA---	-	22.0044	4.45972	7.75804e-06	0.246	0.071	0.345	0.344	0.028	0.186	4.489	3.287	4.509
comp183194_c3_seq3	---NA---	-	21.7405	4.44231	0.000100004	0.238	1.134	0.739	0.44	0.276	0.593	7.78	7.101	13.611
comp184077_c1_seq1	---NA---	-	21.5799	4.43162	2.86512e-05	0.159	0.848	0.069	0	0.29	0.081	2.155	3.508	2.377
comp158695_c3_seq1	---NA---	-	21.5435	4.42918	0.000713998	0.127	0.187	0.197	0	0.346	0.279	3.988	3.091	6.283
comp152902_c0_seq4	---NA---	-	21.4272	4.42137	0.000256232	0.079	0.027	0	0.055	0.152	0.151	1.493	3.04	2.887
comp187854_c0_seq5	---NA---	-	21.401	4.4196	7.00715e-06	0	2.455	1.124	0.399	0.484	0.791	8.951	15.991	10.368
comp187640_c0_seq3	---NA---	-	21.3898	4.41885	7.30707e-05	0.04	0	0.069	0.316	0.152	0.314	5.92	5.117	5.986
comp187183_c0_seq2	---NA---	-	20.9034	4.38567	4.92461e-07	1.494	1.723	1.419	0.069	1.769	0.209	13.977	14.024	15.428
comp178948_c1_seq2	---NA---	-	20.8305	4.38062	0.000122657	0.111	0.607	0.128	0	0.29	0.14	3.47	2.887	2.734
comp188949_c0_seq1	---NA---	-	20.5213	4.35905	8.79922e-06	0.079	0.071	0	0.426	0	0	3.55	2.282	2.997
comp171754_c0_seq10	---NA---	-	19.9272	4.31667	1.11712e-05	0	0.009	0.03	0.041	0.304	0.244	3.917	3.355	4.585
comp181027_c2_seq1	---NA---	-	19.692	4.29954	4.7872e-05	0.223	0	0.148	0	0.373	0	2.388	2.427	2.895
comp158909_c0_seq1	---NA---	-	19.5398	4.28835	2.42907e-05	0.207	0.429	0.197	0.041	0.498	0.372	6.85	4.751	6.266
comp192190_c0_seq8	---NA---	-	19.3531	4.2745	0.000812649	0.834	0	0	0	0.567	0	4.802	2.137	4.279
comp184020_c0_seq1	---NA---	-	19.0049	4.2483	0.000280702	2.241	1.795	0.473	1.141	0.926	0.43	15.542	20.699	15.148
comp184077_c2_seq1	---NA---	-	18.9549	4.2445	0.000190477	0.207	0.893	0.03	0	0.525	0.093	3.166	4.53	3.999
comp175282_c0_seq18	---NA---	-	18.8431	4.23596	1.64679e-05	0.183	0.598	0.099	0.124	0.484	0.57	7.878	4.419	9.561
comp180440_c1_seq9	---NA---	-	18.428	4.20383	6.81088e-05	0.04	0.045	0.03	0.083	0.263	0.396	4.06	4.394	5.222
comp160023_c1_seq3	---NA---	-	18.4062	4.20212	1.32906e-05	10.903	16.642	7.62	1.733	5.944	4.747	77.102	97.571	56.168
comp186067_c3_seq10	---NA---	-	17.9552	4.16633	1.18727e-05	7.351	4.366	3.47	1.801	0.083	3.455	41.654	26.651	27.57
comp174697_c0_seq1	---NA---	-	17.6721	4.1434	3.2552e-06	4.442	4.625	2.563	3.74	4.493	2.338	55.56	46.295	85.87
comp177543_c3_seq2	---NA---	-	17.6307	4.14002	0.000714137	0.294	0.071	0.256	0.33	0.221	0.291	7.279	3.798	3.405
comp166463_c0_seq1	---NA---	-	17.3061	4.11321	0.000944848	0.334	0.143	0.118	0.275	0.069	0.081	2.647	2.503	2.318
comp160023_c1_seq2	---NA---	-	17.2699	4.11019	6.06655e-06	9.29	15.285	5.914	3.754	5.557	5.701	93.467	116.942	50.479
comp164353_c1_seq5	---NA---	-	17.1527	4.10036	0.000705908	0	0	0.818	0	0	0.628	2.119	4.002	4.619
comp181990_c0_seq9	---NA---	-	17.0649	4.09296	2.61615e-05	0.159	0.134	0.266	0.674	0.442	0.57	9.399	7.774	11.539
comp184536_c0_seq3	---NA---	-	16.5832	4.05165	0.000339117	0.334	0.402	0.296	0.234	0.263	0.302	4.239	3.729	5.774
comp184929_c0_seq1	---NA---	-	15.812	3.98294	1.70632e-05	3.02	5.107	5.303	0.55	5.336	2.141	45.392	58.905	24.132
comp175071_c0_seq2	---NA---	-	15.6603	3.96904	0.000340646	0.628	0.946	2.445	0.88	0.719	1.047	12.68	9.835	19.436
comp160023_c1_seq4	---NA---	-	15.6408	3.96724	6.92158e-06	11.182	15.731	5.658	4.771	6.705	4.153	83.845	108.93	54.529
comp191978_c3_seq13	---NA---	-	15.5343	3.95738	0.000127981	0.087	0.018	0	0	1.479	1.64	15.292	18.741	13.586
comp180439_c0_seq1	---NA---	-	15.3179	3.93714	2.49487e-05	0.699	1.143	0.591	0	0.926	0.198	5.911	6.812	4.73
comp184929_c2_seq10	---NA---	-	13.589	3.76437	3.64271e-05	1.597	3.035	3.933	0.963	3.097	1.117	23.492	32.518	15.318
comp179979_c1_seq1	---NA---	-	13.3897	3.74306	0.000977014	0.207	1.027	0	0.399	0.747	0	3.693	4.428	7.387
comp185304_c0_seq5	---NA---	-	13.1397	3.71586	5.4117e-05	0	0.848	0.591	0	1.949	0.186	8.299	7.34	13.348
comp182771_c1_seq5	---NA---	-	11.7599	3.5558	0.000429345	0.254	0.295	0.67	0.358	0.346	0.233	2.951	3.423	4.611
comp175917_c0_seq1	---NA---	-	11.5519	3.53006	0.000498406	0.532	1.17	0.306	0.124	2.018	0.279	10.427	7.859	10.113
comp185649_c0_seq6	---NA---	-	10.805	3.43362	0.000283238	0.652	0.911	1.37	0.179	1.479	0.477	8.03	6.463	9.119
comp187698_c1_seq13	---NA---	-	10.6466	3.41232	0.000184837	0.691	0	0	1.265	0.207	0	3.872	5.117	6.946
comp168995_c0_seq1	---NA---	-	9.93676	3.31278	0.000111032	6.731	7.526	9.039	6.917	8.377	2.594	47.744	45.154	85.997
comp192805_c0_seq5	---NA---	-	9.4615	3.24207	0.000130842	0	0.795	0	0	1.092	0	2.853	3.27	4.339
comp175917_c3_seq1	---NA---	-	9.44553	3.23963	0.000884219	1.025	1.071	0.532	0	3.166	0.221	12.171	10.873	9.629
comp173998_c1_seq1	---NA---	-	8.61645	3.10709	0.000704892	1.001	0.491	0.789	3.218	1.534	0.966	13.458	15.199	20.837

## Sheet: B. Lowest in healthy
id	Seq.discription	Gos	foldChange	log2FoldChange	adj p	RSEM_A1	RSEM_A2	RSEM_A3	RSEM_B1	RSEM_B2	RSEM_B3	RSEM_C1	RSEM_C2	RSEM_C3
comp187409_c0_seq4	uncharacterized protein loc101858330	F:calcium ion binding; P:signal transduction; C:proteinaceous extracellular matrix	Inf	Inf	1.22e-18	0	10.58	13.761	2.558	3.829	5.491	0	0	0
comp173801_c0_seq24	uncharacterized protein loc101852657 isoform x4	-	Inf	Inf	2.84e-22	10.276	6.383	0	15.786	33.427	39.834	0	0	0
comp178200_c2_seq2	u2 small nuclear ribonucleoprotein b -like	F:nucleotide binding; P:mRNA splicing, via spliceosome; F:snRNA binding	Inf	Inf	7.82e-09	2.003	3.714	2.602	5.61	1.631	4.002	0	0	0
comp178933_c3_seq4	sorting nexin-6	-	Inf	Inf	1.15e-16	2.09	1.312	0.69	13.159	6.829	6.759	0	0	0
comp193060_c0_seq1	pyruvate phosphate dikinase	F:pyruvate, phosphate dikinase activity; P:pyruvate metabolic process; P:phosphorylation; F:kinase activity; F:ATP binding	Inf	Inf	0.00014301	2.543	17.775	10.124	0.729	1.064	0.233	0	0	0
comp190721_c0_seq11	memory suppression protein	F:transporter activity; P:transport; F:lipid binding	Inf	Inf	3.99e-06	5.619	3.089	3.371	7.907	2.475	2.641	0	0	0
comp188596_c1_seq3	hypothetical protein LOTGIDRAFT_231196 [Lottia gigantea]	-	Inf	Inf	2.7e-13	1.295	0.339	2.169	3.025	2.267	5.468	0	0	0
comp185105_c2_seq3	hepatocyte nuclear factor 4-alpha	P:steroid hormone mediated signaling pathway; P:intracellular receptor signaling pathway; F:zinc ion binding; P:regulation of transcription, DNA-dependent; F:steroid binding; F:sequence-specific DNA binding; F:steroid hormone receptor activity; F:ligand-activated sequence-specific DNA binding RNA polymerase II transcription factor activity; C:nucleus	Inf	Inf	4.2e-06	9.076	8.205	9.857	0.413	1.396	1.873	0	0	0
comp39934_c1_seq1	heat shock 70 kda protein	F:ATP binding; P:response to stress	Inf	Inf	0.000250895	1.327	3.919	9.749	0.88	0.622	0.372	0	0	0
comp189524_c0_seq2	formyl transferase-like protein	P:biosynthetic process; F:hydroxymethyl-, formyl- and related transferase activity	Inf	Inf	0.000975666	3.242	12.454	2.07	5.157	11.488	0.756	0	0	0
comp177377_c0_seq1	enolase-phosphatase e1	P:L-methionine salvage from methylthioadenosine; F:magnesium ion binding; F:acireductone synthase activity	Inf	Inf	0.000120698	2.758	0.339	2.307	1.76	0.194	2.303	0	0	0
comp178003_c0_seq1	chromobox protein homolog 1-like	C:nucleus	Inf	Inf	6.91e-05	0.739	3.509	5.224	1.141	7.064	3.723	0	0	0
comp178003_c0_seq4	chromobox protein homolog 1-like	C:nucleus	Inf	Inf	2.6e-05	0.993	3.312	5.303	0.935	5.557	3.42	0	0	0
comp169222_c0_seq19	brain protein i3-like	-	Inf	Inf	0.000533804	10.546	6.16	0.148	6.435	5.917	0.07	0	0	0
comp54453_c0_seq1	alpha beta-propellor repeat-containing integrin	P:integrin-mediated signaling pathway	Inf	Inf	9.11e-05	1.343	3.982	4.495	0.853	0.968	0.256	0	0	0
comp140193_c0_seq1	ltr retrotransposon like protein	F:nucleic acid binding; F:zinc ion binding; P:DNA integration	-2322.02	-11.1812	0.000766712	5.833	11.517	4.051	3.726	7.119	0.535	0	0	0.008
comp36148_c0_seq1	ubiquitin-associated translation elongation factor partial	F:zinc ion binding; F:protein binding	-1127.98	-10.1395	0.000196327	5.086	25.837	20.356	4.73	7.147	0.896	0	0	0.008
comp189815_c0_seq3	endonuclease domain-containing 1	-	-258.861	-8.01603	1.92e-11	16.959	6.58	25.255	7.095	5.544	4.781	0	0	0.059
comp193105_c0_seq1	gtpase-like protein	F:nucleotide binding	-118.464	-6.8883	0.000466295	2.932	7.348	14.146	0.839	0.677	0.454	0	0.017	0
comp169961_c0_seq2	cytochrome p450 1a1	-	-75.0882	-6.23051	0.000640141	25.319	73.307	122.44	24.229	52.905	15.473	0.438	0.187	0.603
comp192296_c2_seq3	usp-like protein isoform 2	P:response to stress	-46.2486	-5.53134	1.97e-06	3.989	6.053	7.787	9.818	15.151	5.898	0.68	0	0
comp175731_c0_seq10	uncharacterized protein loc100178034	-	-40.4014	-5.33633	1.07e-06	2.487	3.893	6.437	7.095	4.327	4.502	0.036	0.204	0.153
comp173626_c1_seq9	hypothetical protein HELRODRAFT_192918 [Helobdella robusta]	-	-38.6124	-5.27099	1.75e-09	74.687	476.776	435.238	226.543	133.072	142.351	8.012	0.494	4.611
comp183968_c0_seq5	uncharacterized protein loc102810040	-	-36.7005	-5.19773	1.28e-05	2.527	5.562	5.757	6.367	4.341	2.455	0.098	0.102	0.161
comp178182_c1_seq5	calmodulin 2	F:calcium ion binding	-35.8361	-5.16334	5.44e-08	19.145	12.892	8.911	6.917	3.705	3.676	0.179	0.162	0.068
comp190287_c2_seq4	phosphoenolpyruvate carboxykinase	P:gluconeogenesis; F:phosphoenolpyruvate carboxykinase activity; F:GTP binding	-33.6513	-5.07259	0.000110208	20.972	16.034	18.039	10.987	23.902	37.344	0.277	1.89	0
comp173626_c1_seq1	hypothetical protein HELRODRAFT_192918 [Helobdella robusta]	-	-31.5766	-4.98078	7.97e-08	50.202	53.576	62.26	18.536	27.51	13.6	0.34	0.979	0.586
comp186576_c1_seq2	zinc finger protein 862-like	-	-31.275	-4.96694	5.62e-07	4.148	5.107	10.459	6.422	6.594	5.421	0.277	0.324	0
comp175957_c0_seq1	heavy metal-binding protein hip	F:protein binding	-29.3448	-4.87503	5.63e-08	568.351	647.387	1881.59	312.416	232.647	152.868	7.351	7.902	8.703
comp174445_c0_seq3	collagen alpha-1 chain	-	-23.8711	-4.57719	1.24e-06	23.786	58.745	119.463	15.305	10.576	6.759	0.742	0.375	0.272
comp173795_c4_seq10	hypothetical protein CAPTEDRAFT_193009 [Capitella teleta]	F:protein binding; F:calcium ion binding	-23.7548	-4.57015	2.16e-06	7.772	5.232	11.05	4.73	3.083	2.757	0.456	0	0
comp185083_c1_seq11	hypothetical protein CGI_10028433 [Crassostrea gigas]	-	-21.9561	-4.45655	0.000671606	0.62	0.75	0.946	0.619	1.922	1.222	0.143	0	0.025
comp185743_c1_seq1	uncharacterized protein loc101862225	F:oxidoreductase activity	-19.2469	-4.26656	3.58e-06	38.122	22.15	36.739	5.514	8.184	5.177	0	0	0.968
comp98905_c0_seq1	single-pass membrane and coiled-coil domain-containing protein 3	-	-18.9708	-4.24571	1.67e-06	242.155	291.772	687.59	86.932	136.555	97.398	2.075	6.045	8.805
comp189224_c2_seq7	inositol hexakisphosphate kinase 2	F:inositol-1,4,5-trisphosphate 3-kinase activity; F:kinase activity; P:phosphorylation; P:negative regulation of cell growth; P:positive regulation of apoptotic process; P:phosphatidylinositol phosphorylation; C:intermediate filament cytoskeleton; C:nucleus	-18.9316	-4.24272	0.000669141	3.576	3.723	1.321	1.568	0.498	1.245	0.045	0.06	0.085
comp185012_c2_seq10	gtp-binding protein yptv4	F:cysteine-type endopeptidase inhibitor activity	-17.9062	-4.16239	3.97e-06	4.689	8.687	9.325	16.377	17.446	12.471	0.554	0.783	1.265
comp182304_c5_seq1	sodium-coupled neutral amino acid transporter partial	-	-15.9956	-3.9996	0.000112353	187.344	432.35	496.778	500.278	532.522	214.701	23.742	21.704	33.191
comp177968_c1_seq1	hypothetical protein CGI_10012723 [Crassostrea gigas]	-	-15.5716	-3.96084	0.00076411	5.809	9.053	13.091	2.819	1.521	1.291	0.054	0.043	0.255
comp190730_c2_seq4	tripartite motif-containing protein 56	-	-14.7789	-3.88546	0.000590609	3.266	3.214	2.662	1.829	2.613	1.094	0	0	0.374
comp169968_c1_seq2	signal peptide-tamavidin 1	-	-14.3881	-3.8468	6.99e-05	40.133	45.791	118.369	20.571	19.769	12.53	0.689	0.962	2.012
comp191172_c0_seq2	Supervillin [Crassostrea gigas]	-	-13.9139	-3.79845	1.28e-05	3.433	5.517	6.427	12.623	6.649	9.679	0.921	0	1.163
comp186133_c4_seq4	alpha-ketoglutarate-dependent sulfonate dioxygenase-like isoform x4	P:oxidation-reduction process; F:oxidoreductase activity	-13.9091	-3.79796	0.000994343	425.59	218.796	441.133	137.603	85.834	52.573	5.473	7.178	7.336
comp187327_c0_seq3	interferon-related developmental regulator 1	F:binding	-13.5334	-3.75845	2.35e-05	5.515	5.535	9.197	3.713	3.898	3.106	0.805	0	0
comp187788_c0_seq5	uncharacterized protein loc100888373	F:DNA binding; P:transcription, DNA-dependent; F:DNA-directed RNA polymerase activity	-13.488	-3.75361	5.48e-05	2.321	2.875	3.559	1.664	1.604	2.594	0	0	0.425
comp185012_c2_seq3	gtp-binding protein yptv4	F:peptidase inhibitor activity; F:cysteine-type endopeptidase inhibitor activity; P:negative regulation of peptidase activity; F:GTP binding; P:small GTPase mediated signal transduction; F:nucleotide binding; P:protein transport	-12.5937	-3.65463	6.99e-05	3.966	7.535	7.669	10.767	17.944	10.063	0.519	1.388	1.18
comp191675_c0_seq40	receptor-type tyrosine-protein phosphatase t	P:protein dephosphorylation; F:protein tyrosine phosphatase activity	-11.8867	-3.57128	0.000153757	4.474	4.428	6.654	7.15	5.723	4.491	0.68	0.4	0.391
comp166215_c1_seq1	protein serine threonine phosphatase	P:protein dephosphorylation; F:protein serine/threonine phosphatase activity	-11.4707	-3.51988	4.84e-05	5.134	3.294	8.241	6.779	4.244	9.749	1.297	0.528	0
comp191042_c0_seq1	transcription activator	-	-10.2899	-3.36315	0.000511715	28.474	40.961	45.187	10.093	9.94	6.713	0.429	1.107	1.078
comp166141_c0_seq1	uncharacterized protein loc101856775 isoform x1	P:tissue regeneration; C:integral to membrane; P:cell adhesion	-9.95724	-3.31575	0.00024248	6.914	17.275	18.167	11.386	13.852	17.043	0.769	1.805	1.681
comp186563_c0_seq7	bile salt-activated lipase-like	F:hydrolase activity	-9.75151	-3.28563	0.000219314	249.236	325.823	223.893	265.045	298.948	164.431	52.358	2.239	21.287
comp185012_c2_seq9	gtp-binding protein yptv4	F:cysteine-type endopeptidase inhibitor activity	-9.67443	-3.27418	0.000420302	6.191	12.615	13.032	11.977	18.193	11.099	0.698	1.763	1.817
comp191675_c0_seq41	receptor-type tyrosine-protein phosphatase t	-	-9.07515	-3.18192	0.000759713	6.532	6.991	5.865	6.82	12.096	6.433	1.037	1.039	0.747
comp176418_c0_seq1	isoaspartyl peptidase l-asparaginase-like	F:hydrolase activity	-8.01879	-3.00339	0.000999387	80.885	77.574	131.745	27.268	35.708	26.688	3.184	4.589	3.498
comp191987_c0_seq10	macrophage mannose receptor 1-like	F:carbohydrate binding	-7.78113	-2.95998	0.000895586	60.08	41.907	68.588	40.62	24.331	39.264	5.294	3.976	4.161
comp191507_c0_seq7	---NA---	-	Inf	Inf	4.09e-19	68.607	65.763	80.713	57.313	36.04	24.059	0	0	0
comp187039_c0_seq3	---NA---	-	Inf	Inf	2.5e-13	0.223	0.92	0.996	4.07	3.18	4.665	0	0	0
comp181212_c0_seq1	---NA---	-	Inf	Inf	1.13e-12	10.355	10.588	20.622	6.023	6.359	5.107	0.009	0	0
comp177954_c1_seq1	---NA---	-	Inf	Inf	4.66e-12	4.379	2.768	2.563	16.803	7.05	11.029	0	0	0
comp173736_c1_seq2	---NA---	-	Inf	Inf	6.86e-09	6.683	6.857	3.943	10.437	10.852	5.2	0	0	0
comp161131_c0_seq3	---NA---	-	Inf	Inf	4.25e-08	1.629	4.223	5.362	1.719	3.926	2.769	0	0	0
comp185096_c0_seq2	---NA---	-	Inf	Inf	4.66e-08	6.827	11.285	0	11.193	18.455	4.351	0	0	0
comp191105_c0_seq4	---NA---	-	Inf	Inf	4.79e-07	5.102	4.785	7.117	1.21	1.369	0.419	0	0	0
comp185704_c2_seq7	---NA---	-	Inf	Inf	2.07e-06	5.595	6.499	2.395	8.539	12.207	2.117	0	0	0
comp187250_c1_seq17	---NA---	-	Inf	Inf	2.35e-05	7.335	3.169	4.682	1.375	1.659	1.373	0	0	0
comp153888_c0_seq2	---NA---	-	Inf	Inf	0.000773407	9.95	21.543	9.769	2.076	1.756	0.524	0	0	0
comp184317_c0_seq10	---NA---	-	Inf	Inf	0.00092437	2.257	0.741	5.116	0.303	1.88	0.907	0	0	0
comp177954_c1_seq8	---NA---	-	Inf	Inf	1.23e-11	12.548	7.517	11.247	17.408	7.493	17.904	0	0	0
comp187327_c0_seq7	---NA---	F:binding; C:cellular_component	Inf	Inf	1.01e-14	4.291	3.857	4.091	4.235	3.276	2.048	0	0	0
comp180816_c0_seq6	---NA---	P:protein ADP-ribosylation; F:NAD(P)+-protein-arginine ADP-ribosyltransferase activity	Inf	Inf	2.64e-15	10.427	7.107	31.702	5.294	3.926	2.548	0	0	0
comp190605_c0_seq2	---NA---	-	-2207.98	-11.1085	2.57e-11	14.249	8.606	13.12	56.777	61.932	20.685	0.089	0	0
comp186544_c0_seq1	---NA---	-	-1264.68	-10.3046	1.31e-07	22.76	15.99	7.137	37.911	68.527	21.86	0	0	0.102
comp190576_c0_seq35	---NA---	-	-957.353	-9.90291	1.04e-18	23.205	32.212	113.736	63.377	53.417	47.617	0	0.153	0
comp160178_c1_seq1	---NA---	-	-548.061	-9.09819	4.62e-11	4.919	6.375	2.376	11.069	13.562	5.607	0.08	0	0
comp178182_c1_seq3	---NA---	-	-365.561	-8.51397	0.000645619	12.31	8.214	3.687	21.781	5.792	6.817	0.107	0	0
comp186731_c5_seq3	---NA---	-	-201.924	-7.65767	8.92e-13	13.224	9.062	3.204	12.857	20.778	10.04	0.215	0	0
comp167824_c0_seq2	---NA---	-	-176.897	-7.46677	8.39e-05	5.563	11.151	23.707	3.438	4.382	1.001	0.018	0.034	0
comp179990_c0_seq5	---NA---	-	-85.6912	-6.42107	1.16e-09	4.117	2.232	2.07	7.962	5.06	7.539	0.259	0	0
comp173770_c2_seq1	---NA---	-	-83.362	-6.38132	0.000564577	33.489	12.008	48.43	12.431	3.663	5.607	0.143	0.077	0.059
comp177968_c1_seq16	---NA---	-	-76.7846	-6.26274	0.000943992	4.983	4.875	7.186	1.815	1.493	0.384	0	0.051	0
comp115947_c0_seq1	---NA---	-	-71.4328	-6.15852	5.17e-05	45.195	120.116	94.79	25.631	38.805	11.448	0.796	0.145	0.144
comp188414_c0_seq14	---NA---	-	-61.9292	-5.95255	1.83e-09	17.929	46.559	33.318	19.306	13.147	15.019	0	0.153	0.637
comp188500_c0_seq5	---NA---	-	-61.7347	-5.94801	2.88e-09	3.823	3.178	3.795	14.672	7.216	8.853	0.17	0.179	0.17
comp182448_c0_seq15	---NA---	-	-56.7803	-5.82732	0.000422597	2.432	1.348	1.232	8.965	6.898	2.257	0.089	0.034	0.221
comp154314_c1_seq2	---NA---	-	-53.868	-5.75136	6.57e-06	2.75	7.982	14.086	6.009	3.788	2.338	0	0.145	0.068
comp191129_c0_seq12	---NA---	-	-53.1212	-5.73122	1.07e-08	5.158	2.794	2.031	3.754	3.11	1.699	0	0	0.161
comp154314_c1_seq1	---NA---	-	-50.0609	-5.64561	0.000138435	1.232	2.268	4.12	2.53	1.23	1.396	0.072	0.043	0
comp190605_c0_seq6	---NA---	-	-48.844	-5.61011	2.4e-05	2.4	2.919	2.031	14.975	12.179	4.607	0.671	0	0
comp173770_c2_seq2	---NA---	-	-47.8218	-5.5796	0.000302054	15.028	20.838	29.04	6.724	1.7	5.863	0.063	0.145	0.076
comp188144_c4_seq2	---NA---	-	-42.4749	-5.40854	1.29e-06	108.168	43.916	59.805	74.02	39.399	33.179	1.896	0.221	1.376
comp178838_c7_seq5	---NA---	-	-41.9467	-5.39048	1.87e-07	7.971	10.981	7.354	6.738	10.147	6.887	0	0	0.56
comp179753_c1_seq2	---NA---	-	-39.0606	-5.28764	2.41e-07	12.699	18.391	7.541	10.189	18.414	11.343	0.08	0.894	0.102
comp182605_c4_seq3	---NA---	-	-36.8127	-5.20213	2.84e-05	1.47	2.098	2.445	4.249	8.958	4.281	0	0	0.467
comp183549_c2_seq4	---NA---	-	-34.3721	-5.10317	2.58e-08	5.015	13.32	9.108	22.812	30.786	15.74	0.644	1.115	0.289
comp92577_c0_seq1	---NA---	-	-32.3291	-5.01476	1.03e-06	7.359	10.115	19.36	17.738	16.561	12.739	0.662	0.528	0.28
comp178182_c1_seq2	---NA---	-	-31.8116	-4.99148	4.94e-07	7.478	6.339	1.981	6.889	5.834	4.27	0.107	0.307	0.11
comp161668_c0_seq1	---NA---	-	-26.889	-4.74895	8.48e-08	175.098	301.655	311.221	159.797	243.015	160.941	6.939	9.332	4.899
comp168995_c0_seq11	---NA---	-	-26.0694	-4.70429	2.55e-07	8.503	13.49	21.154	17.01	20.557	17.102	1.127	0	0.993
comp176910_c0_seq1	---NA---	-	-25.8003	-4.68931	1.56e-07	52.395	50.076	73.448	46.807	25.851	33.622	0.59	2.461	1.078
comp145207_c0_seq2	---NA---	-	-24.8414	-4.63467	0.00084616	4.037	2.732	5.343	7.59	4.299	2.874	0.089	0.434	0.076
comp178988_c5_seq1	---NA---	-	-24.2261	-4.59849	1.08e-06	10.776	13.115	25.58	17.147	23.031	14.368	0.778	0.92	0.577
comp171785_c0_seq7	---NA---	-	-23.7611	-4.57053	5.34e-06	2.082	1.991	3.618	4.084	2.046	4.049	0	0.426	0
comp184681_c0_seq1	---NA---	-	-23.2404	-4.53857	1.34e-06	23.094	26.56	38.71	50.066	42.122	28.549	1.78	1.601	1.851
comp176791_c1_seq1	---NA---	-	-22.4547	-4.48895	9.82e-07	5.817	4.767	2.869	6.312	7.327	8.33	1.002	0	0
comp176806_c0_seq5	---NA---	-	-20.4017	-4.35062	1.28e-05	6.334	6.544	10.824	13.242	10.327	13.449	0	0.536	1.265
comp171026_c0_seq4	---NA---	-	-20.0956	-4.32881	3.74e-06	54.994	27.471	66.706	22.661	19.893	12.495	1.127	0.834	0.815
comp142666_c0_seq1	---NA---	-	-19.4339	-4.2805	0.000197316	5.746	6.205	8.438	3.011	7.907	5.003	0.259	0.324	0.246
comp190659_c1_seq9	---NA---	-	-19.1731	-4.26101	0.000432546	1.208	3.884	2.76	3.135	3.594	2.036	0.089	0.213	0.187
comp185012_c1_seq1	---NA---	-	-19.0021	-4.24808	8.61e-06	4.411	2.946	7.048	12.609	9.221	6.794	0.769	0.494	0.255
comp150775_c0_seq1	---NA---	-	-18.682	-4.22357	0.0009258	1.502	2.419	2.957	1.086	2.945	3.048	0.045	0.179	0.153
comp185135_c0_seq15	---NA---	-	-17.3685	-4.1184	0.000144404	7.454	8.428	11.238	9.447	14.045	7.341	0.331	0.494	0.985
comp183495_c2_seq1	---NA---	-	-16.5682	-4.05035	0.000325222	7.82	4.196	11.425	5.514	6.152	5.41	0.17	0.605	0.229
comp180057_c0_seq6	---NA---	-	-16.1674	-4.01501	6.28e-05	4.784	2.634	8.31	2.64	3.719	2.059	0.331	0.196	0
comp178881_c0_seq1	---NA---	-	-14.4166	-3.84966	0.000339424	7.534	3.473	11.159	8.182	3.733	4.421	0.34	0.741	0.059
comp176335_c0_seq4	---NA---	-	-14.2388	-3.83175	0.000647016	3.568	6.133	3.628	1.856	2.336	0.989	0.322	0	0.042
comp191675_c0_seq51	---NA---	-	-13.8484	-3.79164	6e-05	10.713	7.848	9.453	19.732	18.193	10.482	1.726	1.626	0.212
comp192874_c0_seq1	---NA---	-	-12.8686	-3.68578	5.2e-05	23.817	54.719	30.016	35.958	40.892	48.455	10.025	0	0
comp181688_c0_seq2	---NA---	-	-12.1498	-3.60286	7.1e-05	6.111	7.892	6.122	16.721	10.064	11.855	0.966	0.869	1.342
comp169968_c0_seq1	---NA---	-	-11.8069	-3.56156	0.000857295	51.537	91.377	125.368	17.835	23.294	9.9	0.376	1.533	2.394
comp187298_c1_seq2	---NA---	-	-10.8985	-3.44606	0.000406518	12.469	28.239	24.082	12.802	14.045	8.725	1.806	0.86	0.688
comp172219_c1_seq2	---NA---	-	-10.8941	-3.44547	0.000327323	24.501	23.4	17.448	18.027	12.138	13.774	0.429	1.243	2.344
comp173710_c0_seq15	---NA---	-	-10.8688	-3.44212	0.000212761	6.763	5.473	5.707	5.982	5.917	7.166	0	0.119	1.613
comp188175_c0_seq3	---NA---	-	-10.63	-3.41006	6.94e-05	30.572	39.729	31.948	58.097	48.772	59.216	9.229	4.802	1.8
comp184317_c0_seq3	---NA---	-	-10.4015	-3.37871	0.000103269	5.078	3.75	8.014	3.878	3.373	4.316	1.136	0	0
comp190605_c0_seq3	---NA---	-	-8.49151	-3.08602	0.000466295	58.649	51.764	69.633	62.126	66.964	36.483	19.852	0.17	0
comp186593_c8_seq1	---NA---	-	-7.88019	-2.97823	0.000898022	15.799	33.453	20.346	23.5	32.445	28.922	4.418	3.244	3.201
comp166927_c0_seq1	---NA---	-	-7.60491	-2.92693	0.000735966	12.501	24.918	27.68	9.378	12.539	18.533	1.672	1.43	2.225
